# Supplementary material for: Competitive binding of E3 ligases TRIM26 and WWP2 controls SOX2 in glioblastoma
Source: Nat Commun. 2021 Nov 3;12:6321. doi: 10.1038/s41467-021-26653-6 (PMC8566473; doi:10.1038/s41467-021-26653-6)
Supplement: Supplementary file 3 — Supplementary Data 1 [file 41467_2021_26653_MOESM3_ESM.xlsx]

## Sheet: SOX2_interacting proteins
	Gene symbol
	SEPT2
	SEPT7
	SEPT8
	A1BG
	A2M
	A2ML1
	ABCC2
	ABCD3
	ABCE1
	ABLIM3
	ACAT1
	ACAT2
	ACER1
	ACSL3
	ACTR10
	ACTR1A
	ADAR
	ADH7
	AGT
	AHCY
	AHDC1
	AHSG
	AIFM1
	AIM1
	AIMP1
	AKAP8L
	AKR1A1
	AKR1B10
	ALDH2
	ALDH9A1
	ALOX12B
	ALYREF
	ANKHD1
	ANKRD17
	ANKRD26
	ANXA1
	ANXA4
	ANXA5
	ANXA7
	ANXA8
	ANXA9
	AP2M1
	APOA1
	APOA4
	ARHGAP21
	ARHGAP26
	ARHGDIA
	ARHGEF40
	ASPH
	ASPRV1
	ATAD3A
	ATAD3B
	ATP5B
	ATP5C1
	ATP6V1A
	ATP6V1B1
	ATP6V1B2
	ATP6V1E1
	ATP6V1H
	ATXN3
	AZGP1
	BAG2
	BCAS2
	BCDIN3D
	BDH1
	BLVRB
	BRSK1
	BTNL2
	C15orf52
	C19orf66
	C1orf50
	C22orf28
	C2CD3
	C2orf54
	C3
	C4A
	C5
	C5orf42
	C7orf50
	CANX
	CAP1
	CAPG
	CAPN1
	CAT
	CBR1
	CCDC130
	CCDC170
	CCDC85B
	CCNK
	CCS
	CCT2
	CCT3
	CCT4
	CCT5
	CCT6A
	CCT7
	CCT8
	CD58
	CDC42BPA
	CELSR1
	CEP170
	CEP170P1
	CEPT1
	CFB
	CHD3
	CHPF
	CHRNB2
	CHTOP
	CIT
	CKAP2
	CKAP2L
	CKAP4
	CKAP5
	CKB
	CKMT1A
	CLIC1
	CLU
	CMPK1
	CMSS1
	CNOT1
	CNTLN
	COL11A1
	COL13A1
	COL8A1
	COMP
	COPE
	CP
	CPSF4
	CRABP2
	CRYAB
	CSNK1A1
	CTGF
	CTNNB1
	CUX1
	CWC25
	CYTH1
	DAP3
	DARS
	DCTN2
	DDAH2
	DDOST
	DDX18
	DDX21
	DDX27
	DDX28
	DDX39A
	DDX56
	DGCR8
	DHX57
	DIMT1
	DLG5
	DLST
	DMKN
	DMKN
	DNAJA1
	DNAJA2
	DNAJB3
	DNAJB6
	DNAJC13
	DNAJC16
	DNAJC9
	DOCK7
	DPM1
	DSC2
	DSC3
	DSG3
	DUSP14
	ECM1
	EEF1B2
	EEF1G
	EEF2
	EFCAB7
	EHD4
	EIF2AK2
	EIF2B4
	EIF2C1
	EIF2C2
	EIF2S3L
	EIF3F
	EIF3L
	EIF4A1
	EIF4A3
	EIF4E1B
	EIF4G3
	EIF5B
	EIF6
	ELOVL1
	EMG1
	EML2
	ENDOD1
	ENO1
	EPHA7
	EPM2AIP1
	EPRS
	EPS8L1
	ERAL1
	ESYT2
	EVPL
	EXD2
	EXOSC10
	EXOSC5
	EXOSC6
	EXOSC7
	EXOSC9
	EZR
	FABP5
	FADS2
	FAM98A
	FARSA
	FASTK
	FBL
	FEN1
	FGA
	FGB
	FGG
	FKBP4
	FLAD1
	FRAT2
	FRMD4A
	FUBP3
	FYN
	G6PD
	GALC
	GALE
	GAPDHS
	GARS
	GAS2L3
	GBE1
	GCN1L1
	GDI1
	GDI2
	GGH
	GJA1
	GLIPR1
	GLOD4
	GLRX
	GNAI3
	GNAZ
	GNB2L1
	GNL3
	GNPTAB
	GPI
	GRSF1
	GSTP1
	GTF3C1
	GTF3C5
	GTPBP4
	H1FX
	HAL
	HARS
	HBA1
	HDAC1
	HEATR1
	HELZ
	HELZ2
	HIP1R
	HIST1H2AD
	HJURP
	HK1
	HMOX1
	HNRNPA0
	HNRNPA3
	HNRNPF
	HNRNPH2
	HNRNPK
	HNRNPL
	HNRNPUL2
	HPRT1
	HPX
	HSD17B12
	HSP90AB2P
	HSP90AB3P
	HSPD1
	IDE
	IDH1
	IGHM
	IGJ
	IL1RN
	IL36G
	IMP3
	IMPA2
	IQCE
	IQGAP1
	ITCH
	ITGB4
	ITIH1
	ITIH4
	ITPR2
	JPH2
	KARS
	KCNH8
	KCTD1
	KCTD15
	KCTD21
	KHDRBS1
	KIAA0430
	KIAA1217
	KIAA1671
	KIDINS220
	KIF14
	KIF2A
	KLHL22
	KRR1
	KRT13
	KRT5
	KRT8
	KSR2
	LAMA3
	LARP7
	LARS
	LBP
	LCP1
	LDHA
	LDHB
	LEMD2
	LGALSL
	LHX9
	LIG3
	LMNB1
	LMNB2
	LOC728763
	LOC730256
	LOXL1
	LRRC17
	LSAMP
	LSM12
	LSM14A
	LSM14B
	LTV1
	LUM
	LYAR
	LZTS1
	LZTS2
	MAGED1
	MAP1A
	MAP3K13
	MARK1
	MARK2
	MARK2
	MARK3
	MAST2
	MDH1
	MDH2
	MED13L
	MEF2A
	MEF2C
	MEST
	MEX3C
	MEX3D
	MFAP4
	MFGE8
	MITD1
	MLLT1
	MOGS
	MRPL11
	MRPL15
	MRPL19
	MRPL2
	MRPL23
	MRPL24
	MRPL28
	MRPL4
	MRPL41
	MRPL49
	MRPL54
	MRPL9
	MRPS16
	MRPS18B
	MRPS2
	MRPS22
	MRPS23
	MRPS26
	MRPS27
	MRPS28
	MRPS34
	MRPS7
	MRPS9
	MSANTD4
	MSMO1
	MSN
	MTAP
	MTPAP
	MTX2
	MYEF2
	MYH14
	MYO9A
	MYO9B
	NAGK
	NAP1L1
	NAPA
	NAV2
	NAV3
	NCBP2
	NCCRP1
	NDUFS3
	NEU2
	NF2
	NFIX
	NIN
	NKRF
	NME2P1
	NMNAT1
	NOC4L
	NOL11
	NOM1
	NOP16
	NOP2
	NOP56
	NOP58
	NPEPPS
	NPEPPSL1
	NQO1
	NRD1
	NSF
	NT5C3
	NUB1
	NUBP2
	NUDT16L1
	NUMB
	NUSAP1
	OASL
	OLA1
	OXCT1
	P4HA1
	P4HA2
	P4HB
	PABPC4L
	PABPN1
	PARK7
	PARL
	PARP4
	PBX4
	PCMT1
	PCNT
	PCNXL3
	PDCD11
	PDE4D
	PDIA3
	PEBP1
	PEO1
	PES1
	PFKFB1
	PFKL
	PGAP3
	PGD
	PGK1
	PGLS
	PGM2
	PHAX
	PHGDH
	PI4KA
	PKP3
	PKP4
	PLCD1
	PLCH1
	PLEKHG3
	PLEKHH3
	PLP2
	PLS1
	PLS3
	PMS2P11
	PMVK
	PNO1
	PNP
	POF1B
	POLM
	PPFIBP2
	PPIA
	PPIAL4A
	PPL
	PPP1R12C
	PPP1R13L
	PPT1
	PRDX2
	PRDX6
	PREP
	PRICKLE2
	PRKCD
	PRKRA
	PRPF19
	PRPF8
	PRR11
	PRR14
	PRRC1
	PRRC2B
	PRSS12
	PRSS23
	PSIP1
	PSMA1
	PSMA4
	PSMA5
	PSMA6
	PSMA7
	PSMA8
	PSMB1
	PSMB3
	PSMB4
	PSMC2
	PSMC3
	PSMC5
	PSMC6
	PSMD11
	PSMD12
	PSMD2
	PSMD3
	PSMD7
	PTBP2
	PTBP3
	PTCD1
	PUF60
	PWP1
	QARS
	QDPR
	QKI
	QSOX1
	RAB10
	RAB11A
	RAB1A
	RAB25
	RAB27B
	RAB39A
	RAB5A
	RAB6A
	RAB7A
	RAB8A
	RAC1
	RALY
	RAN
	RARS
	RBFOX1
	RBFOX2
	RBM5
	RBM7
	RBM8A
	RBMS1
	RBMS2
	RFC2
	RFC4
	RFC5
	RGS17
	RHOA
	RHOT1
	RNH1
	RPA1
	RPA2
	RPA3
	RPL13A
	RPL15
	RPL19
	RPL34
	RPL36
	RPL5
	RPL6
	RPL7L1
	RPN1
	RPS15
	RPS17L
	RPS21
	RPS27A
	RPS4Y1
	RPSA
	RRP1
	RRP9
	RSL1D1
	RSPH10B
	RSPO2
	RTN4
	RUNX2
	RUNX2
	RYR1
	S100A16
	SART3
	SCD5
	SCEL
	SDAD1
	SDCBP
	SEC23A
	SEMA3B
	SEMA3C
	SEMG1
	SEMG2
	SERBP1
	SERPINA1
	SERPINA12
	SERPINB12
	SERPINB13
	SERPINB2
	SERPINB5
	SERPINB7
	SERPINB8
	SERPINC1
	SERPINE1
	SERPINF1
	SFN
	SH3BGRL2
	SHISA6
	SIPA1L1
	SIPA1L2
	SIPA1L3
	SKAP
	SLAIN2
	SLC25A1
	SLC25A10
	SLC25A11
	SLC25A12
	SLC25A6
	SLC2A1
	SNAP23
	SNRPA1
	SNRPB
	SNRPB2
	SNRPD2
	SNX18
	SOGA1
	SOX1
	SOX14
	SOX2
	SOX21
	SPATS2
	SPATS2L
	SPINK5
	SPTB
	SPTBN2
	SQSTM1
	SRP14
	SRPK1
	SRPK2
	SRSF9
	SSB
	SSFA2
	SSX2IP
	ST7
	ST7L
	STAU1
	STAU2
	STIP1
	STOM
	STRAP
	STT3B
	SUMO2
	SUN2
	SUPV3L1
	TACSTD2
	TAF15
	TAGLN2
	TALDO1
	TARBP2
	TARDBP
	TBL2
	TBL3
	TCEB3
	TCP1
	TECR
	TEKT1
	TF
	TFAM
	TFIP11
	TGFB1
	TGM5
	TKT
	TMED10
	TMEM109
	TMEM57
	TNRC6A
	TNS4
	TOLLIP
	TOM1
	TOR4A
	TPI1
	TPMT
	TPT1
	TRA2B
	TRAP1
	TREX2
	TRIM26
	TRIM29
	TRIM56
	TRIOBP
	TRIP12
	TRMT1L
	TRMT61A
	TSTA3
	TTC3
	TTR
	TUBA1B
	TUBA4A
	TYMP
	UBA1
	UBE2V1
	UBTF
	UBXN7
	UCHL3
	UGP2
	ULBP3
	UPF3B
	USMG5
	USP44
	USP7
	UTP15
	UTP18
	UTP3
	UTP6
	VAPB
	VAT1
	VPS35
	VRK3
	WDR1
	WDR27
	WDR36
	WDR46
	WDR82
	WIBG
	WRN
	XPNPEP3
	XRCC1
	XRN1
	YES1
	YLPM1
	YOD1
	YTHDC2
	YTHDF1
	YTHDF2
	YWHAE
	YWHAG
	ZC2HC1A
	ZCCHC24
	ZCCHC6
	ZCCHC9
	ZFR
	ZNF169
	ZNF185
	ZNF267
	ZNF638
	ZNF71
