# Supplementary material for: Competitive binding of E3 ligases TRIM26 and WWP2 controls SOX2 in glioblastoma
Source: Nat Commun. 2021 Nov 3;12:6321. doi: 10.1038/s41467-021-26653-6 (PMC8566473; doi:10.1038/s41467-021-26653-6)
Supplement: Supplementary file 4 — Supplementary Data 2 [file 41467_2021_26653_MOESM4_ESM.xlsx]

## Sheet: B67 TRIM26i.1 DEGs
Feature_ID	entrezgene	external_gene_name	gene_biotype	external_gene_source	description	logFC	CI.L	CI.R	AveExpr	t	P.Value	adj.P.Val	B	linearFC	sample.b67_sh4051_expt_3	sample.b67_sh4050_expt_3	sample.b67_shc002_expt_3	sample.b67_sh4051_expt_2	sample.b67_sh4050_expt_2	sample.b67_shc002_expt_2	sample.b67_sh4051_expt_1	sample.b67_sh4050_expt_1	sample.b67_shc002_expt_1
ENSG00000138448	3685	ITGAV	protein_coding	HGNC Symbol	integrin subunit alpha V [Source:HGNC Symbol;Acc:HGNC:6150]	-2.31862	-2.45272	-2.18452	9.23675	-36.2831	1.67475e-18	6.01602e-14	32.1204	-4.98855	9.53481	7.89841	10.2065	9.46788	7.95732	10.2694	9.4932	7.98327	10.3199
ENSG00000204262	1290	COL5A2	protein_coding	HGNC Symbol	collagen type V alpha 2 chain [Source:HGNC Symbol;Acc:HGNC:2210]	1.48441	1.35281	1.61601	9.92296	23.6696	3.53977e-15	6.35778e-11	25.0505	2.79803	9.72484	10.7528	9.15407	9.80468	10.6342	9.23005	9.83528	10.8115	9.35923
ENSG00000135318	4907	NT5E	protein_coding	HGNC Symbol	5'-nucleotidase ecto [Source:HGNC Symbol;Acc:HGNC:8021]	2.68045	2.43325	2.92766	7.63424	22.7536	7.12503e-15	8.53151e-11	24.0116	6.41058	8.46104	8.52636	5.8175	8.33305	8.40302	5.82512	8.50137	8.80496	6.03572
ENSG00000103034	65009	NDRG4	protein_coding	HGNC Symbol	NDRG family member 4 [Source:HGNC Symbol;Acc:HGNC:14466]	-2.06326	-2.29658	-1.82995	6.58391	-18.5574	2.56005e-13	2.29906e-09	20.5893	-4.17931	6.31016	5.56326	7.63676	6.55887	5.46804	7.59872	6.53276	5.80718	7.77942
ENSG00000127184	1350	COX7C	protein_coding	HGNC Symbol	cytochrome c oxidase subunit 7C [Source:HGNC Symbol;Acc:HGNC:2292]	1.97056	1.74147	2.19964	6.84307	18.0508	4.14343e-13	2.97681e-09	20.1036	3.91919	7.83282	7.41474	5.29421	7.73868	7.46054	5.52751	7.74037	7.20899	5.36976
ENSG00000127184	100500805	COX7C	protein_coding	HGNC Symbol	cytochrome c oxidase subunit 7C [Source:HGNC Symbol;Acc:HGNC:2292]	1.97056	1.74147	2.19964	6.84307	18.0508	4.14343e-13	2.97681e-09	20.1036	3.91919	7.83282	7.41474	5.29421	7.73868	7.46054	5.52751	7.74037	7.20899	5.36976
ENSG00000086289	54749	EPDR1	protein_coding	HGNC Symbol	ependymin related 1 [Source:HGNC Symbol;Acc:HGNC:17572]	1.52757	1.34326	1.71188	7.64858	17.3924	7.8913e-13	4.04959e-09	19.6475	2.88299	7.85907	8.39639	6.89095	7.59468	8.40268	6.73813	7.73084	8.31912	6.90541
ENSG00000115762	55041	PLEKHB2	protein_coding	HGNC Symbol	pleckstrin homology domain containing B2 [Source:HGNC Symbol;Acc:HGNC:19236]	-2.27681	-2.5492	-2.00442	7.30388	-17.5403	6.8151e-13	4.04959e-09	19.7117	-4.84606	8.23918	5.63054	8.09176	7.79625	5.71165	8.03701	8.00603	6.0997	8.12284
ENSG00000185818	339983	NAT8L	protein_coding	HGNC Symbol	N-acetyltransferase 8 like [Source:HGNC Symbol;Acc:HGNC:26742]	-2.06762	-2.32069	-1.81455	6.55774	-17.1451	1.01092e-12	4.53926e-09	19.3223	-4.19196	6.07267	5.84604	8.06082	6.19544	5.64877	7.65213	5.95498	5.81191	7.77693
ENSG00000149948	8091	HMGA2	protein_coding	HGNC Symbol	high mobility group AT-hook 2 [Source:HGNC Symbol;Acc:HGNC:5009]	3.17335	2.77516	3.57155	5.35949	16.7235	1.55326e-12	6.1996e-09	18.5727	9.02141	5.66626	7.22331	3.88549	5.02108	6.73616	3.51126	5.52381	6.81603	3.85198
ENSG00000106366	5054	SERPINE1	protein_coding	HGNC Symbol	serpin family E member 1 [Source:HGNC Symbol;Acc:HGNC:8583]	2.68048	2.33493	3.02603	8.19404	16.2783	2.47065e-12	8.30038e-09	18.5352	6.41069	8.35502	9.60052	7.45779	8.19448	9.44336	6.45292	7.78828	9.70553	6.74848
ENSG00000156671	142891	SAMD8	protein_coding	HGNC Symbol	sterile alpha motif domain containing 8 [Source:HGNC Symbol;Acc:HGNC:26320]	-1.86309	-2.10366	-1.62251	5.92977	-16.2514	2.54173e-12	8.30038e-09	18.2652	-3.63785	6.51403	4.54967	6.59958	6.45835	4.78971	6.59961	6.52174	4.806	6.52922
ENSG00000105855	3696	ITGB8	protein_coding	HGNC Symbol	integrin subunit beta 8 [Source:HGNC Symbol;Acc:HGNC:6163]	0.78424	0.680567	0.887913	11.0175	15.8741	3.80212e-12	1.05061e-08	17.8113	1.72219	10.4956	11.6994	11.0134	10.4544	11.7244	10.8588	10.5012	11.6067	10.8035
ENSG00000155660	9601	PDIA4	protein_coding	HGNC Symbol	protein disulfide isomerase family A member 4 [Source:HGNC Symbol;Acc:HGNC:30167]	1.15758	1.00465	1.31051	8.96461	15.8839	3.76227e-12	1.05061e-08	18.086	2.23083	9.11923	9.4798	8.18659	9.04256	9.39269	8.44093	9.09502	9.57468	8.34996
ENSG00000022267	2273	FHL1	protein_coding	HGNC Symbol	four and a half LIM domains 1 [Source:HGNC Symbol;Acc:HGNC:3702]	-1.52282	-1.72693	-1.31871	6.86409	-15.6563	4.81549e-12	1.23559e-08	17.824	-2.87353	7.21246	5.77348	7.45042	7.19968	6.06122	7.46497	7.28853	5.91874	7.40729
ENSG00000094916	23468	CBX5	protein_coding	HGNC Symbol	chromobox 5 [Source:HGNC Symbol;Acc:HGNC:1555]	-0.9751	-1.10961	-0.840586	9.0257	-15.212	7.86872e-12	1.56308e-08	17.3239	-1.96578	8.84658	8.61891	9.59579	8.71561	8.58856	9.64849	8.9059	8.71321	9.59821
ENSG00000094916	100616400	CBX5	protein_coding	HGNC Symbol	chromobox 5 [Source:HGNC Symbol;Acc:HGNC:1555]	-0.9751	-1.10961	-0.840586	9.0257	-15.212	7.86872e-12	1.56308e-08	17.3239	-1.96578	8.84658	8.61891	9.59579	8.71561	8.58856	9.64849	8.9059	8.71321	9.59821
ENSG00000114554	5361	PLXNA1	protein_coding	HGNC Symbol	plexin A1 [Source:HGNC Symbol;Acc:HGNC:9099]	1.26168	1.08713	1.43624	7.54051	15.1678	8.26749e-12	1.56308e-08	17.3366	2.39775	7.40729	8.19957	6.93141	7.50482	8.2612	7.04549	7.25898	8.27744	6.97834
ENSG00000130309	79709	COLGALT1	protein_coding	HGNC Symbol	collagen beta(1-O)galactosyltransferase 1 [Source:HGNC Symbol;Acc:HGNC:26182]	1.41152	1.21702	1.60603	6.85046	15.2285	7.72493e-12	1.56308e-08	17.3699	2.66018	7.22384	7.38164	5.89304	7.25103	7.29441	6.03897	7.24313	7.40862	5.91948
ENSG00000142687	79932	KIAA0319L	protein_coding	HGNC Symbol	KIAA0319 like [Source:HGNC Symbol;Acc:HGNC:30071]	-1.47631	-1.67896	-1.27365	6.9086	-15.2868	7.23794e-12	1.56308e-08	17.4242	-2.78235	7.5938	5.92665	7.30462	7.4854	5.897	7.30961	7.55421	5.72938	7.37669
ENSG00000196642	55684	RABL6	protein_coding	HGNC Symbol	RAB, member RAS oncogene family-like 6 [Source:HGNC Symbol;Acc:HGNC:24703]	1.4656	1.26293	1.66827	6.56023	15.1752	8.19972e-12	1.56308e-08	17.2942	2.76178	6.84047	7.2334	5.76728	6.78784	7.12984	5.72248	6.81589	7.13454	5.61037
ENSG00000122786	800	CALD1	protein_coding	HGNC Symbol	caldesmon 1 [Source:HGNC Symbol;Acc:HGNC:1441]	1.21259	1.04003	1.38515	11.3288	14.7461	1.3345e-11	2.28275e-08	16.5283	2.31754	11.6937	11.9257	10.7173	11.5483	11.9289	10.5687	11.4808	11.5764	10.5192
ENSG00000158186	22808	MRAS	protein_coding	HGNC Symbol	muscle RAS oncogene homolog [Source:HGNC Symbol;Acc:HGNC:7227]	-2.18831	-2.4989	-1.87773	4.61027	-14.7854	1.27572e-11	2.28275e-08	16.6545	-4.55773	3.51345	3.81436	6.12721	3.66124	3.87264	6.19576	3.54437	4.42914	6.33429
ENSG00000135862	3915	LAMC1	protein_coding	HGNC Symbol	laminin subunit gamma 1 [Source:HGNC Symbol;Acc:HGNC:6492]	1.47106	1.26092	1.6812	9.28316	14.6904	1.4229e-11	2.32334e-08	16.6959	2.77225	8.92758	10.0304	8.53204	8.90811	10.0771	8.60271	9.16993	10.3755	8.925
ENSG00000077279	1641	DCX	protein_coding	HGNC Symbol	doublecortin [Source:HGNC Symbol;Acc:HGNC:2714]	-2.89473	-3.30968	-2.47977	3.87073	-14.639	1.50989e-11	2.35819e-08	16.1552	-7.43704	3.12142	2.8019	5.83676	3.30884	3.30137	5.58834	2.99437	2.2422	5.64137
ENSG00000106049	11112	HIBADH	protein_coding	HGNC Symbol	3-hydroxyisobutyrate dehydrogenase [Source:HGNC Symbol;Acc:HGNC:4907]	-1.70999	-1.95602	-1.46397	6.01332	-14.5855	1.60637e-11	2.40434e-08	16.5532	-3.2716	6.64577	4.88494	6.44843	6.73046	4.77296	6.56855	6.86248	4.71305	6.49326
ENSG00000157600	84187	TMEM164	protein_coding	HGNC Symbol	transmembrane protein 164 [Source:HGNC Symbol;Acc:HGNC:26217]	-1.63733	-1.87484	-1.39983	6.15948	-14.4668	1.84444e-11	2.65023e-08	16.5008	-3.1109	5.73749	5.57307	7.36677	5.75316	5.4576	7.02891	5.83993	5.5739	7.10448
ENSG00000075945	22920	KIFAP3	protein_coding	HGNC Symbol	kinesin associated protein 3 [Source:HGNC Symbol;Acc:HGNC:17060]	-1.44416	-1.6554	-1.23291	7.23791	-14.3464	2.1241e-11	2.93469e-08	16.3984	-2.72103	7.62096	6.41508	7.96064	7.49421	6.23488	7.69037	7.58959	6.40979	7.72567
ENSG00000182175	56963	RGMA	protein_coding	HGNC Symbol	repulsive guidance molecule family member a [Source:HGNC Symbol;Acc:HGNC:30308]	-1.65168	-1.89503	-1.40834	6.7182	-14.2435	2.3983e-11	3.1908e-08	16.2743	-3.142	6.23619	5.95693	7.78429	6.38857	5.8873	7.59695	6.42895	6.39726	7.78736
ENSG00000162998	2487	FRZB	protein_coding	HGNC Symbol	frizzled-related protein [Source:HGNC Symbol;Acc:HGNC:3959]	-2.72302	-3.12722	-2.31882	3.19546	-14.1373	2.72056e-11	3.49029e-08	15.4364	-6.60254	2.02709	2.23764	5.32925	2.26836	2.34168	4.83218	2.12388	2.52148	5.07761
ENSG00000047249	51606	ATP6V1H	protein_coding	HGNC Symbol	ATPase H+ transporting V1 subunit H [Source:HGNC Symbol;Acc:HGNC:18303]	-1.7503	-2.0125	-1.48811	5.94653	-14.0085	3.17318e-11	3.79957e-08	15.8985	-3.36429	6.75869	4.74014	6.39155	6.59439	4.52042	6.36386	6.7805	4.81073	6.55852
ENSG00000129625	7905	REEP5	protein_coding	HGNC Symbol	receptor accessory protein 5 [Source:HGNC Symbol;Acc:HGNC:30077]	-1.45813	-1.67654	-1.23973	6.79508	-14.0102	3.16696e-11	3.79957e-08	15.9766	-2.74753	7.86408	5.54843	7.07545	7.66542	5.60211	7.05673	7.80428	5.5739	6.96527
ENSG00000143515	57198	ATP8B2	protein_coding	HGNC Symbol	ATPase phospholipid transporting 8B2 [Source:HGNC Symbol;Acc:HGNC:13534]	1.23173	1.0459	1.41756	7.29731	13.9091	3.57668e-11	4.14457e-08	15.8837	2.34848	7.28897	8.03505	6.67933	7.10187	7.86401	6.70885	7.17268	8.00511	6.81991
ENSG00000127946	3092	HIP1	protein_coding	HGNC Symbol	huntingtin interacting protein 1 [Source:HGNC Symbol;Acc:HGNC:4913]	-1.67786	-1.93168	-1.42405	6.36029	-13.8722	3.73981e-11	4.19817e-08	15.8157	-3.19954	6.26541	5.3743	7.12401	6.63703	5.59498	7.31898	6.3059	5.52868	7.09331
ENSG00000182103	220382	FAM181B	protein_coding	HGNC Symbol	family with sequence similarity 181 member B [Source:HGNC Symbol;Acc:HGNC:28512]	-1.7927	-2.06449	-1.52092	4.39199	-13.8416	3.88107e-11	4.22472e-08	15.7148	-3.46464	1.97414	4.82875	6.62195	2.04009	4.45366	6.40096	1.76131	4.91545	6.53159
ENSG00000078114	10529	NEBL	protein_coding	HGNC Symbol	nebulette [Source:HGNC Symbol;Acc:HGNC:16932]	-2.47925	-2.85619	-2.1023	5.09948	-13.8023	4.0706e-11	4.24993e-08	15.5939	-5.57606	4.61422	3.91031	6.57268	4.9424	4.6033	6.46983	4.83214	3.50407	6.44637
ENSG00000131507	80762	NDFIP1	protein_coding	HGNC Symbol	Nedd4 family interacting protein 1 [Source:HGNC Symbol;Acc:HGNC:17592]	-1.28035	-1.47522	-1.08549	7.51071	-13.7882	4.14085e-11	4.24993e-08	15.7387	-2.42899	7.98568	6.64514	8.02273	7.7055	6.71	8.01856	7.84408	6.75721	7.90746
ENSG00000006042	26022	TMEM98	protein_coding	HGNC Symbol	transmembrane protein 98 [Source:HGNC Symbol;Acc:HGNC:24529]	-1.73594	-2.00167	-1.47021	5.14265	-13.7088	4.56178e-11	4.52991e-08	15.5098	-3.33096	4.85656	4.24686	6.01025	4.91269	4.41099	6.11371	5.09629	4.44748	6.18897
ENSG00000092964	1808	DPYSL2	protein_coding	HGNC Symbol	dihydropyrimidinase like 2 [Source:HGNC Symbol;Acc:HGNC:3014]	-1.02316	-1.18108	-0.865243	9.36433	-13.5961	5.23769e-11	4.52991e-08	15.3596	-2.03237	9.16332	8.95001	10.1303	9.17574	8.99313	9.82973	9.27352	8.85905	9.90421
ENSG00000106483	6424	SFRP4	protein_coding	HGNC Symbol	secreted frizzled related protein 4 [Source:HGNC Symbol;Acc:HGNC:10778]	1.65909	1.40285	1.91534	5.22679	13.5871	5.29637e-11	4.52991e-08	15.4497	3.15818	3.97077	6.62289	4.76819	3.85333	6.75441	5.09957	3.99835	6.71368	5.2599
ENSG00000138413	3417	IDH1	protein_coding	HGNC Symbol	isocitrate dehydrogenase (NADP(+)) 1, cytosolic [Source:HGNC Symbol;Acc:HGNC:5382]	-1.22731	-1.41595	-1.03867	7.32876	-13.6529	4.88505e-11	4.52991e-08	15.5764	-2.3413	7.88305	6.46465	7.77024	7.67872	6.49063	7.66744	7.7831	6.51353	7.70747
ENSG00000142892	10026	PIGK	protein_coding	HGNC Symbol	phosphatidylinositol glycan anchor biosynthesis class K [Source:HGNC Symbol;Acc:HGNC:8965]	-1.80635	-2.08528	-1.52743	5.49233	-13.59	5.27739e-11	4.52991e-08	15.3364	-3.49757	6.56974	4.08495	5.89136	6.28802	4.21409	5.93413	6.43042	4.05953	5.95869
ENSG00000166924	222950	NYAP1	protein_coding	HGNC Symbol	neuronal tyrosine phosphorylated phosphoinositide-3-kinase adaptor 1 [Source:HGNC Symbol;Acc:HGNC:22009]	-2.70527	-3.12237	-2.28818	3.52706	-13.6107	5.14481e-11	4.52991e-08	14.7375	-6.52181	3.56807	1.77667	4.7935	3.94423	2.36423	4.84819	3.76599	2.03143	4.65119
ENSG00000198668	801	CALM1	protein_coding	HGNC Symbol	calmodulin 1 [Source:HGNC Symbol;Acc:HGNC:1442]	-1.00388	-1.15866	-0.849092	8.94917	-13.6101	5.14836e-11	4.52991e-08	15.4557	-2.00538	9.64054	8.10769	9.0737	9.47504	8.06617	9.17042	9.65368	8.20787	9.14744
ENSG00000198668	805	CALM1	protein_coding	HGNC Symbol	calmodulin 1 [Source:HGNC Symbol;Acc:HGNC:1442]	-1.00388	-1.15866	-0.849092	8.94917	-13.6101	5.14836e-11	4.52991e-08	15.4557	-2.00538	9.64054	8.10769	9.0737	9.47504	8.06617	9.17042	9.65368	8.20787	9.14744
ENSG00000198668	808	CALM1	protein_coding	HGNC Symbol	calmodulin 1 [Source:HGNC Symbol;Acc:HGNC:1442]	-1.00388	-1.15866	-0.849092	8.94917	-13.6101	5.14836e-11	4.52991e-08	15.4557	-2.00538	9.64054	8.10769	9.0737	9.47504	8.06617	9.17042	9.65368	8.20787	9.14744
ENSG00000106460	54664	TMEM106B	protein_coding	HGNC Symbol	transmembrane protein 106B [Source:HGNC Symbol;Acc:HGNC:22407]	-1.22621	-1.41667	-1.03574	7.81104	-13.5101	5.82418e-11	4.86549e-08	15.3947	-2.33951	8.47004	6.94423	8.12525	8.24973	6.77349	8.16434	8.43465	7.01871	8.11891
ENSG00000274523	81554	RCC1L	protein_coding	HGNC Symbol	RCC1 like [Source:HGNC Symbol;Acc:HGNC:14948]	-1.25243	-1.45065	-1.05422	7.17424	-13.2592	7.9625e-11	6.50066e-08	15.0928	-2.38243	7.58389	6.26285	7.56771	7.55075	6.23946	7.5634	7.62219	6.53083	7.64711
ENSG00000189241	7259	TSPYL1	protein_coding	HGNC Symbol	TSPY like 1 [Source:HGNC Symbol;Acc:HGNC:12382]	-1.57131	-1.82381	-1.31882	7.14644	-13.0592	1.02535e-10	8.18506e-08	14.8426	-2.97175	7.48977	5.94942	7.67763	7.50233	6.0595	7.60521	7.7152	6.44976	7.86915
ENSG00000054793	10079	ATP9A	protein_coding	HGNC Symbol	ATPase phospholipid transporting 9A (putative) [Source:HGNC Symbol;Acc:HGNC:13540]	-1.2569	-1.45942	-1.05437	7.8368	-13.0237	1.0727e-10	8.37683e-08	14.773	-2.38981	7.82723	7.04455	8.31823	8.07131	7.3335	8.45144	8.07455	7.00846	8.40197
ENSG00000100697	23405	DICER1	protein_coding	HGNC Symbol	dicer 1, ribonuclease III [Source:HGNC Symbol;Acc:HGNC:17098]	1.31067	1.09716	1.52417	7.67163	12.8822	1.28582e-10	9.70164e-08	14.61	2.48056	8.61002	7.97437	6.73824	8.28458	7.92262	6.59012	8.49857	7.89694	6.52922
ENSG00000130508	7837	PXDN	protein_coding	HGNC Symbol	peroxidasin [Source:HGNC Symbol;Acc:HGNC:14966]	1.01014	0.845512	1.17477	9.29099	12.8758	1.29636e-10	9.70164e-08	14.4622	2.01411	9.60656	9.65044	8.63213	9.60044	9.48252	8.51487	9.58406	9.80385	8.74402
ENSG00000170961	3037	HAS2	protein_coding	HGNC Symbol	hyaluronan synthase 2 [Source:HGNC Symbol;Acc:HGNC:4819]	-2.49198	-2.90024	-2.08372	3.07338	-12.8089	1.41314e-10	1.03598e-07	14.0569	-5.62551	2.02709	2.7336	5.18368	1.4756	2.55267	4.9992	1.72334	2.18506	4.78017
ENSG00000111229	10094	ARPC3	protein_coding	HGNC Symbol	actin related protein 2/3 complex subunit 3 [Source:HGNC Symbol;Acc:HGNC:706]	2.03001	1.69668	2.36334	5.60764	12.7799	1.46725e-10	1.05413e-07	14.4077	4.08407	6.6916	6.39311	4.26736	6.16584	6.15309	4.26223	6.23515	6.18597	4.11438
ENSG00000171476	84525	HOPX	protein_coding	HGNC Symbol	HOP homeobox [Source:HGNC Symbol;Acc:HGNC:24961]	-5.24045	-6.10198	-4.37891	1.55952	-12.7644	1.49702e-10	1.05443e-07	11.4929	-37.8035	0.960596	-0.725834	4.59393	1.20849	-0.74011	4.49864	1.60305	-1.27437	3.91132
ENSG00000152749	160897	GPR180	protein_coding	HGNC Symbol	G protein-coupled receptor 180 [Source:HGNC Symbol;Acc:HGNC:28899]	2.01519	1.68184	2.34854	5.33621	12.6858	1.65783e-10	1.14524e-07	14.3271	4.04233	5.25088	6.819	4.54792	4.49828	6.53229	4.52875	4.65691	6.4768	4.71504
ENSG00000150471	23284	ADGRL3	protein_coding	HGNC Symbol	adhesion G protein-coupled receptor L3 [Source:HGNC Symbol;Acc:HGNC:20974]	1.02249	0.852845	1.19213	8.12598	12.6483	1.74103e-10	1.18003e-07	14.2472	2.03142	7.91896	8.69553	7.61208	7.81494	8.7612	7.68926	7.8946	8.82935	7.9179
ENSG00000135930	9470	EIF4E2	protein_coding	HGNC Symbol	eukaryotic translation initiation factor 4E family member 2 [Source:HGNC Symbol;Acc:HGNC:3293]	1.37536	1.14614	1.60458	6.83523	12.5913	1.87565e-10	1.24772e-07	14.2458	2.59433	7.47971	7.38999	5.94721	7.23311	7.10077	5.88454	7.35987	7.29759	5.82426
ENSG00000051108	9709	HERPUD1	protein_coding	HGNC Symbol	homocysteine inducible ER protein with ubiquitin like domain 1 [Source:HGNC Symbol;Acc:HGNC:13744]	1.60925	1.33884	1.87967	6.02695	12.4881	2.14811e-10	1.36999e-07	14.1009	3.05094	6.2954	7.00707	5.11937	5.94515	6.62738	5.21518	6.12114	6.7162	5.1957
ENSG00000162493	10630	PDPN	protein_coding	HGNC Symbol	podoplanin [Source:HGNC Symbol;Acc:HGNC:29602]	-1.34942	-1.57606	-1.12278	7.12444	-12.4945	2.13011e-10	1.36999e-07	14.1128	-2.54809	7.36292	6.25221	7.82694	7.05334	6.60271	7.82082	7.16296	6.39096	7.64711
ENSG00000164919	1345	COX6C	protein_coding	HGNC Symbol	cytochrome c oxidase subunit 6C [Source:HGNC Symbol;Acc:HGNC:2285]	-1.37251	-1.604	-1.14103	6.4389	-12.4421	2.28266e-10	1.41375e-07	14.0421	-2.58921	7.42836	5.27266	6.64498	7.18422	5.32023	6.72411	7.30469	5.36466	6.70617
ENSG00000173805	9001	HAP1	protein_coding	HGNC Symbol	huntingtin associated protein 1 [Source:HGNC Symbol;Acc:HGNC:4812]	-2.19853	-2.56986	-1.8272	3.926	-12.4245	2.33657e-10	1.42262e-07	13.6178	-4.5901	4.27433	2.58644	4.70861	4.47305	2.68392	4.92944	4.57933	2.42606	4.67279
ENSG00000105810	1021	CDK6	protein_coding	HGNC Symbol	cyclin dependent kinase 6 [Source:HGNC Symbol;Acc:HGNC:1777]	1.64594	1.36742	1.92445	10.2853	12.4014	2.40924e-10	1.44241e-07	13.6958	3.12952	10.624	11.1894	9.39679	10.2053	10.6673	9.21739	10.5226	11.2314	9.51307
ENSG00000171848	6241	RRM2	protein_coding	HGNC Symbol	ribonucleotide reductase regulatory subunit M2 [Source:HGNC Symbol;Acc:HGNC:10452]	2.4154	2.00517	2.82563	2.96322	12.3557	2.55985e-10	1.50746e-07	13.7124	5.33467	0.518078	5.42391	2.83414	1.25659	5.63725	3.14725	-0.598587	5.29548	3.15485
ENSG00000128591	2318	FLNC	protein_coding	HGNC Symbol	filamin C [Source:HGNC Symbol;Acc:HGNC:3756]	-1.32977	-1.55667	-1.10286	7.60772	-12.2983	2.76344e-10	1.6011e-07	13.8352	-2.51362	7.60527	6.91176	8.2022	7.90162	6.80576	7.98637	7.94083	6.80066	8.31502
ENSG00000166913	7529	YWHAB	protein_coding	HGNC Symbol	tyrosine 3-monooxygenase/tryptophan 5-monooxygenase activation protein beta [Source:HGNC Symbol;Acc:HGNC:12849]	-1.38207	-1.61828	-1.14585	7.25352	-12.2781	2.83922e-10	1.6189e-07	13.8288	-2.60642	7.93809	6.35951	7.82694	7.60807	6.23793	7.72979	7.72364	6.33952	7.51823
ENSG00000128595	813	CALU	protein_coding	HGNC Symbol	calumenin [Source:HGNC Symbol;Acc:HGNC:1458]	1.20637	0.999739	1.413	10.0101	12.2515	2.94191e-10	1.65124e-07	13.4852	2.30756	9.9724	10.9343	9.54187	9.45843	10.6401	9.47298	9.56238	10.7849	9.72393
ENSG00000144959	57552	NCEH1	protein_coding	HGNC Symbol	neutral cholesterol ester hydrolase 1 [Source:HGNC Symbol;Acc:HGNC:29260]	1.80683	1.49374	2.11992	5.02461	12.1103	3.5571e-10	1.93603e-07	13.4981	3.49872	5.89356	5.68129	3.98928	5.84647	5.47324	3.59902	5.73651	5.43375	3.56835
ENSG00000164199	84059	ADGRV1	protein_coding	HGNC Symbol	adhesion G protein-coupled receptor V1 [Source:HGNC Symbol;Acc:HGNC:17416]	-2.07165	-2.43038	-1.71293	5.25477	-12.1188	3.51688e-10	1.93603e-07	13.6193	-4.20369	3.45668	5.045	7.488	3.65228	5.4258	6.94208	3.63918	4.69269	6.9512
ENSG00000101670	9388	LIPG	protein_coding	HGNC Symbol	lipase G, endothelial type [Source:HGNC Symbol;Acc:HGNC:6623]	-1.13961	-1.33764	-0.941585	7.0676	-12.0765	3.72385e-10	1.99654e-07	13.5582	-2.20322	7.3655	6.36375	7.65266	7.25326	6.42915	7.4875	7.16385	6.41446	7.47831
ENSG00000065000	8943	AP3D1	protein_coding	HGNC Symbol	adaptor related protein complex 3 delta 1 subunit [Source:HGNC Symbol;Acc:HGNC:568]	0.941586	0.777683	1.10549	7.99999	12.0553	3.83247e-10	2.00051e-07	13.436	1.92064	7.35647	8.88802	7.82913	7.31489	8.67957	7.83193	7.23304	8.89485	7.97203
ENSG00000171492	55144	LRRC8D	protein_coding	HGNC Symbol	leucine rich repeat containing 8 family member D [Source:HGNC Symbol;Acc:HGNC:16992]	-1.45045	-1.70298	-1.19793	5.47547	-12.0533	3.84263e-10	2.00051e-07	13.5026	-2.73294	5.73749	4.51448	6.08683	5.62162	4.77296	6.03023	5.77645	4.60827	6.13086
ENSG00000101057	4605	MYBL2	protein_coding	HGNC Symbol	MYB proto-oncogene like 2 [Source:HGNC Symbol;Acc:HGNC:7548]	2.13905	1.76597	2.51214	3.02389	12.0315	3.95793e-10	2.02804e-07	13.2024	4.40473	1.3412	5.00209	2.48939	1.83364	4.60803	2.78098	1.60305	4.81073	2.74593
ENSG00000169860	5028	P2RY1	protein_coding	HGNC Symbol	purinergic receptor P2Y1 [Source:HGNC Symbol;Acc:HGNC:8539]	-2.13975	-2.51325	-1.76626	4.57302	-12.0222	4.00842e-10	2.02804e-07	13.4058	-4.40687	3.95719	3.72042	6.08683	3.56902	3.54776	5.77994	4.26601	4.22459	6.0054
ENSG00000182752	5069	PAPPA	protein_coding	HGNC Symbol	pappalysin 1 [Source:HGNC Symbol;Acc:HGNC:8602]	1.31822	1.08761	1.54883	6.03035	11.9955	4.15684e-10	2.07392e-07	13.459	2.49358	5.70333	6.7396	5.32429	5.88331	6.79335	5.45357	5.87931	6.8463	5.65011
ENSG00000101955	8406	SRPX	protein_coding	HGNC Symbol	sushi repeat containing protein, X-linked [Source:HGNC Symbol;Acc:HGNC:11309]	-1.88439	-2.21546	-1.55332	4.81814	-11.9442	4.45772e-10	2.07961e-07	13.2812	-3.69197	5.10458	3.52209	5.44786	4.94973	3.72369	5.60727	5.3353	3.91764	5.75508
ENSG00000119927	57678	GPAM	protein_coding	HGNC Symbol	glycerol-3-phosphate acyltransferase, mitochondrial [Source:HGNC Symbol;Acc:HGNC:24865]	-2.01615	-2.36931	-1.663	4.45362	-11.9802	4.24458e-10	2.07961e-07	13.2261	-4.04503	5.1825	3.26814	5.21346	4.8237	3.10119	5.10291	5.27096	3.00691	5.1128
ENSG00000138829	2201	FBN2	protein_coding	HGNC Symbol	fibrillin 2 [Source:HGNC Symbol;Acc:HGNC:3604]	1.77863	1.46641	2.09086	5.60743	11.9543	4.39707e-10	2.07961e-07	13.4007	3.431	4.7815	6.79406	4.90387	4.72886	6.67999	4.97753	5.01612	7.17087	5.41404
ENSG00000143061	3321	IGSF3	protein_coding	HGNC Symbol	immunoglobulin superfamily member 3 [Source:HGNC Symbol;Acc:HGNC:5950]	-1.59036	-1.86972	-1.31099	6.60217	-11.9464	4.44492e-10	2.07961e-07	13.3901	-3.01124	6.57086	5.85813	7.54074	6.22747	5.67154	7.3297	6.31231	6.25354	7.65527
ENSG00000151388	81792	ADAMTS12	protein_coding	HGNC Symbol	ADAM metallopeptidase with thrombospondin type 1 motif 12 [Source:HGNC Symbol;Acc:HGNC:14605]	1.32144	1.08956	1.55332	5.70879	11.9588	4.36995e-10	2.07961e-07	13.4071	2.49915	5.17079	6.56388	5.2054	5.22822	6.53229	5.25475	5.25108	6.75353	5.41916
ENSG00000119922	3433	IFIT2	protein_coding	HGNC Symbol	interferon induced protein with tetratricopeptide repeats 2 [Source:HGNC Symbol;Acc:HGNC:5409]	-2.55226	-3.00149	-2.10302	3.39213	-11.9222	4.59395e-10	2.11569e-07	12.8445	-5.86552	3.74443	1.51702	4.49601	3.3757	2.14742	4.51377	3.69909	2.37588	4.65987
ENSG00000009335	9690	UBE3C	protein_coding	HGNC Symbol	ubiquitin protein ligase E3C [Source:HGNC Symbol;Acc:HGNC:16803]	1.05942	0.872079	1.24677	7.66191	11.8669	4.95614e-10	2.19796e-07	13.2416	2.0841	8.06299	8.11777	7.0725	7.81394	8.01945	6.88697	7.88335	8.0533	7.04693
ENSG00000102172	6611	SMS	protein_coding	HGNC Symbol	spermine synthase [Source:HGNC Symbol;Acc:HGNC:11123]	-1.3967	-1.64334	-1.15006	7.14257	-11.8834	4.84472e-10	2.19796e-07	13.3055	-2.63299	8.34071	5.96997	7.25538	7.98071	5.97779	7.32899	8.07502	5.89666	7.45793
ENSG00000113578	2246	FGF1	protein_coding	HGNC Symbol	fibroblast growth factor 1 [Source:HGNC Symbol;Acc:HGNC:3665]	-1.7338	-2.0403	-1.42731	6.2273	-11.8708	4.92952e-10	2.19796e-07	13.2875	-3.32603	4.98589	6.31783	7.73428	5.31311	5.58782	7.64126	5.35716	5.68627	7.42203
ENSG00000196338	54413	NLGN3	protein_coding	HGNC Symbol	neuroligin 3 [Source:HGNC Symbol;Acc:HGNC:14289]	-2.76704	-3.25858	-2.2755	3.59892	-11.8131	5.3363e-10	2.33769e-07	12.926	-6.8071	2.43235	2.26209	5.21346	3.55947	2.88438	5.56189	2.61346	2.58912	5.2741
ENSG00000080493	8671	SLC4A4	protein_coding	HGNC Symbol	solute carrier family 4 member 4 [Source:HGNC Symbol;Acc:HGNC:11030]	-2.82246	-3.32439	-2.32052	3.73399	-11.8001	5.43345e-10	2.35157e-07	12.8063	-7.07365	3.7911	2.21277	5.44558	4.10393	2.57217	4.69287	3.81194	1.93074	5.04486
ENSG00000143641	2590	GALNT2	protein_coding	HGNC Symbol	polypeptide N-acetylgalactosaminyltransferase 2 [Source:HGNC Symbol;Acc:HGNC:4124]	1.19046	0.978152	1.40277	8.59707	11.7666	5.69046e-10	2.43348e-07	12.9828	2.28226	8.11818	9.47081	8.23951	7.94263	9.20699	8.11805	8.25503	9.64623	8.3762
ENSG00000179431	24147	FJX1	protein_coding	HGNC Symbol	four jointed box 1 [Source:HGNC Symbol;Acc:HGNC:17166]	-1.26453	-1.49057	-1.03849	7.82492	-11.7393	5.90938e-10	2.49737e-07	13.0448	-2.40249	7.89512	7.30428	8.71726	7.72219	7.24668	8.26727	7.71339	7.10404	8.45403
ENSG00000115266	10297	APC2	protein_coding	HGNC Symbol	APC2, WNT signaling pathway regulator [Source:HGNC Symbol;Acc:HGNC:24036]	-1.34312	-1.58514	-1.1011	5.61784	-11.6457	6.7299e-10	2.81107e-07	12.9844	-2.537	4.61854	5.35738	6.78946	4.73736	5.54899	6.58655	4.64681	5.35822	6.91722
ENSG00000139644	7009	TMBIM6	protein_coding	HGNC Symbol	transmembrane BAX inhibitor motif containing 6 [Source:HGNC Symbol;Acc:HGNC:11723]	0.761441	0.624072	0.898809	9.9597	11.632	6.85976e-10	2.83237e-07	12.604	1.69518	9.42103	10.5229	9.68978	9.50801	10.4935	9.9275	9.54768	10.7063	9.82058
ENSG00000107796	59	ACTA2	protein_coding	HGNC Symbol	actin, alpha 2, smooth muscle, aorta [Source:HGNC Symbol;Acc:HGNC:130]	1.84678	1.51176	2.18179	5.98197	11.568	7.50106e-10	3.06197e-07	12.8772	3.59696	5.60227	6.93381	5.11651	5.45899	7.5075	5.42717	5.03562	7.19096	5.56489
ENSG00000149480	9219	MTA2	protein_coding	HGNC Symbol	metastasis associated 1 family member 2 [Source:HGNC Symbol;Acc:HGNC:7411]	-1.01418	-1.19854	-0.829835	7.75561	-11.5446	7.75154e-10	3.12866e-07	12.8064	-2.01976	8.68221	6.74936	7.78789	8.56321	6.76821	7.7613	8.68913	6.89722	7.90198
ENSG00000135116	8739	HRK	protein_coding	HGNC Symbol	harakiri, BCL2 interacting protein [Source:HGNC Symbol;Acc:HGNC:5185]	-3.01144	-3.55962	-2.46326	2.49643	-11.5281	7.93321e-10	3.13161e-07	11.9749	-8.06369	1.86203	1.0952	3.92529	2.60197	1.18589	4.43116	2.28894	1.04755	4.02987
ENSG00000147669	5440	POLR2K	protein_coding	HGNC Symbol	RNA polymerase II subunit K [Source:HGNC Symbol;Acc:HGNC:9198]	-1.60789	-1.90052	-1.31526	5.17319	-11.5303	7.90905e-10	3.13161e-07	12.7677	-3.04806	5.94606	4.24686	5.71903	5.70847	3.92665	5.55946	5.76248	3.98615	5.70355
ENSG00000261609	8139	GAN	protein_coding	HGNC Symbol	gigaxonin [Source:HGNC Symbol;Acc:HGNC:4137]	-1.33734	-1.58095	-1.09373	6.31654	-11.5201	8.0227e-10	3.13252e-07	12.8098	-2.52685	6.36003	5.5997	7.15293	6.05802	5.61861	6.90334	6.33136	5.83531	6.98957
ENSG00000261609	100616150	GAN	protein_coding	HGNC Symbol	gigaxonin [Source:HGNC Symbol;Acc:HGNC:4137]	-1.33734	-1.58095	-1.09373	6.31654	-11.5201	8.0227e-10	3.13252e-07	12.8098	-2.52685	6.36003	5.5997	7.15293	6.05802	5.61861	6.90334	6.33136	5.83531	6.98957
ENSG00000104765	665	BNIP3L	protein_coding	HGNC Symbol	BCL2 interacting protein 3 like [Source:HGNC Symbol;Acc:HGNC:1085]	-1.32869	-1.57137	-1.08602	6.82692	-11.4894	8.37667e-10	3.16064e-07	12.7618	-2.51175	7.28965	5.77348	7.09522	7.1328	5.97962	7.3815	7.39501	6.06449	7.33056
ENSG00000132561	4147	MATN2	protein_coding	HGNC Symbol	matrilin 2 [Source:HGNC Symbol;Acc:HGNC:6908]	-1.44042	-1.70364	-1.1772	6.39074	-11.4835	8.44667e-10	3.16064e-07	12.7516	-2.71399	5.59572	6.13132	7.59675	6.02021	5.92191	7.41547	5.79029	5.84226	7.20277
ENSG00000135472	23017	FAIM2	protein_coding	HGNC Symbol	Fas apoptotic inhibitory molecule 2 [Source:HGNC Symbol;Acc:HGNC:17067]	-2.05795	-2.43347	-1.68242	4.18657	-11.5001	8.25174e-10	3.16064e-07	12.7013	-4.16394	2.63356	3.77242	5.70003	3.30884	3.43515	5.57878	3.54437	3.80837	5.89763
ENSG00000183111	389337	ARHGEF37	protein_coding	HGNC Symbol	Rho guanine nucleotide exchange factor 37 [Source:HGNC Symbol;Acc:HGNC:34430]	-1.72939	-2.04507	-1.41371	5.52281	-11.4962	8.29723e-10	3.16064e-07	12.7574	-3.31587	5.75918	4.29505	5.95043	5.81067	4.49511	6.30997	5.99934	4.6824	6.4031
ENSG00000108947	1949	EFNB3	protein_coding	HGNC Symbol	ephrin B3 [Source:HGNC Symbol;Acc:HGNC:3228]	-1.31927	-1.5614	-1.07715	5.25747	-11.434	9.05826e-10	3.28677e-07	12.6905	-2.4954	3.89445	5.23301	6.62598	4.07068	5.05863	6.42651	4.10555	5.36144	6.54101
ENSG00000147123	54539	NDUFB11	protein_coding	HGNC Symbol	NADH:ubiquinone oxidoreductase subunit B11 [Source:HGNC Symbol;Acc:HGNC:20372]	-1.5249	-1.8045	-1.2453	5.9287	-11.4448	8.92017e-10	3.28677e-07	12.6997	-2.87766	6.67303	4.70935	6.31994	6.46348	4.73021	6.32721	6.47109	5.15747	6.50655
ENSG00000196924	2316	FLNA	protein_coding	HGNC Symbol	filamin A [Source:HGNC Symbol;Acc:HGNC:3754]	0.750892	0.613113	0.888671	12.0243	11.4367	9.02346e-10	3.28677e-07	12.0506	1.68283	12.689	12.0584	11.2498	12.4292	12.138	11.3687	12.6418	12.1575	11.4867
ENSG00000178904	147991	DPY19L3	protein_coding	HGNC Symbol	dpy-19 like 3 (C. elegans) [Source:HGNC Symbol;Acc:HGNC:27120]	1.31155	1.07007	1.55302	5.85167	11.3977	9.53483e-10	3.4251e-07	12.6399	2.48208	6.00169	6.33954	5.21614	5.8543	6.61803	5.19341	5.92602	6.45128	5.0646
ENSG00000108960	23531	MMD	protein_coding	HGNC Symbol	monocyte to macrophage differentiation associated [Source:HGNC Symbol;Acc:HGNC:7153]	-2.14276	-2.53754	-1.74798	3.82227	-11.39	9.63991e-10	3.42856e-07	12.2527	-4.41606	4.93831	2.30979	4.5732	4.79955	2.09447	4.35478	4.74482	2.35012	4.23543
ENSG00000186951	5465	PPARA	protein_coding	HGNC Symbol	peroxisome proliferator activated receptor alpha [Source:HGNC Symbol;Acc:HGNC:9232]	1.7385	1.4173	2.0597	4.83049	11.358	1.00882e-09	3.55283e-07	12.536	3.33688	5.06081	5.80086	3.97038	4.61817	5.46283	3.97206	4.8187	5.83763	3.93297
ENSG00000092820	7430	EZR	protein_coding	HGNC Symbol	ezrin [Source:HGNC Symbol;Acc:HGNC:12691]	-1.34909	-1.6006	-1.09758	7.92651	-11.2563	1.16621e-09	4.06723e-07	12.3683	-2.54752	8.399	7.08966	8.68357	8.31826	6.97276	8.10312	8.37123	7.05106	8.34996
ENSG00000181104	2149	F2R	protein_coding	HGNC Symbol	coagulation factor II thrombin receptor [Source:HGNC Symbol;Acc:HGNC:3537]	0.955165	0.776888	1.13344	7.33239	11.2432	1.18828e-09	4.10437e-07	12.3786	1.9388	7.48268	7.62378	6.78135	7.55917	7.78945	6.70226	7.51654	7.73778	6.79846
ENSG00000177098	6330	SCN4B	protein_coding	HGNC Symbol	sodium voltage-gated channel beta subunit 4 [Source:HGNC Symbol;Acc:HGNC:10592]	-2.46661	-2.92826	-2.00496	4.55241	-11.2122	1.24214e-09	4.24952e-07	12.1957	-5.52744	5.51229	2.78513	5.44101	5.46156	2.31878	4.96657	5.81532	3.31725	5.35381
ENSG00000141696	10609	P3H4	protein_coding	HGNC Symbol	prolyl 3-hydroxylase family member 4 (non-enzymatic) [Source:HGNC Symbol;Acc:HGNC:16946]	1.36136	1.10629	1.61643	7.59814	11.2	1.26414e-09	4.28402e-07	12.2928	2.56928	7.76235	8.55385	6.8707	7.50545	8.00741	6.8447	7.54131	8.26801	7.02945
ENSG00000064666	1265	CNN2	protein_coding	HGNC Symbol	calponin 2 [Source:HGNC Symbol;Acc:HGNC:2156]	0.950455	0.771935	1.12897	8.01545	11.1725	1.31505e-09	4.37399e-07	12.2082	1.93248	8.05584	8.64238	7.60137	7.7706	8.52902	7.51409	7.92262	8.44729	7.65581
ENSG00000153253	6328	SCN3A	protein_coding	HGNC Symbol	sodium voltage-gated channel alpha subunit 3 [Source:HGNC Symbol;Acc:HGNC:10590]	-1.77907	-2.11304	-1.4451	5.11973	-11.1787	1.30339e-09	4.37399e-07	12.3184	-3.43205	4.64842	4.18426	6.25505	4.85918	4.94732	6.16574	4.58992	4.18141	6.24628
ENSG00000000971	3075	CFH	protein_coding	HGNC Symbol	complement factor H [Source:HGNC Symbol;Acc:HGNC:4883]	1.79191	1.45465	2.12916	4.46832	11.1496	1.35917e-09	4.47929e-07	12.1719	3.46272	5.01567	5.05902	3.1122	5.2844	4.95477	3.10791	5.05486	5.10452	3.5215
ENSG00000143376	81609	SNX27	protein_coding	HGNC Symbol	sorting nexin family member 27 [Source:HGNC Symbol;Acc:HGNC:20073]	-1.15723	-1.3756	-0.938864	6.76684	-11.1209	1.41669e-09	4.62639e-07	12.2386	-2.23029	7.2295	5.88986	7.15503	7.02932	5.9257	7.10249	7.19972	6.17684	7.19309
ENSG00000132718	23208	SYT11	protein_coding	HGNC Symbol	synaptotagmin 11 [Source:HGNC Symbol;Acc:HGNC:19239]	-1.09458	-1.30137	-0.8878	9.27659	-11.108	1.44317e-09	4.6287e-07	11.984	-2.13552	9.21967	8.37938	9.65235	9.44065	8.7984	9.8399	9.48967	8.85161	9.81767
ENSG00000183255	754	PTTG1IP	protein_coding	HGNC Symbol	pituitary tumor-transforming 1 interacting protein [Source:HGNC Symbol;Acc:HGNC:13524]	-0.90881	-1.08044	-0.737181	9.62031	-11.1119	1.43515e-09	4.6287e-07	11.9646	-1.8775	10.0864	8.77202	9.66269	10.0295	9.02576	9.95351	10.1173	9.00961	9.92596
ENSG00000152556	5213	PFKM	protein_coding	HGNC Symbol	phosphofructokinase, muscle [Source:HGNC Symbol;Acc:HGNC:8877]	-0.796703	-0.947584	-0.645822	8.30686	-11.0807	1.50137e-09	4.77276e-07	12.0737	-1.73713	8.76296	7.73769	8.49311	8.76814	7.65821	8.51769	8.7867	7.62951	8.40777
ENSG00000130635	1289	COL5A1	protein_coding	HGNC Symbol	collagen type V alpha 1 chain [Source:HGNC Symbol;Acc:HGNC:2209]	1.47124	1.19217	1.75032	8.8637	11.0629	1.54057e-09	4.8544e-07	11.9458	2.7726	8.63795	9.94594	8.13413	8.55422	9.34514	8.15472	8.55404	9.93542	8.5118
ENSG00000085365	9522	SCAMP1	protein_coding	HGNC Symbol	secretory carrier membrane protein 1 [Source:HGNC Symbol;Acc:HGNC:10563]	-1.36265	-1.62199	-1.10332	5.83862	-11.0263	1.62461e-09	4.94621e-07	12.1161	-2.57158	5.9218	5.13049	6.49656	5.72993	4.95848	6.39824	5.91764	5.36466	6.62982
ENSG00000090905	27327	TNRC6A	protein_coding	HGNC Symbol	trinucleotide repeat containing 6A [Source:HGNC Symbol;Acc:HGNC:11969]	1.17074	0.947979	1.3935	6.59815	11.0288	1.61863e-09	4.94621e-07	12.1106	2.25127	7.0275	6.96113	5.82277	6.84892	6.90423	5.74617	7.11886	7.08952	5.86423
ENSG00000101265	9770	RASSF2	protein_coding	HGNC Symbol	Ras association domain family member 2 [Source:HGNC Symbol;Acc:HGNC:9883]	-1.16877	-1.39121	-0.946336	7.22857	-11.0262	1.62478e-09	4.94621e-07	12.0435	-2.24821	6.43173	6.70545	8.23292	6.68724	6.9964	8.1052	6.62831	7.21078	8.05907
ENSG00000198522	11321	GPN1	protein_coding	HGNC Symbol	GPN-loop GTPase 1 [Source:HGNC Symbol;Acc:HGNC:17030]	-1.63555	-1.94674	-1.32437	5.0399	-11.0295	1.61709e-09	4.94621e-07	12.0702	-3.10707	5.75722	4.06424	5.71714	5.70414	3.68839	5.4084	5.75309	3.87311	5.39337
ENSG00000122707	8434	RECK	protein_coding	HGNC Symbol	reversion inducing cysteine rich protein with kazal motifs [Source:HGNC Symbol;Acc:HGNC:11345]	1.48886	1.20526	1.77246	5.70619	11.0166	1.64769e-09	4.97382e-07	12.1018	2.80667	5.71548	6.72757	4.97196	5.72138	6.44906	4.95183	5.6682	6.17317	4.97703
ENSG00000125753	7408	VASP	protein_coding	HGNC Symbol	vasodilator-stimulated phosphoprotein [Source:HGNC Symbol;Acc:HGNC:12652]	-1.77014	-2.10799	-1.43229	5.3478	-10.9949	1.7004e-09	5.09016e-07	12.0288	-3.41087	6.6426	3.7809	5.73964	6.2588	3.82467	5.48206	6.48675	4.12175	5.79304
ENSG00000154153	54463	FAM134B	protein_coding	HGNC Symbol	family with sequence similarity 134 member B [Source:HGNC Symbol;Acc:HGNC:25964]	-2.07344	-2.4712	-1.67568	4.16345	-10.9389	1.8453e-09	5.43336e-07	11.8619	-4.20889	4.18978	2.97461	5.32429	4.27713	3.54776	5.19966	4.32425	2.69525	4.93833
ENSG00000183723	146223	CMTM4	protein_coding	HGNC Symbol	CKLF like MARVEL transmembrane domain containing 4 [Source:HGNC Symbol;Acc:HGNC:19175]	-1.24798	-1.48739	-1.00858	5.77142	-10.9391	1.84474e-09	5.43336e-07	11.991	-2.37509	5.74542	5.0625	6.30116	5.7363	5.07581	6.39552	5.94264	5.25093	6.43251
ENSG00000136928	9568	GABBR2	protein_coding	HGNC Symbol	gamma-aminobutyric acid type B receptor subunit 2 [Source:HGNC Symbol;Acc:HGNC:4507]	-1.70911	-2.03745	-1.38077	5.33432	-10.9232	1.88803e-09	5.48896e-07	11.9431	-3.26959	2.22136	6.44342	7.98163	2.62047	5.74209	7.48878	2.12388	5.77608	7.6112
ENSG00000204128	257407	C2orf72	protein_coding	HGNC Symbol	chromosome 2 open reading frame 72 [Source:HGNC Symbol;Acc:HGNC:27418]	-1.99125	-2.37388	-1.60862	3.12671	-10.9208	1.89475e-09	5.48896e-07	11.8071	-3.97582	1.74047	2.81849	5.01564	1.9552	3.08771	4.92189	0.920787	2.86858	4.81166
ENSG00000147852	7436	VLDLR	protein_coding	HGNC Symbol	very low density lipoprotein receptor [Source:HGNC Symbol;Acc:HGNC:12698]	1.01605	0.820037	1.21207	6.91311	10.8775	2.01902e-09	5.80218e-07	11.8595	2.02238	6.58417	7.50715	6.50643	6.8162	7.60891	6.42784	6.72994	7.45014	6.58724
ENSG00000171533	4135	MAP6	protein_coding	HGNC Symbol	microtubule associated protein 6 [Source:HGNC Symbol;Acc:HGNC:6868]	-2.14688	-2.56263	-1.73113	4.64903	-10.8363	2.14503e-09	6.11538e-07	11.7908	-4.42868	4.4101	3.26814	6.00407	4.80361	4.18272	5.60492	4.54165	3.36948	5.65662
ENSG00000163453	3490	IGFBP7	protein_coding	HGNC Symbol	insulin like growth factor binding protein 7 [Source:HGNC Symbol;Acc:HGNC:5476]	1.24679	1.00441	1.48918	6.85805	10.7944	2.2814e-09	6.40253e-07	11.7415	2.37313	6.40698	7.67931	6.26413	6.77241	7.47226	6.19732	6.81589	7.58257	6.53159
ENSG00000185624	5034	P4HB	protein_coding	HGNC Symbol	prolyl 4-hydroxylase subunit beta [Source:HGNC Symbol;Acc:HGNC:8548]	1.26289	1.01742	1.50837	9.08049	10.7962	2.27546e-09	6.40253e-07	11.5447	2.39977	9.42551	9.75536	8.3148	9.10094	9.31309	8.22421	9.2657	9.79984	8.52492
ENSG00000077232	54431	DNAJC10	protein_coding	HGNC Symbol	DnaJ heat shock protein family (Hsp40) member C10 [Source:HGNC Symbol;Acc:HGNC:24637]	1.08542	0.874298	1.29653	8.15274	10.7889	2.30019e-09	6.40523e-07	11.6469	2.12199	8.64432	8.7299	7.51542	8.35358	8.36789	7.43216	8.41022	8.51516	7.406
ENSG00000143631	2312	FLG	protein_coding	HGNC Symbol	filaggrin [Source:HGNC Symbol;Acc:HGNC:3748]	2.90092	2.33583	3.466	6.91657	10.7728	2.35547e-09	6.45903e-07	11.7383	7.469	7.3979	8.79393	5.55534	7.69844	7.71959	4.76631	7.4469	7.69301	5.17769
ENSG00000150093	3688	ITGB1	protein_coding	HGNC Symbol	integrin subunit beta 1 [Source:HGNC Symbol;Acc:HGNC:6153]	0.966519	0.778274	1.15477	9.28928	10.7744	2.3501e-09	6.45903e-07	11.4953	1.95412	9.81429	9.60561	8.54407	9.52452	9.39987	8.55108	9.73792	9.71234	8.71387
ENSG00000170846	NA	AC093323.3	lincRNA	Clone-based (Vega)		-1.54405	-1.84685	-1.24125	4.9025	-10.7006	2.62155e-09	7.08056e-07	11.6061	-2.91612	5.38115	3.95599	5.32925	5.26101	3.89603	5.49483	5.60957	3.76027	5.43441
ENSG00000177733	10949	HNRNPA0	protein_coding	HGNC Symbol	heterogeneous nuclear ribonucleoprotein A0 [Source:HGNC Symbol;Acc:HGNC:5030]	-1.1323	-1.35433	-0.910273	6.3695	-10.7019	2.61641e-09	7.08056e-07	11.6307	-2.19208	6.1876	5.82157	6.98967	6.01672	5.84585	7.02715	6.35948	6.0182	7.05928
ENSG00000149591	6876	TAGLN	protein_coding	HGNC Symbol	transgelin [Source:HGNC Symbol;Acc:HGNC:11553]	1.50388	1.20865	1.7991	6.8802	10.6896	2.66495e-09	7.14405e-07	11.6002	2.83604	7.39475	7.62731	5.98536	7.27166	7.62825	5.9472	6.92654	7.15422	5.98655
ENSG00000138434	6744	SSFA2	protein_coding	HGNC Symbol	sperm specific antigen 2 [Source:HGNC Symbol;Acc:HGNC:11319]	-1.02552	-1.22699	-0.824053	7.78518	-10.6818	2.69597e-09	7.17369e-07	11.4763	-2.0357	7.14818	7.52557	8.62031	7.06183	7.50116	8.42867	7.2305	7.75629	8.79415
ENSG00000066032	1496	CTNNA2	protein_coding	HGNC Symbol	catenin alpha 2 [Source:HGNC Symbol;Acc:HGNC:2510]	-1.38329	-1.65584	-1.11074	6.00593	-10.6505	2.82449e-09	7.46038e-07	11.5707	-2.60862	6.32345	4.83692	6.57685	6.14842	5.40149	6.58655	6.26022	5.35174	6.56777
ENSG00000128266	2781	GNAZ	protein_coding	HGNC Symbol	G protein subunit alpha z [Source:HGNC Symbol;Acc:HGNC:4395]	-1.70922	-2.04803	-1.37042	4.07061	-10.5865	3.10789e-09	8.14901e-07	11.3367	-3.26984	4.58361	2.8019	4.75353	4.74581	3.01834	4.54848	4.56866	2.99033	4.62484
ENSG00000114302	5576	PRKAR2A	protein_coding	HGNC Symbol	protein kinase cAMP-dependent type II regulatory subunit alpha [Source:HGNC Symbol;Acc:HGNC:9391]	1.43455	1.14964	1.71946	6.11113	10.5661	3.20449e-09	8.34142e-07	11.4465	2.70298	6.83769	6.72097	5.21881	6.63703	6.26214	5.0381	6.6167	6.63051	5.03822
ENSG00000162545	55450	CAMK2N1	protein_coding	HGNC Symbol	calcium/calmodulin dependent protein kinase II inhibitor 1 [Source:HGNC Symbol;Acc:HGNC:24190]	-1.75352	-2.10316	-1.40388	4.50354	-10.5244	3.41159e-09	8.75121e-07	11.3158	-3.37181	5.23127	3.18106	5.21346	4.8197	3.33599	5.05888	4.91448	3.64846	5.12852
ENSG00000163527	201595	STT3B	protein_coding	HGNC Symbol	STT3B, catalytic subunit of the oligosaccharyltransferase complex [Source:HGNC Symbol;Acc:HGNC:30611]	0.912902	0.730798	1.09501	7.8409	10.5198	3.435e-09	8.75121e-07	11.2647	1.88283	8.22968	8.211	7.28754	7.94996	8.08961	7.26186	8.06509	8.2332	7.24014
ENSG00000170558	1000	CDH2	protein_coding	HGNC Symbol	cadherin 2 [Source:HGNC Symbol;Acc:HGNC:1759]	-0.642436	-0.770568	-0.514304	8.89695	-10.5215	3.4265e-09	8.75121e-07	11.1294	-1.56096	8.80502	8.63596	9.26825	8.81582	8.56899	9.20463	8.89367	8.61183	9.26834
ENSG00000113312	7265	TTC1	protein_coding	HGNC Symbol	tetratricopeptide repeat domain 1 [Source:HGNC Symbol;Acc:HGNC:12391]	-1.19173	-1.42968	-0.953775	6.04385	-10.5097	3.48782e-09	8.8232e-07	11.3637	-2.28426	6.73799	5.13711	6.39863	6.48509	5.16838	6.30128	6.6525	5.16857	6.34509
ENSG00000005108	221981	THSD7A	protein_coding	HGNC Symbol	thrombospondin type 1 domain containing 7A [Source:HGNC Symbol;Acc:HGNC:22207]	1.59343	1.27496	1.91189	4.7147	10.4997	3.54076e-09	8.89448e-07	11.3428	3.01765	3.77571	6.11463	4.5222	3.88427	5.8598	4.02935	4.1563	5.72688	4.36314
ENSG00000136783	25934	NIPSNAP3A	protein_coding	HGNC Symbol	nipsnap homolog 3A [Source:HGNC Symbol;Acc:HGNC:23619]	-1.87655	-2.25414	-1.49897	4.32815	-10.4292	3.93844e-09	9.82477e-07	11.1074	-3.67196	5.54896	2.58644	4.63451	5.33847	3.16678	4.87188	5.44143	2.73561	4.62927
ENSG00000105968	94239	H2AFV	protein_coding	HGNC Symbol	H2A histone family member V [Source:HGNC Symbol;Acc:HGNC:20664]	0.834561	0.665945	1.00318	7.65859	10.3864	4.20274e-09	1.02828e-06	11.0498	1.78331	7.36999	8.25659	7.29389	7.23086	8.19043	7.43282	7.44106	8.24504	7.46661
ENSG00000117054	34	ACADM	protein_coding	HGNC Symbol	acyl-CoA dehydrogenase, C-4 to C-12 straight chain [Source:HGNC Symbol;Acc:HGNC:89]	-1.42464	-1.71249	-1.13678	5.28635	-10.3856	4.20792e-09	1.02828e-06	11.1664	-2.68447	6.14781	4.36445	5.59906	6.03407	4.2387	5.64442	6.09536	3.9	5.55329
ENSG00000136144	55213	RCBTB1	protein_coding	HGNC Symbol	RCC1 and BTB domain containing protein 1 [Source:HGNC Symbol;Acc:HGNC:18243]	-1.24669	-1.49843	-0.994954	5.78921	-10.3924	4.1644e-09	1.02828e-06	11.1897	-2.37297	6.11761	4.90449	6.31121	5.86791	5.02719	6.29982	6.10831	5.20855	6.25775
ENSG00000148229	54107	POLE3	protein_coding	HGNC Symbol	DNA polymerase epsilon 3, accessory subunit [Source:HGNC Symbol;Acc:HGNC:13546]	1.36826	1.09161	1.64492	7.01315	10.3785	4.25363e-09	1.03243e-06	11.0874	2.5816	6.68954	8.26304	6.63	6.15795	7.72287	6.56734	6.36103	8.02356	6.70302
ENSG00000107719	27143	PALD1	protein_coding	HGNC Symbol	phosphatase domain containing, paladin 1 [Source:HGNC Symbol;Acc:HGNC:23530]	-1.83318	-2.20426	-1.46209	3.28363	-10.3666	4.33084e-09	1.03872e-06	10.9744	-3.56321	2.6673	2.60568	4.5394	3.11375	2.64762	4.39892	2.63407	2.56693	4.37899
ENSG00000155115	112495	GTF3C6	protein_coding	HGNC Symbol	general transcription factor IIIC subunit 6 [Source:HGNC Symbol;Acc:HGNC:20872]	-1.40969	-1.69508	-1.1243	5.0786	-10.3656	4.3374e-09	1.03872e-06	11.1345	-2.6568	5.64525	4.28315	5.64746	5.507	4.07068	5.51	5.62766	3.99449	5.42171
ENSG00000123684	9926	LPGAT1	protein_coding	HGNC Symbol	lysophosphatidylglycerol acyltransferase 1 [Source:HGNC Symbol;Acc:HGNC:28985]	1.20276	0.957585	1.44794	6.48199	10.2944	4.83476e-09	1.15016e-06	11.0154	2.3018	6.72903	7.13753	5.78	6.36408	6.89167	5.8826	6.4509	7.17363	5.92848
ENSG00000150457	26524	LATS2	protein_coding	HGNC Symbol	large tumor suppressor kinase 2 [Source:HGNC Symbol;Acc:HGNC:6515]	1.39335	1.1076	1.6791	4.72799	10.2324	5.31643e-09	1.25643e-06	10.9406	2.62688	4.65264	5.62584	4.1208	4.39999	5.48614	3.99381	4.41636	5.52004	4.33632
ENSG00000153574	22934	RPIA	protein_coding	HGNC Symbol	ribose 5-phosphate isomerase A [Source:HGNC Symbol;Acc:HGNC:10297]	-2.12332	-2.55932	-1.68731	3.03802	-10.2195	5.42269e-09	1.27316e-06	10.5403	-4.35695	3.78342	1.59609	3.75168	3.44997	1.82873	3.7515	3.55522	1.66422	3.96132
ENSG00000115694	10494	STK25	protein_coding	HGNC Symbol	serine/threonine kinase 25 [Source:HGNC Symbol;Acc:HGNC:11404]	-1.09253	-1.31758	-0.867473	7.07462	-10.1871	5.70046e-09	1.32969e-06	10.8294	-2.13247	7.56219	6.32074	7.32026	7.61673	6.50084	7.44735	7.5005	6.02432	7.37866
ENSG00000198797	57795	BRINP2	protein_coding	HGNC Symbol	BMP/retinoic acid inducible neural specific 2 [Source:HGNC Symbol;Acc:HGNC:13746]	-1.77059	-2.13628	-1.40491	4.12635	-10.1606	5.93744e-09	1.37603e-06	10.8173	-3.41194	3.09686	3.59128	5.67885	2.91831	4.13108	5.3784	3.46607	3.44444	5.43188
ENSG00000184840	54732	TMED9	protein_coding	HGNC Symbol	transmembrane p24 trafficking protein 9 [Source:HGNC Symbol;Acc:HGNC:24878]	0.997022	0.790928	1.20312	8.12219	10.1518	6.01877e-09	1.38594e-06	10.6449	1.99588	8.18705	8.81965	7.61968	7.89879	8.46234	7.67082	7.93773	8.75338	7.75026
ENSG00000158526	90121	TSR2	protein_coding	HGNC Symbol	TSR2, ribosome maturation factor [Source:HGNC Symbol;Acc:HGNC:25455]	-1.24406	-1.50163	-0.986483	5.65764	-10.1355	6.17295e-09	1.41239e-06	10.8036	-2.36864	6.06636	4.79144	6.05579	6.01147	4.69507	5.98388	6.25524	4.94587	6.11359
ENSG00000125869	24141	LAMP5	protein_coding	HGNC Symbol	lysosomal associated membrane protein family member 5 [Source:HGNC Symbol;Acc:HGNC:16097]	-1.82917	-2.20828	-1.45007	2.59859	-10.1251	6.27269e-09	1.42612e-06	10.577	-3.55333	1.06557	2.3785	4.19865	1.62963	2.34168	4.20744	1.16695	2.29717	4.1017
ENSG00000214160	10195	ALG3	protein_coding	HGNC Symbol	ALG3, alpha-1,3- mannosyltransferase [Source:HGNC Symbol;Acc:HGNC:23056]	1.30091	1.03034	1.57147	5.90478	10.0898	6.62515e-09	1.49679e-06	10.7189	2.46384	5.74739	6.77507	5.3391	5.37706	6.51476	5.34494	5.54845	6.90166	5.59461
ENSG00000117298	1889	ECE1	protein_coding	HGNC Symbol	endothelin converting enzyme 1 [Source:HGNC Symbol;Acc:HGNC:3146]	1.16728	0.924253	1.41031	7.0324	10.0792	6.73477e-09	1.50388e-06	10.6476	2.24588	7.17849	7.68497	6.32863	7.13441	7.32203	6.31142	7.01465	7.73094	6.5861
ENSG00000170775	2861	GPR37	protein_coding	HGNC Symbol	G protein-coupled receptor 37 [Source:HGNC Symbol;Acc:HGNC:4494]	-1.74101	-2.1035	-1.37851	3.47925	-10.0787	6.7403e-09	1.50388e-06	10.6348	-3.34268	2.33071	2.95973	4.59393	2.84155	2.98962	4.9105	2.54981	3.23518	4.90221
ENSG00000105255	79187	FSD1	protein_coding	HGNC Symbol	fibronectin type III and SPRY domain containing 1 [Source:HGNC Symbol;Acc:HGNC:13745]	-1.3573	-1.64068	-1.07393	5.12099	-10.0513	7.03352e-09	1.55962e-06	10.6636	-2.56206	5.78246	3.94848	5.36827	5.91737	4.13763	5.4614	6.02298	4.05953	5.39077
ENSG00000176142	55254	TMEM39A	protein_coding	HGNC Symbol	transmembrane protein 39A [Source:HGNC Symbol;Acc:HGNC:25600]	1.33789	1.05835	1.61743	5.54708	10.0435	7.11932e-09	1.56896e-06	10.6618	2.52782	5.80538	6.30465	4.9105	5.34683	6.09025	4.77052	5.46175	6.2708	4.96308
ENSG00000164929	79870	BAALC	protein_coding	HGNC Symbol	brain and acute leukemia, cytoplasmic [Source:HGNC Symbol;Acc:HGNC:14333]	-1.78671	-2.16029	-1.41314	3.32734	-10.0364	7.19763e-09	1.57121e-06	10.4889	-3.45028	3.08442	2.52715	4.38145	3.21459	2.77085	4.36037	3.13115	2.26995	4.20611
ENSG00000166801	63901	FAM111A	protein_coding	HGNC Symbol	family with sequence similarity 111 member A [Source:HGNC Symbol;Acc:HGNC:24725]	1.13193	0.89522	1.36864	5.51183	10.0347	7.21703e-09	1.57121e-06	10.6415	2.19152	5.00251	6.43941	5.24	4.93133	6.4008	5.33929	4.62638	6.37827	5.24844
ENSG00000110092	595	CCND1	protein_coding	HGNC Symbol	cyclin D1 [Source:HGNC Symbol;Acc:HGNC:1582]	1.38099	1.09125	1.67074	7.47423	10.0018	7.59638e-09	1.64384e-06	10.4485	2.60447	6.97961	8.82991	7.28245	6.74633	8.22471	6.93554	6.48108	8.55482	7.23362
ENSG00000163513	7048	TGFBR2	protein_coding	HGNC Symbol	transforming growth factor beta receptor 2 [Source:HGNC Symbol;Acc:HGNC:11773]	1.60202	1.26575	1.93829	5.30744	9.99728	7.65055e-09	1.64565e-06	10.5925	3.03568	5.13806	6.56756	4.91709	4.95338	5.95384	4.4627	5.01612	6.22015	4.53807
ENSG00000158457	340348	TSPAN33	protein_coding	HGNC Symbol	tetraspanin 33 [Source:HGNC Symbol;Acc:HGNC:28743]	-1.81451	-2.19683	-1.43218	3.53935	-9.9594	8.11702e-09	1.73559e-06	10.3961	-3.5174	3.59462	2.35596	4.25179	3.48067	2.64762	4.59665	3.66945	2.83182	4.42553
ENSG00000274956	643763	UG0898H09	lincRNA	EntrezGene	uncharacterized LOC643763 [Source:EntrezGene;Acc:643763]	-1.72161	-2.08482	-1.35841	4.05408	-9.94692	8.27719e-09	1.75937e-06	10.4977	-3.29805	2.5273	3.39518	5.49931	3.20237	3.91905	5.56189	3.174	3.9	5.30762
ENSG00000137076	7094	TLN1	protein_coding	HGNC Symbol	talin 1 [Source:HGNC Symbol;Acc:HGNC:11845]	0.667488	0.526509	0.808467	9.19521	9.9356	8.42531e-09	1.77009e-06	10.1813	1.58831	9.40409	9.37754	8.65574	9.38122	9.37684	8.71854	9.50006	9.4832	8.85965
ENSG00000137076	102465513	TLN1	protein_coding	HGNC Symbol	talin 1 [Source:HGNC Symbol;Acc:HGNC:11845]	0.667488	0.526509	0.808467	9.19521	9.9356	8.42531e-09	1.77009e-06	10.1813	1.58831	9.40409	9.37754	8.65574	9.38122	9.37684	8.71854	9.50006	9.4832	8.85965
ENSG00000148053	4915	NTRK2	protein_coding	HGNC Symbol	neurotrophic receptor tyrosine kinase 2 [Source:HGNC Symbol;Acc:HGNC:8032]	-2.08471	-2.52502	-1.6444	4.55669	-9.93554	8.42616e-09	1.77009e-06	10.4896	-4.24189	4.15452	3.29209	6.26672	3.78118	4.3159	5.67615	3.81194	3.90885	5.80287
ENSG00000123595	9367	RAB9A	protein_coding	HGNC Symbol	RAB9A, member RAS oncogene family [Source:HGNC Symbol;Acc:HGNC:9792]	-1.1994	-1.45295	-0.945854	5.70847	-9.92676	8.54289e-09	1.77386e-06	10.4785	-2.29645	5.78631	5.04851	6.35801	5.56783	5.013	6.21595	5.64807	5.33542	6.4031
ENSG00000244038	1650	DDOST	protein_coding	HGNC Symbol	dolichyl-diphosphooligosaccharide--protein glycosyltransferase non-catalytic subunit [Source:HGNC Symbol;Acc:HGNC:2728]	0.947337	0.747146	1.14753	8.47921	9.93035	8.49501e-09	1.77386e-06	10.2762	1.92831	8.83688	8.83475	7.70647	8.71937	8.60906	7.76658	8.87566	8.92025	8.04382
ENSG00000100167	55964	2021-09-03	protein_coding	HGNC Symbol	septin 3 [Source:HGNC Symbol;Acc:HGNC:10750]	-1.7524	-2.12358	-1.38122	3.62572	-9.90721	8.80922e-09	1.81299e-06	10.3664	-3.36918	3.10919	2.78513	4.75721	3.34266	3.313	4.68398	3.35871	2.67464	4.607
ENSG00000106278	5803	PTPRZ1	protein_coding	HGNC Symbol	protein tyrosine phosphatase, receptor type Z1 [Source:HGNC Symbol;Acc:HGNC:9685]	-1.05675	-1.28063	-0.832881	9.96731	-9.90554	8.8323e-09	1.81299e-06	9.9559	-2.08025	9.10005	9.5906	10.5732	9.52575	9.7655	11.0496	9.42646	9.88023	10.7943
ENSG00000157150	7079	TIMP4	protein_coding	HGNC Symbol	TIMP metallopeptidase inhibitor 4 [Source:HGNC Symbol;Acc:HGNC:11823]	-1.56773	-1.90083	-1.23463	4.70252	-9.87657	9.24399e-09	1.88672e-06	10.4073	-2.96438	3.65474	4.53469	6.16372	3.76464	3.98599	5.89421	3.65943	4.76759	5.89763
ENSG00000144834	29114	TAGLN3	protein_coding	HGNC Symbol	transgelin 3 [Source:HGNC Symbol;Acc:HGNC:29868]	-1.48715	-1.80411	-1.1702	6.80948	-9.84614	9.69796e-09	1.96819e-06	10.3142	-2.80335	7.50385	5.52589	7.36436	7.17877	6.13354	7.11661	7.05915	5.8855	7.51763
ENSG00000091640	9552	SPAG7	protein_coding	HGNC Symbol	sperm associated antigen 7 [Source:HGNC Symbol;Acc:HGNC:11216]	-1.18655	-1.43991	-0.933193	5.57278	-9.82783	9.98241e-09	1.99216e-06	10.3305	-2.27608	5.79968	4.7049	5.93913	5.97959	4.90951	6.11371	5.81532	4.88438	6.0088
ENSG00000104381	54332	GDAP1	protein_coding	HGNC Symbol	ganglioside induced differentiation associated protein 1 [Source:HGNC Symbol;Acc:HGNC:15968]	-1.87427	-2.27426	-1.47427	4.79808	-9.8329	9.90288e-09	1.99216e-06	10.3332	-3.66615	4.28524	3.83895	5.75812	4.96428	4.35018	5.71377	4.87173	3.5157	5.88473
ENSG00000108551	51655	RASD1	protein_coding	HGNC Symbol	ras related dexamethasone induced 1 [Source:HGNC Symbol;Acc:HGNC:15828]	-1.92197	-2.33222	-1.51171	3.27773	-9.83103	9.9321e-09	1.99216e-06	10.2121	-3.7894	2.47108	2.3785	4.74984	3.04695	2.78763	4.40435	2.63407	2.63252	4.39467
ENSG00000094975	51430	SUCO	protein_coding	HGNC Symbol	SUN domain containing ossification factor [Source:HGNC Symbol;Acc:HGNC:1240]	1.21875	0.958402	1.4791	8.0922	9.82338	1.00529e-08	1.99513e-06	10.1283	2.32746	8.32988	8.91091	7.58438	7.69899	8.58347	7.3656	8.00603	8.73483	7.61567
ENSG00000164104	3148	HMGB2	protein_coding	HGNC Symbol	high mobility group box 2 [Source:HGNC Symbol;Acc:HGNC:5000]	1.60796	1.26431	1.9516	6.09389	9.81904	1.01221e-08	1.99783e-06	10.2926	3.0482	5.5376	7.00978	4.99084	6.14363	7.1462	5.6581	6.03077	6.80303	5.52507
ENSG00000153130	60592	SCOC	protein_coding	HGNC Symbol	short coiled-coil protein [Source:HGNC Symbol;Acc:HGNC:20335]	-1.27703	-1.55038	-1.00368	6.19935	-9.80358	1.03725e-08	2.03607e-06	10.2814	-2.4234	7.0275	5.44008	6.63201	6.73895	5.24933	6.5219	6.70337	5.05355	6.42744
ENSG00000080573	50509	COL5A3	protein_coding	HGNC Symbol	collagen type V alpha 3 chain [Source:HGNC Symbol;Acc:HGNC:14864]	1.59026	1.2487	1.93182	4.49164	9.77024	1.09351e-08	2.13182e-06	10.2257	3.01104	4.58361	5.32002	3.72186	4.49828	4.98781	3.37426	4.66695	5.42761	3.84438
ENSG00000243156	57553	MICAL3	protein_coding	HGNC Symbol	microtubule associated monooxygenase, calponin and LIM domain containing 3 [Source:HGNC Symbol;Acc:HGNC:24694]	-1.01382	-1.23163	-0.796011	5.87605	-9.76772	1.0979e-08	2.13182e-06	10.22	-2.01925	5.71951	5.44543	6.50643	5.59848	5.49638	6.40637	5.68064	5.482	6.54921
ENSG00000078549	117	ADCYAP1R1	protein_coding	HGNC Symbol	ADCYAP receptor type I [Source:HGNC Symbol;Acc:HGNC:242]	-4.14082	-5.03217	-3.24947	0.0473243	-9.74861	1.13171e-08	2.18567e-06	8.30178	-17.6405	-1.30789	-0.725834	3.36466	-1.8668	-0.74011	2.71268	-1.69812	-2.12237	2.80971
ENSG00000181751	90355	C5orf30	protein_coding	HGNC Symbol	chromosome 5 open reading frame 30 [Source:HGNC Symbol;Acc:HGNC:25052]	-1.32244	-1.60756	-1.03732	5.03332	-9.7332	1.15977e-08	2.22788e-06	10.1847	-2.50089	4.52959	4.69595	5.96163	4.47813	4.33314	5.79447	4.71127	4.78692	6.0088
ENSG00000158258	64084	CLSTN2	protein_coding	HGNC Symbol	calsyntenin 2 [Source:HGNC Symbol;Acc:HGNC:17448]	1.67373	1.31179	2.03567	6.75338	9.70407	1.21483e-08	2.32123e-06	10.0817	3.19038	6.65842	7.40242	5.28149	7.03536	7.41808	5.93975	7.12524	7.66194	6.25775
ENSG00000131238	5538	PPT1	protein_coding	HGNC Symbol	palmitoyl-protein thioesterase 1 [Source:HGNC Symbol;Acc:HGNC:9325]	-1.0233	-1.24472	-0.801891	6.60727	-9.69858	1.2255e-08	2.32923e-06	10.0856	-2.03257	6.95591	5.84604	6.85447	6.85284	5.83983	7.02539	7.02444	6.09776	6.96876
ENSG00000179218	811	CALR	protein_coding	HGNC Symbol	calreticulin [Source:HGNC Symbol;Acc:HGNC:1455]	0.95763	0.750185	1.16507	9.35912	9.68726	1.24782e-08	2.34682e-06	9.71756	1.94212	9.05375	9.83939	8.74579	9.04492	9.88906	9.10176	9.1613	10.194	9.20212
ENSG00000187189	23270	TSPYL4	protein_coding	HGNC Symbol	TSPY like 4 [Source:HGNC Symbol;Acc:HGNC:21559]	-0.896055	-1.09016	-0.701954	6.23828	-9.68754	1.24727e-08	2.34682e-06	10.0355	-1.86097	4.86021	6.34813	7.39952	5.08906	6.50084	7.29509	4.94779	6.43298	7.27091
ENSG00000128590	4189	DNAJB9	protein_coding	HGNC Symbol	DnaJ heat shock protein family (Hsp40) member B9 [Source:HGNC Symbol;Acc:HGNC:6968]	1.08507	0.849921	1.32022	6.03023	9.68322	1.25589e-08	2.34882e-06	10.0744	2.12148	5.92355	6.75583	5.52112	5.54623	6.70559	5.66037	5.6682	6.73	5.76114
ENSG00000152700	51128	SAR1B	protein_coding	HGNC Symbol	secretion associated Ras related GTPase 1B [Source:HGNC Symbol;Acc:HGNC:10535]	1.18241	0.926087	1.43874	6.97094	9.6802	1.26196e-08	2.34882e-06	10.0193	2.26956	7.21745	7.75125	6.4162	6.92623	7.25198	6.26149	7.05533	7.54474	6.31382
ENSG00000144339	23671	TMEFF2	protein_coding	HGNC Symbol	transmembrane protein with EGF like and two follistatin like domains 2 [Source:HGNC Symbol;Acc:HGNC:11867]	1.29179	1.01154	1.57204	6.22532	9.6728	1.27697e-08	2.36449e-06	10.0553	2.44832	5.98171	7.08452	5.43872	6.37638	6.86327	5.52253	6.16783	6.7325	5.86047
ENSG00000143612	25912	C1orf43	protein_coding	HGNC Symbol	chromosome 1 open reading frame 43 [Source:HGNC Symbol;Acc:HGNC:29876]	0.800197	0.626505	0.97389	7.17221	9.66766	1.28749e-08	2.37175e-06	9.92204	1.74134	6.14482	8.06489	7.21178	6.18461	8.00831	7.35233	6.04238	8.2177	7.32306
ENSG00000117385	64175	P3H1	protein_coding	HGNC Symbol	prolyl 3-hydroxylase 1 [Source:HGNC Symbol;Acc:HGNC:19316]	1.23785	0.968959	1.50675	7.87256	9.66031	1.30271e-08	2.38754e-06	9.90084	2.35847	8.23988	8.57719	7.19831	7.82793	8.15774	6.99426	7.91475	8.565	7.37801
ENSG00000108468	10951	CBX1	protein_coding	HGNC Symbol	chromobox 1 [Source:HGNC Symbol;Acc:HGNC:1551]	0.901591	0.705619	1.09756	7.13493	9.65431	1.31527e-08	2.39833e-06	9.96419	1.86813	7.29438	7.57642	6.60571	7.2104	7.36388	6.66094	7.36373	7.5874	6.55154
ENSG00000146540	84310	C7orf50	protein_coding	HGNC Symbol	chromosome 7 open reading frame 50 [Source:HGNC Symbol;Acc:HGNC:22421]	0.80686	0.631402	0.982319	9.10968	9.65004	1.32427e-08	2.40254e-06	9.75755	1.7494	9.82904	9.26748	8.33803	9.62613	9.02973	8.33522	9.78389	9.2903	8.48733
ENSG00000117643	57134	MAN1C1	protein_coding	HGNC Symbol	mannosidase alpha class 1C member 1 [Source:HGNC Symbol;Acc:HGNC:19080]	-2.43216	-2.96139	-1.90293	2.29028	-9.6439	1.33735e-08	2.41409e-06	9.40696	-5.39701	2.99423	0.981985	3.37428	2.90328	0.482282	3.21054	2.82544	0.841102	2.99943
ENSG00000106244	11333	PDAP1	protein_coding	HGNC Symbol	PDGFA associated protein 1 [Source:HGNC Symbol;Acc:HGNC:14634]	0.907131	0.709506	1.10476	7.82797	9.63236	1.36229e-08	2.4468e-06	9.87685	1.87531	8.32791	8.14802	7.1956	8.21135	7.8521	7.1273	8.38384	8.13006	7.07559
ENSG00000175768	401505	TOMM5	protein_coding	HGNC Symbol	translocase of outer mitochondrial membrane 5 [Source:HGNC Symbol;Acc:HGNC:31369]	1.48944	1.16471	1.81416	4.11446	9.62536	1.37766e-08	2.4621e-06	9.97825	2.80779	4.42003	4.84098	3.36466	4.28295	4.59855	3.18556	4.19843	4.86631	3.27268
ENSG00000172020	2596	GAP43	protein_coding	HGNC Symbol	growth associated protein 43 [Source:HGNC Symbol;Acc:HGNC:4140]	-1.20943	-1.47352	-0.945342	7.51729	-9.61024	1.41146e-08	2.51002e-06	9.85219	-2.31247	7.55489	6.70211	8.39878	7.35893	7.16478	8.10562	7.53241	6.9302	7.90791
ENSG00000153956	781	CACNA2D1	protein_coding	HGNC Symbol	calcium voltage-gated channel auxiliary subunit alpha2delta 1 [Source:HGNC Symbol;Acc:HGNC:1399]	0.972294	0.759642	1.18495	6.38307	9.59475	1.447e-08	2.56055e-06	9.92468	1.96196	6.57419	6.70434	5.73964	6.4813	6.81397	5.81905	6.49945	6.88718	5.92848
ENSG00000109586	51809	GALNT7	protein_coding	HGNC Symbol	polypeptide N-acetylgalactosaminyltransferase 7 [Source:HGNC Symbol;Acc:HGNC:4129]	1.43338	1.11908	1.74767	7.41217	9.57046	1.50462e-08	2.64945e-06	9.83135	2.70078	8.22225	7.64136	6.05429	7.82495	7.65592	6.42917	8.27363	8.0483	6.55968
ENSG00000135362	79899	PRR5L	protein_coding	HGNC Symbol	proline rich 5 like [Source:HGNC Symbol;Acc:HGNC:25878]	-1.30937	-1.59739	-1.02136	5.10554	-9.54007	1.58008e-08	2.75533e-06	9.87013	-2.47834	4.17812	4.84098	6.50424	3.98763	5.20319	6.21595	3.58728	5.0968	6.33564
ENSG00000139044	283358	B4GALNT3	protein_coding	HGNC Symbol	beta-1,4-N-acetyl-galactosaminyltransferase 3 [Source:HGNC Symbol;Acc:HGNC:24137]	-1.59533	-1.94616	-1.24451	5.36184	-9.54253	1.57385e-08	2.75533e-06	9.88442	-3.02164	5.34251	4.11882	6.29104	5.58206	4.93232	6.12525	5.49311	4.47754	5.89396
ENSG00000110002	4013	VWA5A	protein_coding	HGNC Symbol	von Willebrand factor A domain containing 5A [Source:HGNC Symbol;Acc:HGNC:6658]	-1.35737	-1.65625	-1.0585	6.25068	-9.53051	1.60465e-08	2.77762e-06	9.8261	-2.56218	6.07895	5.20805	6.79574	6.21231	5.93514	7.05845	6.14647	5.72688	7.09411
ENSG00000128872	29767	TMOD2	protein_coding	HGNC Symbol	tropomodulin 2 [Source:HGNC Symbol;Acc:HGNC:11872]	-1.18471	-1.4456	-0.923814	5.70663	-9.52909	1.60834e-08	2.77762e-06	9.82274	-2.27318	4.55686	5.64921	7.00213	4.47813	5.9594	7.00054	4.52519	5.50844	6.67974
ENSG00000163735	6374	CXCL5	protein_coding	HGNC Symbol	C-X-C motif chemokine ligand 5 [Source:HGNC Symbol;Acc:HGNC:10642]	-2.71946	-3.32017	-2.11876	1.59513	-9.50012	1.68539e-08	2.89677e-06	9.19753	-6.58627	1.16341	0.576729	3.68369	0.455131	1.02542	3.40705	0.538917	0.413681	3.09211
ENSG00000132768	1802	DPH2	protein_coding	HGNC Symbol	DPH2 homolog [Source:HGNC Symbol;Acc:HGNC:3004]	1.02427	0.797856	1.25068	6.03847	9.49338	1.70384e-08	2.91454e-06	9.77352	2.03392	6.08521	6.66934	5.55323	5.7863	6.62154	5.60256	5.82208	6.56902	5.63698
ENSG00000075223	10512	SEMA3C	protein_coding	HGNC Symbol	semaphorin 3C [Source:HGNC Symbol;Acc:HGNC:10725]	1.01296	0.788885	1.23703	9.33319	9.48662	1.7226e-08	2.93267e-06	9.41541	2.01804	9.21896	9.56948	8.5681	9.46772	9.98492	8.89047	9.51177	9.85941	8.92792
ENSG00000074964	55160	ARHGEF10L	protein_coding	HGNC Symbol	Rho guanine nucleotide exchange factor 10 like [Source:HGNC Symbol;Acc:HGNC:25540]	-1.11446	-1.36112	-0.867799	5.44518	-9.48141	1.73719e-08	2.94356e-06	9.78457	-2.16514	5.54215	4.73141	6.02101	5.58206	4.95848	5.94348	5.56733	4.79649	5.86423
ENSG00000164300	256987	SERINC5	protein_coding	HGNC Symbol	serine incorporator 5 [Source:HGNC Symbol;Acc:HGNC:18825]	-1.67542	-2.0475	-1.30333	6.30273	-9.449	1.83091e-08	3.08779e-06	9.71709	-3.19412	7.14967	4.72263	6.4347	6.94377	4.98418	6.77628	7.13612	5.53441	7.04279
ENSG00000135842	116496	FAM129A	protein_coding	HGNC Symbol	family with sequence similarity 129 member A [Source:HGNC Symbol;Acc:HGNC:16784]	1.71958	1.33724	2.10191	3.48045	9.43809	1.86362e-08	3.12827e-06	9.66389	3.2934	3.14557	4.85712	3.00484	2.85723	4.66361	2.81396	2.82544	4.30053	2.85576
ENSG00000144369	165215	FAM171B	protein_coding	HGNC Symbol	family with sequence similarity 171 member B [Source:HGNC Symbol;Acc:HGNC:29412]	-0.978767	-1.19648	-0.761049	6.23505	-9.4339	1.87633e-08	3.13496e-06	9.66063	-1.97078	5.92005	5.94187	6.98183	5.88904	5.74639	6.79911	5.9447	6.03245	6.86
ENSG00000163873	2899	GRIK3	protein_coding	HGNC Symbol	glutamate ionotropic receptor kainate type subunit 3 [Source:HGNC Symbol;Acc:HGNC:4581]	-1.2823	-1.56782	-0.996774	4.55585	-9.42438	1.9056e-08	3.16911e-06	9.65178	-2.43226	0.590228	6.02459	7.15781	1.34822	5.54652	6.92708	1.10923	5.482	6.817
ENSG00000063660	2817	GPC1	protein_coding	HGNC Symbol	glypican 1 [Source:HGNC Symbol;Acc:HGNC:4449]	0.690725	0.536806	0.844643	9.14673	9.41714	1.92817e-08	3.19187e-06	9.30063	1.61409	8.97425	9.72696	9.06742	8.82731	9.50441	8.87395	8.88509	9.62674	8.83448
ENSG00000106610	64940	STAG3L4	transcribed_unprocessed_pseudogene	HGNC Symbol	stromal antigen 3-like 4 (pseudogene) [Source:HGNC Symbol;Acc:HGNC:33887]	1.44673	1.12408	1.76937	4.27678	9.40948	1.95235e-08	3.21707e-06	9.64144	2.72589	4.75428	4.61283	3.26478	4.98941	4.74746	3.2351	5.02395	4.67204	3.19122
ENSG00000065600	55248	TMEM206	protein_coding	HGNC Symbol	transmembrane protein 206 [Source:HGNC Symbol;Acc:HGNC:25593]	-1.00162	-1.2251	-0.778151	5.95498	-9.40557	1.96484e-08	3.22287e-06	9.64381	-2.00225	6.08988	5.34599	6.2885	6.0631	5.42848	6.41849	6.07101	5.40589	6.48351
ENSG00000277443	4082	MARCKS	protein_coding	HGNC Symbol	myristoylated alanine rich protein kinase C substrate [Source:HGNC Symbol;Acc:HGNC:6759]	-0.94287	-1.15342	-0.732314	9.08575	-9.39704	1.99229e-08	3.25306e-06	9.28933	-1.92235	9.14603	8.80412	9.84645	8.72739	8.68238	9.54917	8.91488	8.59445	9.50692
ENSG00000117318	3399	ID3	protein_coding	HGNC Symbol	inhibitor of DNA binding 3, HLH protein [Source:HGNC Symbol;Acc:HGNC:5362]	-2.17946	-2.66659	-1.69233	5.61639	-9.38884	2.01912e-08	3.26715e-06	9.5528	-4.52985	3.31482	6.64398	8.56417	2.58324	5.37675	7.81116	2.61346	5.73934	7.90061
ENSG00000148926	133	ADM	protein_coding	HGNC Symbol	adrenomedullin [Source:HGNC Symbol;Acc:HGNC:259]	2.23187	1.73305	2.7307	2.87483	9.3892	2.01793e-08	3.26715e-06	9.3581	4.69744	3.61205	3.87903	1.67982	3.51072	3.58662	1.229	2.97834	3.7797	1.61818
ENSG00000182628	348235	SKA2	protein_coding	HGNC Symbol	spindle and kinetochore associated complex subunit 2 [Source:HGNC Symbol;Acc:HGNC:28006]	1.06752	0.828837	1.30621	5.99294	9.3855	2.03015e-08	3.27027e-06	9.6049	2.09583	5.86658	6.59549	5.40861	5.967	6.54221	5.61431	6.14288	6.43758	5.36181
ENSG00000011028	9902	MRC2	protein_coding	HGNC Symbol	mannose receptor C type 2 [Source:HGNC Symbol;Acc:HGNC:16875]	0.760527	0.59006	0.930994	8.89433	9.36226	2.10859e-08	3.32214e-06	9.27054	1.69411	8.93993	9.30456	8.48148	8.93445	9.05333	8.3616	9.05521	9.3488	8.56964
ENSG00000076108	11176	BAZ2A	protein_coding	HGNC Symbol	bromodomain adjacent to zinc finger domain 2A [Source:HGNC Symbol;Acc:HGNC:962]	1.00114	0.776843	1.22543	6.75088	9.36664	2.09359e-08	3.32214e-06	9.51371	2.00157	6.55065	7.28726	6.18437	6.42717	7.26551	6.34706	6.73829	7.47046	6.48717
ENSG00000136842	7111	TMOD1	protein_coding	HGNC Symbol	tropomodulin 1 [Source:HGNC Symbol;Acc:HGNC:11871]	-1.89565	-2.32054	-1.47077	2.81397	-9.3626	2.10742e-08	3.32214e-06	9.33453	-3.72091	3.02058	1.4758	3.65241	3.0874	1.79594	3.55093	3.14557	1.93074	3.66635
ENSG00000140848	221184	CPNE2	protein_coding	HGNC Symbol	copine 2 [Source:HGNC Symbol;Acc:HGNC:2315]	-1.00271	-1.22735	-0.77808	6.57142	-9.36718	2.09174e-08	3.32214e-06	9.53825	-2.00376	6.71094	5.9209	7.15642	6.46092	6.09531	7.08908	6.50645	6.21837	6.98439
ENSG00000230989	3281	HSBP1	protein_coding	HGNC Symbol	heat shock factor binding protein 1 [Source:HGNC Symbol;Acc:HGNC:5203]	-0.727352	-0.890201	-0.564503	8.12154	-9.37271	2.07293e-08	3.32214e-06	9.40409	-1.6556	8.38417	7.54874	8.27107	8.30795	7.65364	8.38613	8.44781	7.68273	8.41163
ENSG00000179119	144108	SPTY2D1	protein_coding	HGNC Symbol	SPT2 chromatin protein domain containing 1 [Source:HGNC Symbol;Acc:HGNC:26818]	1.46016	1.13265	1.78767	5.00404	9.35591	2.13059e-08	3.34214e-06	9.58609	2.75139	4.86385	6.18346	4.70861	4.24769	5.83379	4.31502	4.45742	5.91215	4.51434
ENSG00000137801	7057	THBS1	protein_coding	HGNC Symbol	thrombospondin 1 [Source:HGNC Symbol;Acc:HGNC:11785]	2.31454	1.79523	2.83385	7.91685	9.35288	2.14115e-08	3.34411e-06	9.40201	4.97447	7.94928	9.63764	7.32522	7.99584	8.9113	6.03548	7.98863	8.5893	6.81894
ENSG00000171067	53838	C11orf24	protein_coding	HGNC Symbol	chromosome 11 open reading frame 24 [Source:HGNC Symbol;Acc:HGNC:1174]	1.26589	0.98174	1.55004	5.16613	9.34876	2.15563e-08	3.35214e-06	9.55045	2.40476	3.87292	6.69763	5.26865	3.48067	6.26664	5.11288	3.69909	6.66226	5.43441
ENSG00000133466	114904	C1QTNF6	protein_coding	HGNC Symbol	C1q and tumor necrosis factor related protein 6 [Source:HGNC Symbol;Acc:HGNC:14343]	-1.49123	-1.82612	-1.15635	4.48321	-9.34455	2.17051e-08	3.36073e-06	9.56449	-2.81129	4.38496	3.55215	5.33418	4.76672	3.88048	5.19028	4.23261	3.8178	5.18972
ENSG00000108349	22794	CASC3	protein_coding	HGNC Symbol	cancer susceptibility candidate 3 [Source:HGNC Symbol;Acc:HGNC:17040]	-0.982058	-1.20269	-0.761426	6.42124	-9.34059	2.18462e-08	3.36807e-06	9.51507	-1.97528	6.6647	5.77985	6.66765	6.585	5.76768	6.85464	6.81137	5.84226	6.81797
ENSG00000108349	102466986	CASC3	protein_coding	HGNC Symbol	cancer susceptibility candidate 3 [Source:HGNC Symbol;Acc:HGNC:17040]	-0.982058	-1.20269	-0.761426	6.42124	-9.34059	2.18462e-08	3.36807e-06	9.51507	-1.97528	6.6647	5.77985	6.66765	6.585	5.76768	6.85464	6.81137	5.84226	6.81797
ENSG00000164294	493869	GPX8	protein_coding	HGNC Symbol	glutathione peroxidase 8 (putative) [Source:HGNC Symbol;Acc:HGNC:33100]	1.20172	0.931299	1.47213	6.88789	9.32552	2.23915e-08	3.43739e-06	9.42632	2.30013	6.92747	7.77162	6.50424	6.22898	7.56215	6.34847	6.41264	7.68273	6.55271
ENSG00000069275	64710	NUCKS1	protein_coding	HGNC Symbol	nuclear casein kinase and cyclin dependent kinase substrate 1 [Source:HGNC Symbol;Acc:HGNC:29923]	0.573087	0.444079	0.702094	9.82891	9.32205	2.25194e-08	3.44231e-06	9.05799	1.4877	9.79068	10.0882	9.45969	9.88612	10.0586	9.5905	10.0218	10.0918	9.47286
ENSG00000157087	491	ATP2B2	protein_coding	HGNC Symbol	ATPase plasma membrane Ca2+ transporting 2 [Source:HGNC Symbol;Acc:HGNC:815]	-2.32606	-2.85037	-1.80175	2.31297	-9.30973	2.29785e-08	3.49759e-06	9.17556	-5.01433	1.67562	1.5571	3.41212	2.22067	1.46152	3.97206	1.76131	1.04755	3.70878
ENSG00000090615	2802	GOLGA3	protein_coding	HGNC Symbol	golgin A3 [Source:HGNC Symbol;Acc:HGNC:4426]	0.960704	0.743814	1.17759	8.66607	9.29512	2.3536e-08	3.54348e-06	9.18337	1.94626	8.8626	9.35818	8.26785	8.48177	8.95721	8.10603	8.55876	9.17535	8.22688
ENSG00000136161	1102	RCBTB2	protein_coding	HGNC Symbol	RCC1 and BTB domain containing protein 2 [Source:HGNC Symbol;Acc:HGNC:1914]	-1.61647	-1.98129	-1.25164	5.17404	-9.29797	2.34261e-08	3.54348e-06	9.49328	-3.06624	4.56583	4.25297	6.04379	5.2815	4.79387	6.26894	5.06628	4.34686	5.94633
ENSG00000197798	79607	FAM118B	protein_coding	HGNC Symbol	family with sequence similarity 118 member B [Source:HGNC Symbol;Acc:HGNC:26110]	-1.29828	-1.59141	-1.00514	4.88317	-9.29408	2.35759e-08	3.54348e-06	9.48919	-2.45935	5.39129	4.01473	5.5037	5.15081	4.02896	5.2991	5.17927	4.12935	5.25131
ENSG00000135643	27345	KCNMB4	protein_coding	HGNC Symbol	potassium calcium-activated channel subfamily M regulatory beta subunit 4 [Source:HGNC Symbol;Acc:HGNC:6289]	-1.63925	-2.01005	-1.26845	4.49321	-9.27707	2.42441e-08	3.62873e-06	9.46129	-3.11505	3.62069	3.94848	5.47716	4.45255	4.10454	5.57878	4.12752	3.59462	5.53454
ENSG00000107742	9806	SPOCK2	protein_coding	HGNC Symbol	SPARC/osteonectin, cwcv and kazal like domains proteoglycan 2 [Source:HGNC Symbol;Acc:HGNC:13564]	-2.01993	-2.47758	-1.56227	4.22769	-9.26198	2.48528e-08	3.66799e-06	9.42992	-4.05563	3.88013	3.53218	6.00871	3.69654	3.51791	5.04853	3.57667	3.38225	5.40632
ENSG00000123560	5354	PLP1	protein_coding	HGNC Symbol	proteolipid protein 1 [Source:HGNC Symbol;Acc:HGNC:9086]	-1.226	-1.50368	-0.948326	6.77251	-9.2653	2.47175e-08	3.66799e-06	9.2369	-2.33918	4.09995	7.03837	8.54965	4.85918	7.73967	8.66306	4.37411	7.18551	8.44308
ENSG00000132692	63827	BCAN	protein_coding	HGNC Symbol	brevican [Source:HGNC Symbol;Acc:HGNC:23059]	-2.19316	-2.68986	-1.69646	2.43598	-9.26585	2.46952e-08	3.66799e-06	9.12672	-4.57307	2.43235	1.43336	3.7143	2.29163	1.69285	3.82613	2.00232	1.17041	3.36048
ENSG00000144730	54756	IL17RD	protein_coding	HGNC Symbol	interleukin 17 receptor D [Source:HGNC Symbol;Acc:HGNC:17616]	-1.0391	-1.27457	-0.803632	6.75215	-9.26047	2.49148e-08	3.66799e-06	9.3537	-2.05494	6.92573	6.14124	7.31777	6.77345	5.98144	7.22709	6.95549	6.38622	7.06092
ENSG00000136160	1910	EDNRB	protein_coding	HGNC Symbol	endothelin receptor type B [Source:HGNC Symbol;Acc:HGNC:3180]	0.716239	0.553796	0.878682	7.63784	9.25257	2.52406e-08	3.68574e-06	9.17164	1.64289	6.47406	8.63888	7.95944	6.47242	8.65206	7.79525	6.4768	8.44044	7.83124
ENSG00000145555	4651	MYO10	protein_coding	HGNC Symbol	myosin X [Source:HGNC Symbol;Acc:HGNC:7593]	-0.92383	-1.13335	-0.714311	7.79466	-9.25283	2.52298e-08	3.68574e-06	9.2345	-1.89715	7.88305	7.06815	8.16146	7.80992	7.26177	8.13568	7.98261	7.53047	8.31879
ENSG00000099889	421	ARVCF	protein_coding	HGNC Symbol	armadillo repeat gene deleted in velocardiofacial syndrome [Source:HGNC Symbol;Acc:HGNC:728]	-1.07447	-1.31891	-0.830025	6.09888	-9.22407	2.64545e-08	3.83185e-06	9.34787	-2.10594	6.45969	5.17624	6.5108	6.52613	5.48099	6.47628	6.57867	5.39648	6.28466
ENSG00000175130	65108	MARCKSL1	protein_coding	HGNC Symbol	MARCKS like 1 [Source:HGNC Symbol;Acc:HGNC:7142]	-0.713468	-0.875771	-0.551165	7.94046	-9.22472	2.64259e-08	3.83185e-06	9.12998	-1.63974	7.43204	7.69511	8.48287	7.42815	7.865	8.58192	7.41227	7.96748	8.59927
ENSG00000078808	51150	SDF4	protein_coding	HGNC Symbol	stromal cell derived factor 4 [Source:HGNC Symbol;Acc:HGNC:24188]	0.829079	0.640391	1.01777	7.82696	9.22055	2.66084e-08	3.83866e-06	9.18185	1.77655	8.07993	8.14679	7.19899	8.04716	7.94616	7.26335	8.11084	8.25636	7.39305
ENSG00000136274	23148	NACAD	protein_coding	HGNC Symbol	NAC alpha domain containing [Source:HGNC Symbol;Acc:HGNC:22196]	-1.99956	-2.45722	-1.5419	2.92811	-9.16847	2.90004e-08	4.16701e-06	9.14394	-3.99877	2.45184	1.70713	4.35255	2.7437	2.47194	4.11123	2.38934	2.21391	3.91132
ENSG00000075213	10371	SEMA3A	protein_coding	HGNC Symbol	semaphorin 3A [Source:HGNC Symbol;Acc:HGNC:10723]	1.26919	0.978481	1.55991	8.48177	9.16157	2.93338e-08	4.18655e-06	8.9324	2.41027	7.63968	9.82984	8.58269	7.70766	9.53236	7.93998	7.69879	9.18722	8.21772
ENSG00000113368	4001	LMNB1	protein_coding	HGNC Symbol	lamin B1 [Source:HGNC Symbol;Acc:HGNC:6637]	1.09814	0.846592	1.3497	5.89214	9.16084	2.93695e-08	4.18655e-06	9.22047	2.14079	5.15897	6.82106	5.45467	5.34405	6.64013	5.70281	5.12206	6.88606	5.89947
ENSG00000065911	10797	MTHFD2	protein_coding	HGNC Symbol	methylenetetrahydrofolate dehydrogenase (NADP+ dependent) 2, methenyltetrahydrofolate cyclohydrolase [Source:HGNC Symbol;Acc:HGNC:7434]	2.15373	1.66007	2.64739	4.14386	9.15518	2.96461e-08	4.20733e-06	9.23502	4.44976	4.75428	5.59007	3.12365	4.30599	4.8348	2.76421	4.44581	4.69781	2.77818
ENSG00000143126	1952	CELSR2	protein_coding	HGNC Symbol	cadherin EGF LAG seven-pass G-type receptor 2 [Source:HGNC Symbol;Acc:HGNC:3231]	-0.962442	-1.1831	-0.741787	7.39905	-9.15309	2.97495e-08	4.20733e-06	9.10342	-1.9486	7.30849	6.69539	7.96621	7.34926	6.9819	7.7384	7.41376	7.14956	7.98849
ENSG00000173905	27333	GOLIM4	protein_coding	HGNC Symbol	golgi integral membrane protein 4 [Source:HGNC Symbol;Acc:HGNC:15448]	0.813586	0.626581	1.00059	7.50127	9.12971	3.09261e-08	4.35657e-06	9.0546	1.75758	7.67536	7.952	7.19289	7.53195	7.81012	7.03853	7.48214	7.87283	6.95561
ENSG00000168490	9796	PHYHIP	protein_coding	HGNC Symbol	phytanoyl-CoA 2-hydroxylase interacting protein [Source:HGNC Symbol;Acc:HGNC:16865]	-2.02948	-2.49633	-1.56262	2.57076	-9.12228	3.13103e-08	4.39347e-06	8.93341	-4.08256	2.35162	1.5571	3.6914	2.7437	1.54282	3.35198	2.78914	1.48644	3.62263
ENSG00000068697	9741	LAPTM4A	protein_coding	HGNC Symbol	lysosomal protein transmembrane 4 alpha [Source:HGNC Symbol;Acc:HGNC:6924]	1.06031	0.815952	1.30466	8.40956	9.1058	3.21798e-08	4.48047e-06	8.89804	2.08537	8.52687	9.06239	7.76111	8.17193	8.68685	7.82992	8.41469	9.13159	8.1007
ENSG00000159713	51673	TPPP3	protein_coding	HGNC Symbol	tubulin polymerization promoting protein family member 3 [Source:HGNC Symbol;Acc:HGNC:24162]	-1.7788	-2.18871	-1.36889	5.22815	-9.10635	3.21506e-08	4.48047e-06	9.18421	-3.43141	5.41879	3.5422	6.09848	5.51196	4.67267	6.00367	5.20705	4.58637	6.01219
ENSG00000146676	5814	PURB	protein_coding	HGNC Symbol	purine rich element binding protein B [Source:HGNC Symbol;Acc:HGNC:9702]	1.09548	0.842943	1.34802	6.37655	9.10301	3.23296e-08	4.48395e-06	9.10157	2.13684	6.31549	7.22564	6.12436	5.83859	6.95523	5.88066	6.04045	7.06399	5.94455
ENSG00000146676	100616393	PURB	protein_coding	HGNC Symbol	purine rich element binding protein B [Source:HGNC Symbol;Acc:HGNC:9702]	1.09548	0.842943	1.34802	6.37655	9.10301	3.23296e-08	4.48395e-06	9.10157	2.13684	6.31549	7.22564	6.12436	5.83859	6.95523	5.88066	6.04045	7.06399	5.94455
ENSG00000100258	91289	LMF2	protein_coding	HGNC Symbol	lipase maturation factor 2 [Source:HGNC Symbol;Acc:HGNC:25096]	0.818695	0.629892	1.0075	6.82382	9.09953	3.25177e-08	4.49269e-06	9.0622	1.76381	6.61476	7.39207	6.43125	6.74633	7.23984	6.51189	6.66632	7.28744	6.52448
ENSG00000182326	716	C1S	protein_coding	HGNC Symbol	complement C1s [Source:HGNC Symbol;Acc:HGNC:1247]	1.33694	1.0285	1.64538	5.58249	9.09604	3.27067e-08	4.5015e-06	9.15464	2.52615	5.86294	6.24302	5.21881	5.64213	6.20553	4.67951	5.79259	6.03649	4.56142
ENSG00000114923	6508	SLC4A3	protein_coding	HGNC Symbol	solute carrier family 4 member 3 [Source:HGNC Symbol;Acc:HGNC:11029]	-1.30553	-1.60736	-1.0037	5.57678	-9.07679	3.37731e-08	4.63052e-06	9.11384	-2.47174	5.0891	4.83284	6.3187	5.51937	5.37952	6.54173	5.21048	5.00897	6.29026
ENSG00000052841	55761	TTC17	protein_coding	HGNC Symbol	tetratricopeptide repeat domain 17 [Source:HGNC Symbol;Acc:HGNC:25596]	0.856646	0.658481	1.05481	7.29165	9.07154	3.40698e-08	4.65344e-06	8.97477	1.81082	7.41414	7.71462	6.83371	7.15359	7.61009	6.86648	7.2515	7.86716	6.91359
ENSG00000005379	9256	TSPOAP1	protein_coding	HGNC Symbol	TSPO associated protein 1 [Source:HGNC Symbol;Acc:HGNC:16831]	-3.0231	-3.7235	-2.3227	2.06983	-9.05754	3.48751e-08	4.74539e-06	8.66975	-8.12913	1.29876	0.321472	4.17132	2.12026	1.61979	3.88163	1.22244	0.509897	3.4829
ENSG00000079462	5050	PAFAH1B3	protein_coding	HGNC Symbol	platelet activating factor acetylhydrolase 1b catalytic subunit 3 [Source:HGNC Symbol;Acc:HGNC:8576]	-1.01335	-1.24835	-0.778363	5.91048	-9.0493	3.53585e-08	4.78506e-06	9.06243	-2.0186	6.14482	5.3171	6.28595	6.0478	5.14253	6.27931	6.16606	5.44292	6.36778
ENSG00000163597	100507246	SNHG16	processed_transcript	HGNC Symbol	small nucleolar RNA host gene 16 [Source:HGNC Symbol;Acc:HGNC:44352]	1.16567	0.895319	1.43602	4.96979	9.04804	3.5433e-08	4.78506e-06	9.08362	2.24337	4.4877	5.91127	4.5222	4.36751	5.7592	4.53371	4.48036	5.77123	4.89488
ENSG00000166311	6609	SMPD1	protein_coding	HGNC Symbol	sphingomyelin phosphodiesterase 1 [Source:HGNC Symbol;Acc:HGNC:11120]	-0.892482	-1.09988	-0.685087	7.17296	-9.03041	3.64927e-08	4.9097e-06	8.95489	-1.85637	7.86044	6.33666	7.22114	7.81595	6.28004	7.1938	7.92576	6.52653	7.3963
ENSG00000110042	23220	DTX4	protein_coding	HGNC Symbol	deltex E3 ubiquitin ligase 4 [Source:HGNC Symbol;Acc:HGNC:29151]	-1.42536	-1.75695	-1.09377	4.06188	-9.02049	3.71032e-08	4.9514e-06	9.04686	-2.68582	2.61638	3.93333	5.67496	3.03321	4.24478	5.31358	2.54981	3.86404	5.32682
ENSG00000125520	56731	SLC2A4RG	protein_coding	HGNC Symbol	SLC2A4 regulator [Source:HGNC Symbol;Acc:HGNC:15930]	0.98014	0.752171	1.20811	6.23251	9.02231	3.69906e-08	4.9514e-06	9.01287	1.97266	6.88507	6.33378	5.30933	6.99606	6.31083	5.4457	7.07619	6.39254	5.34307
ENSG00000151320	9472	AKAP6	protein_coding	HGNC Symbol	A-kinase anchoring protein 6 [Source:HGNC Symbol;Acc:HGNC:376]	-1.39212	-1.71604	-1.0682	4.59783	-9.01868	3.72161e-08	4.9514e-06	9.04227	-2.62464	3.74443	4.04323	5.74336	3.98763	4.67267	5.52502	3.82095	4.10645	5.73674
ENSG00000115652	80146	UXS1	protein_coding	HGNC Symbol	UDP-glucuronate decarboxylase 1 [Source:HGNC Symbol;Acc:HGNC:17729]	1.17841	0.904005	1.45281	6.07349	9.01184	3.76451e-08	4.97164e-06	8.9953	2.26327	6.50589	6.71102	5.49711	6.52613	6.34381	5.16174	6.39765	6.33131	5.18672
ENSG00000167654	85300	ATCAY	protein_coding	HGNC Symbol	ATCAY, caytaxin [Source:HGNC Symbol;Acc:HGNC:779]	-1.9701	-2.42875	-1.51144	1.76775	-9.01381	3.75208e-08	4.97164e-06	8.71577	-3.91795	0.658941	1.34456	3.43987	0.880437	1.37537	3.27117	0.352504	1.33706	3.24987
ENSG00000172795	167227	DCP2	protein_coding	HGNC Symbol	decapping mRNA 2 [Source:HGNC Symbol;Acc:HGNC:24452]	-1.02617	-1.26523	-0.787114	6.9477	-9.00788	3.78954e-08	4.98637e-06	8.93485	-2.03661	7.67017	6.01383	7.20034	7.34995	6.10371	7.12976	7.70367	6.2518	7.10607
ENSG00000119682	9870	AREL1	protein_coding	HGNC Symbol	apoptosis resistant E3 ubiquitin protein ligase 1 [Source:HGNC Symbol;Acc:HGNC:20363]	-0.984596	-1.21404	-0.755151	6.44761	-9.00501	3.80782e-08	4.99213e-06	8.9601	-1.97876	6.85701	5.66991	6.75491	6.76931	5.63493	6.66659	6.91079	5.9725	6.79255
ENSG00000198108	337876	CHSY3	protein_coding	HGNC Symbol	chondroitin sulfate synthase 3 [Source:HGNC Symbol;Acc:HGNC:24293]	1.39915	1.0727	1.72561	5.06484	8.99391	3.87934e-08	5.0674e-06	8.99961	2.63747	4.81199	5.55091	4.16025	5.26396	5.89119	4.51878	5.28079	5.76393	4.34172
ENSG00000138443	10152	ABI2	protein_coding	HGNC Symbol	abl interactor 2 [Source:HGNC Symbol;Acc:HGNC:24011]	-1.0752	-1.3263	-0.824095	7.11719	-8.98554	3.93416e-08	5.1204e-06	8.83799	-2.10701	7.01198	6.84047	7.98438	6.75682	6.43448	7.68982	6.75014	6.89276	7.69381
ENSG00000081803	93664	CADPS2	protein_coding	HGNC Symbol	calcium dependent secretion activator 2 [Source:HGNC Symbol;Acc:HGNC:16018]	2.00787	1.53871	2.47702	5.73297	8.98101	3.96422e-08	5.12239e-06	8.96711	4.02187	6.618	6.97507	4.58153	5.83067	6.08686	4.4627	6.1819	6.43452	4.42553
ENSG00000102452	259232	NALCN	protein_coding	HGNC Symbol	sodium leak channel, non-selective [Source:HGNC Symbol;Acc:HGNC:19082]	-1.6592	-2.0468	-1.2716	4.21304	-8.98301	3.9509e-08	5.12239e-06	8.96182	-3.15841	4.57475	3.15518	4.44672	4.8197	3.12779	4.86402	4.84546	3.05555	5.0282
ENSG00000182272	338707	B4GALNT4	protein_coding	HGNC Symbol	beta-1,4-N-acetyl-galactosaminyltransferase 4 [Source:HGNC Symbol;Acc:HGNC:26315]	-0.786884	-0.971288	-0.602481	7.64749	-8.95464	4.14381e-08	5.33527e-06	8.73964	-1.72534	7.57002	7.20687	8.08482	7.77525	7.31119	8.11764	7.64268	7.22059	7.89832
ENSG00000116983	51440	HPCAL4	protein_coding	HGNC Symbol	hippocalcin like 4 [Source:HGNC Symbol;Acc:HGNC:18212]	-3.23372	-3.99216	-2.47528	0.112982	-8.94715	4.19639e-08	5.38367e-06	7.71544	-9.4069	-1.95997	-0.109163	2.60826	-0.973712	-0.946561	2.81396	-1.69812	-0.984868	2.26701
ENSG00000177951	51272	BET1L	protein_coding	HGNC Symbol	Bet1 golgi vesicular membrane trafficking protein like [Source:HGNC Symbol;Acc:HGNC:19348]	1.01124	0.773889	1.24859	5.93966	8.94068	4.24237e-08	5.42329e-06	8.86361	2.01564	5.9218	6.60149	5.60111	5.5292	6.48935	5.48206	5.69297	6.58568	5.55329
ENSG00000154945	91369	ANKRD40	protein_coding	HGNC Symbol	ankyrin repeat domain 40 [Source:HGNC Symbol;Acc:HGNC:28233]	1.00371	0.768011	1.23941	6.25032	8.9363	4.27377e-08	5.42482e-06	8.85858	2.00515	6.75771	6.45142	5.39922	6.59322	6.45694	5.55215	6.8057	6.64647	5.59008
ENSG00000198732	64093	SMOC1	protein_coding	HGNC Symbol	SPARC related modular calcium binding 1 [Source:HGNC Symbol;Acc:HGNC:20318]	-1.28968	-1.59252	-0.986844	4.83615	-8.93667	4.27104e-08	5.42482e-06	8.86593	-2.44474	2.43235	5.06598	6.3348	2.69217	5.56123	6.68119	2.57134	5.34523	6.84105
ENSG00000163378	285203	EOGT	protein_coding	HGNC Symbol	EGF domain specific O-linked N-acetylglucosamine transferase [Source:HGNC Symbol;Acc:HGNC:28526]	1.4895	1.13924	1.83976	4.25744	8.92397	4.36345e-08	5.51915e-06	8.88585	2.80791	4.17812	5.4374	3.65241	3.98763	4.90567	3.47048	4.022	4.95444	3.70878
ENSG00000048028	57646	USP28	protein_coding	HGNC Symbol	ubiquitin specific peptidase 28 [Source:HGNC Symbol;Acc:HGNC:12625]	1.28346	0.981184	1.58573	4.85459	8.91019	4.46604e-08	5.59011e-06	8.8654	2.43422	5.32939	5.42391	4.14909	4.8938	5.29405	4.13752	5.1184	5.38384	3.96132
ENSG00000170464	202052	DNAJC18	protein_coding	HGNC Symbol	DnaJ heat shock protein family (Hsp40) member C18 [Source:HGNC Symbol;Acc:HGNC:28429]	-1.15763	-1.43027	-0.884989	5.84688	-8.91017	4.46624e-08	5.59011e-06	8.84006	-2.2309	6.15079	4.82055	6.1871	6.36133	5.25537	6.30708	6.3901	5.04555	6.10408
ENSG00000174456	400073	C12orf76	protein_coding	HGNC Symbol	chromosome 12 open reading frame 76 [Source:HGNC Symbol;Acc:HGNC:33790]	-1.3787	-1.70328	-1.05411	5.02949	-8.91357	4.44066e-08	5.59011e-06	8.86647	-2.60033	4.71851	4.28912	5.71146	5.20083	4.65906	5.9472	4.85866	4.21748	5.66311
ENSG00000164434	2173	FABP7	protein_coding	HGNC Symbol	fatty acid binding protein 7 [Source:HGNC Symbol;Acc:HGNC:3562]	-0.912446	-1.12774	-0.697148	9.57217	-8.8935	4.59368e-08	5.72965e-06	8.33767	-1.88223	9.17124	9.46786	10.4276	9.42594	9.1082	10.1498	9.10889	9.28458	10.0053
ENSG00000182934	6734	SRPRA	protein_coding	HGNC Symbol	SRP receptor alpha subunit [Source:HGNC Symbol;Acc:HGNC:11307]	1.01071	0.772167	1.24926	6.39048	8.89127	4.61103e-08	5.7314e-06	8.76385	2.01491	6.74985	6.89231	5.83327	6.47242	6.62271	5.65583	6.63471	6.83473	5.81846
ENSG00000185278	84614	ZBTB37	protein_coding	HGNC Symbol	zinc finger and BTB domain containing 37 [Source:HGNC Symbol;Acc:HGNC:28365]	0.860034	0.6569	1.06317	6.37013	8.88464	4.66303e-08	5.77605e-06	8.74601	1.81508	6.41941	6.71323	5.94237	6.43633	6.77349	5.96198	6.37181	6.85777	5.85481
ENSG00000107021	54662	TBC1D13	protein_coding	HGNC Symbol	TBC1 domain family member 13 [Source:HGNC Symbol;Acc:HGNC:25571]	-1.12221	-1.38737	-0.857047	5.31687	-8.88113	4.69079e-08	5.79047e-06	8.79961	-2.1768	5.13806	4.74014	5.9212	5.07572	4.73886	6.00367	5.03562	5.14629	6.05229
ENSG00000007062	8842	PROM1	protein_coding	HGNC Symbol	prominin 1 [Source:HGNC Symbol;Acc:HGNC:9454]	-1.8372	-2.27184	-1.40256	3.67991	-8.87012	4.77896e-08	5.83911e-06	8.78704	-3.57316	2.91216	3.59128	5.46146	2.79345	3.06036	4.79963	2.69419	2.95658	4.85008
ENSG00000100345	4627	MYH9	protein_coding	HGNC Symbol	myosin heavy chain 9 [Source:HGNC Symbol;Acc:HGNC:7579]	0.785782	0.599907	0.971657	10.1294	8.8713	4.76942e-08	5.83911e-06	8.32708	1.72403	11.4598	9.95886	9.15581	11.153	10.024	9.0731	11.3554	9.78999	9.19449
ENSG00000135363	4005	LMO2	protein_coding	HGNC Symbol	LIM domain only 2 [Source:HGNC Symbol;Acc:HGNC:6642]	-2.67958	-3.31339	-2.04578	1.35691	-8.87188	4.76475e-08	5.83911e-06	8.46775	-6.40671	-0.519397	1.0952	4.22547	-0.0302956	1.08092	3.60845	-1.69812	1.04755	3.40245
ENSG00000102580	5611	DNAJC3	protein_coding	HGNC Symbol	DnaJ heat shock protein family (Hsp40) member C3 [Source:HGNC Symbol;Acc:HGNC:9439]	1.07117	0.817346	1.325	7.51859	8.85578	4.89641e-08	5.9275e-06	8.59007	2.10114	7.93203	8.1398	6.90677	7.39496	7.80344	6.8792	7.59025	8.04077	6.98007
ENSG00000163961	165918	RNF168	protein_coding	HGNC Symbol	ring finger protein 168 [Source:HGNC Symbol;Acc:HGNC:26661]	1.00119	0.763929	1.23844	5.89959	8.85525	4.9008e-08	5.9275e-06	8.72286	2.00164	5.90067	6.40962	5.42027	5.59381	6.48293	5.49483	5.63535	6.59393	5.56489
ENSG00000243449	401115	C4orf48	protein_coding	HGNC Symbol	chromosome 4 open reading frame 48 [Source:HGNC Symbol;Acc:HGNC:34437]	-0.942613	-1.16599	-0.719238	5.65615	-8.8553	4.90035e-08	5.9275e-06	8.74381	-1.92201	5.5979	5.2361	6.17063	5.62391	5.20631	6.10874	5.64807	5.16118	6.15254
ENSG00000168389	84879	MFSD2A	protein_coding	HGNC Symbol	major facilitator superfamily domain containing 2A [Source:HGNC Symbol;Acc:HGNC:25897]	1.65184	1.25996	2.04372	6.1039	8.84541	4.98322e-08	6.00696e-06	8.68501	3.14234	5.97667	7.39691	5.73031	5.3634	6.82315	5.0311	5.50155	7.32099	5.79107
ENSG00000187416	375612	LHFPL3	protein_coding	HGNC Symbol	lipoma HMGIC fusion partner-like 3 [Source:HGNC Symbol;Acc:HGNC:6589]	-4.54899	-5.62877	-3.46921	-2.24782	-8.84069	5.02327e-08	6.03498e-06	6.59195	-23.409	-3.18236	-3.04776	0.426059	-1.8668	-4.647	0.900943	-4.50548	-4.4443	0.13631
ENSG00000172071	9451	EIF2AK3	protein_coding	HGNC Symbol	eukaryotic translation initiation factor 2 alpha kinase 3 [Source:HGNC Symbol;Acc:HGNC:3255]	1.47363	1.12374	1.82352	6.10447	8.83817	5.04475e-08	6.04058e-06	8.68397	2.77719	6.33662	7.16777	5.44101	5.61471	6.64129	5.23358	5.92393	6.93778	5.64356
ENSG00000172840	57546	PDP2	protein_coding	HGNC Symbol	pyruvate dehyrogenase phosphatase catalytic subunit 2 [Source:HGNC Symbol;Acc:HGNC:30263]	-1.57226	-1.94611	-1.19842	3.63938	-8.8255	5.15448e-08	6.1311e-06	8.65449	-2.9737	4.37478	2.46531	4.04454	4.14283	2.45103	4.02231	4.34939	2.67464	4.22961
ENSG00000185127	387263	C6orf120	protein_coding	HGNC Symbol	chromosome 6 open reading frame 120 [Source:HGNC Symbol;Acc:HGNC:21247]	0.960934	0.732494	1.18937	5.67757	8.82728	5.13892e-08	6.1311e-06	8.69814	1.94657	5.75526	6.13794	5.16994	5.76568	6.07324	5.10624	5.89006	6.07435	5.12539
ENSG00000101412	1869	E2F1	protein_coding	HGNC Symbol	E2F transcription factor 1 [Source:HGNC Symbol;Acc:HGNC:3113]	1.64107	1.25051	2.03163	3.39351	8.81739	5.22591e-08	6.19555e-06	8.69988	3.11897	2.33071	5.15027	3.23341	2.22067	4.57459	2.87774	2.03368	4.71809	3.40245
ENSG00000112769	3910	LAMA4	protein_coding	HGNC Symbol	laminin subunit alpha 4 [Source:HGNC Symbol;Acc:HGNC:6484]	-0.986259	-1.22129	-0.751226	5.61464	-8.80577	5.33016e-08	6.25719e-06	8.62641	-1.98104	4.49242	5.91513	6.68417	4.55226	5.6783	6.64842	4.32425	5.50261	6.73417
ENSG00000119782	2281	FKBP1B	protein_coding	HGNC Symbol	FK506 binding protein 1B [Source:HGNC Symbol;Acc:HGNC:3712]	-1.82973	-2.26569	-1.39376	3.34381	-8.80718	5.31741e-08	6.25719e-06	8.58474	-3.5547	4.15452	2.18745	4.14909	3.57851	2.22336	3.86599	3.86521	2.09486	3.9753
ENSG00000137815	23168	RTF1	protein_coding	HGNC Symbol	RTF1 homolog, Paf1/RNA polymerase II complex component [Source:HGNC Symbol;Acc:HGNC:28996]	-1.21564	-1.50522	-0.926049	5.89591	-8.80907	5.30028e-08	6.25719e-06	8.66525	-2.32243	6.29134	4.95786	6.3187	6.00092	5.05517	6.2896	6.52726	5.2921	6.33022
ENSG00000171130	155066	ATP6V0E2	protein_coding	HGNC Symbol	ATPase H+ transporting V0 subunit e2 [Source:HGNC Symbol;Acc:HGNC:21723]	-1.08173	-1.33966	-0.823802	7.81163	-8.80089	5.37453e-08	6.27029e-06	8.45718	-2.11657	7.89823	7.18466	8.11919	7.68477	7.08135	8.33166	7.86276	7.54474	8.5973
ENSG00000171766	2628	GATM	protein_coding	HGNC Symbol	glycine amidinotransferase [Source:HGNC Symbol;Acc:HGNC:4175]	-1.20726	-1.49513	-0.919383	5.65232	-8.80038	5.37921e-08	6.27029e-06	8.60671	-2.30898	4.18978	5.57795	7.0419	4.22369	6.19614	6.9606	4.33687	5.46709	6.87685
ENSG00000173175	111	ADCY5	protein_coding	HGNC Symbol	adenylate cyclase 5 [Source:HGNC Symbol;Acc:HGNC:236]	-2.05095	-2.54009	-1.56181	3.06956	-8.7988	5.39369e-08	6.27029e-06	8.56113	-4.14379	2.92616	1.38964	4.05055	3.26249	2.57217	4.17608	2.99437	2.18506	4.06949
ENSG00000136731	56886	UGGT1	protein_coding	HGNC Symbol	UDP-glucose glycoprotein glucosyltransferase 1 [Source:HGNC Symbol;Acc:HGNC:15663]	0.731885	0.557199	0.906571	7.43108	8.79205	5.45602e-08	6.3223e-06	8.47963	1.66081	7.4666	7.88519	7.11686	7.3255	7.76213	6.99965	7.44981	7.77032	7.10369
ENSG00000108828	10493	VAT1	protein_coding	HGNC Symbol	vesicle amine transport 1 [Source:HGNC Symbol;Acc:HGNC:16919]	-0.827353	-1.02497	-0.629736	7.84811	-8.78561	5.5162e-08	6.37148e-06	8.42412	-1.77443	7.87901	7.2334	8.21563	7.76386	7.395	8.21112	7.96034	7.65274	8.32187
ENSG00000105281	6510	SLC1A5	protein_coding	HGNC Symbol	solute carrier family 1 member 5 [Source:HGNC Symbol;Acc:HGNC:10943]	1.80182	1.37122	2.23242	5.15095	8.78094	5.56016e-08	6.38121e-06	8.63429	3.4866	5.15897	6.60985	4.33787	4.41596	5.86574	4.39348	4.3984	6.42221	4.75609
ENSG00000267317	NA	CTB-25B13.12	antisense	Clone-based (Vega)		1.86085	1.41621	2.30549	2.52637	8.78231	5.54723e-08	6.38121e-06	8.41591	3.63222	2.85473	3.39518	1.24918	2.65677	3.25387	1.4961	2.86084	3.31725	1.65337
ENSG00000087253	54947	LPCAT2	protein_coding	HGNC Symbol	lysophosphatidylcholine acyltransferase 2 [Source:HGNC Symbol;Acc:HGNC:26032]	1.32597	1.00902	1.64293	4.52913	8.77898	5.57878e-08	6.38219e-06	8.64737	2.50702	4.83816	5.19541	3.73685	5.0106	4.96218	3.52128	4.92288	4.82483	3.75
ENSG00000110492	4192	MDK	protein_coding	HGNC Symbol	midkine (neurite growth-promoting factor 2) [Source:HGNC Symbol;Acc:HGNC:6972]	0.820407	0.623882	1.01693	9.75249	8.76026	5.7597e-08	6.54421e-06	8.1251	1.7659	10.0826	9.87278	9.02912	10.0235	9.87662	9.09968	10.1824	10.2293	9.37644
ENSG00000122547	80820	EEPD1	protein_coding	HGNC Symbol	endonuclease/exonuclease/phosphatase family domain containing 1 [Source:HGNC Symbol;Acc:HGNC:22223]	-1.47256	-1.82525	-1.11987	4.61602	-8.76169	5.74565e-08	6.54421e-06	8.61891	-2.77514	4.84554	3.3729	4.93019	5.08906	3.79179	5.3222	5.11474	3.87311	5.20463
ENSG00000160014	805	CALM3	protein_coding	HGNC Symbol	calmodulin 3 [Source:HGNC Symbol;Acc:HGNC:1449]	0.854754	0.649965	1.05954	8.22551	8.7587	5.77505e-08	6.54421e-06	8.30767	1.80845	7.93247	8.79079	7.76294	7.95771	8.57745	7.88382	8.05366	8.96018	8.11063
ENSG00000160014	808	CALM3	protein_coding	HGNC Symbol	calmodulin 3 [Source:HGNC Symbol;Acc:HGNC:1449]	0.854754	0.649965	1.05954	8.22551	8.7587	5.77505e-08	6.54421e-06	8.30767	1.80845	7.93247	8.79079	7.76294	7.95771	8.57745	7.88382	8.05366	8.96018	8.11063
ENSG00000090520	51726	DNAJB11	protein_coding	HGNC Symbol	DnaJ heat shock protein family (Hsp40) member B11 [Source:HGNC Symbol;Acc:HGNC:14889]	0.880028	0.668999	1.09106	6.62781	8.75108	5.85066e-08	6.60904e-06	8.50848	1.84041	7.07149	6.89817	5.94882	6.8222	6.88292	6.02847	6.99785	6.9171	6.08327
ENSG00000110955	506	ATP5B	protein_coding	HGNC Symbol	ATP synthase, H+ transporting, mitochondrial F1 complex, beta polypeptide [Source:HGNC Symbol;Acc:HGNC:830]	0.621832	0.472513	0.771152	9.8604	8.73903	5.97224e-08	6.64195e-06	8.0768	1.53883	10.4083	9.94441	9.21254	10.1698	9.89173	9.34415	10.3383	10.0093	9.42514
ENSG00000135074	8728	ADAM19	protein_coding	HGNC Symbol	ADAM metallopeptidase domain 19 [Source:HGNC Symbol;Acc:HGNC:197]	1.5045	1.14323	1.86577	7.12629	8.73907	5.97188e-08	6.64195e-06	8.35662	2.83726	5.93571	8.40156	6.81706	5.6845	8.12964	6.92142	5.9385	9.02953	7.27868
ENSG00000171606	10782	ZNF274	protein_coding	HGNC Symbol	zinc finger protein 274 [Source:HGNC Symbol;Acc:HGNC:13068]	1.14166	0.867604	1.41571	5.58287	8.74191	5.94303e-08	6.64195e-06	8.56054	2.20634	5.97667	6.19144	5.0817	5.71709	6.0121	4.82815	5.61735	5.97882	4.84248
ENSG00000197892	23303	KIF13B	protein_coding	HGNC Symbol	kinesin family member 13B [Source:HGNC Symbol;Acc:HGNC:14405]	-1.36366	-1.69103	-1.03628	5.39695	-8.74112	5.95104e-08	6.64195e-06	8.57219	-2.57337	5.56695	4.30685	5.80688	5.65564	4.40012	6.02495	5.84877	5.00897	5.9534
ENSG00000276043	29128	UHRF1	protein_coding	HGNC Symbol	ubiquitin like with PHD and ring finger domains 1 [Source:HGNC Symbol;Acc:HGNC:12556]	1.67122	1.27018	2.07225	3.83383	8.74496	5.9121e-08	6.64195e-06	8.59171	3.18483	2.5814	5.68582	3.91215	2.87274	5.20942	3.44964	2.28894	4.99241	3.51195
ENSG00000090932	10683	DLL3	protein_coding	HGNC Symbol	delta like canonical Notch ligand 3 [Source:HGNC Symbol;Acc:HGNC:2909]	-1.82791	-2.26697	-1.38885	3.70058	-8.73639	5.99928e-08	6.65143e-06	8.55827	-3.55022	3.2383	2.9447	4.70861	3.82967	2.98962	4.67951	2.80741	3.03952	5.06786
ENSG00000120742	27230	SERP1	protein_coding	HGNC Symbol	stress associated endoplasmic reticulum protein 1 [Source:HGNC Symbol;Acc:HGNC:10759]	1.4159	1.07557	1.75623	7.98302	8.73051	6.05993e-08	6.69799e-06	8.29865	2.66827	8.21228	9.16078	7.49628	7.46444	8.55374	7.2171	7.61444	8.689	7.43915
ENSG00000136026	10970	CKAP4	protein_coding	HGNC Symbol	cytoskeleton associated protein 4 [Source:HGNC Symbol;Acc:HGNC:16991]	0.860645	0.653529	1.06776	8.07865	8.71998	6.17006e-08	6.7988e-06	8.29069	1.81585	8.46884	8.48151	7.545	8.15933	8.20923	7.43614	8.27936	8.50607	7.62235
ENSG00000048052	9734	HDAC9	protein_coding	HGNC Symbol	histone deacetylase 9 [Source:HGNC Symbol;Acc:HGNC:14065]	0.794422	0.603195	0.985649	7.9044	8.71781	6.19293e-08	6.80313e-06	8.29495	1.73438	7.99651	8.14186	7.44529	7.93849	8.44856	7.62335	7.80485	8.2978	7.44292
ENSG00000242808	347689	SOX2-OT	sense_overlapping	HGNC Symbol	SOX2 overlapping transcript [Source:HGNC Symbol;Acc:HGNC:20209]	-0.795584	-0.987132	-0.604036	8.48805	-8.71594	6.21281e-08	6.80416e-06	8.17629	-1.73578	8.01219	8.51623	9.35824	7.79524	8.23469	9.05231	7.99611	8.3568	9.07061
ENSG00000160190	54020	SLC37A1	protein_coding	HGNC Symbol	solute carrier family 37 member 1 [Source:HGNC Symbol;Acc:HGNC:11024]	-1.24158	-1.54081	-0.94234	4.52245	-8.70691	6.30965e-08	6.88921e-06	8.52755	-2.36457	4.12446	3.8711	5.30682	4.30026	4.02188	5.24873	4.10555	4.34034	5.38293
ENSG00000278133	NA	RP11-196G11.5	sense_intronic	Clone-based (Vega)		1.58455	1.2025	1.96659	3.21943	8.70361	6.34541e-08	6.90727e-06	8.4625	2.99914	2.8693	4.22214	2.59187	3.19003	4.01478	2.50623	3.25607	3.96933	2.35514
ENSG00000143815	3930	LBR	protein_coding	HGNC Symbol	lamin B receptor [Source:HGNC Symbol;Acc:HGNC:6518]	1.05718	0.802107	1.31226	6.04396	8.6973	6.4144e-08	6.96128e-06	8.45117	2.08087	6.37159	6.55772	5.5015	5.90233	6.5248	5.49991	5.96721	6.58153	5.489
ENSG00000029364	55334	SLC39A9	protein_coding	HGNC Symbol	solute carrier family 39 member 9 [Source:HGNC Symbol;Acc:HGNC:20182]	0.779103	0.590895	0.967311	7.64141	8.68685	6.53026e-08	7.06567e-06	8.20394	1.71606	6.68646	8.67888	7.73195	6.43894	8.36545	7.76816	6.56799	8.66667	7.86821
ENSG00000174306	23051	ZHX3	protein_coding	HGNC Symbol	zinc fingers and homeoboxes 3 [Source:HGNC Symbol;Acc:HGNC:15935]	-0.962129	-1.19498	-0.729275	5.66462	-8.67072	6.71357e-08	7.24218e-06	8.43649	-1.94818	5.9183	5.10368	6.00716	5.83265	4.97688	6.03198	5.89433	5.14629	6.07031
ENSG00000115226	64838	FNDC4	protein_coding	HGNC Symbol	fibronectin type III domain containing 4 [Source:HGNC Symbol;Acc:HGNC:20239]	-0.85562	-1.06283	-0.648407	6.59148	-8.66502	6.77962e-08	7.29155e-06	8.34625	-1.80954	6.42928	6.33378	7.13324	6.585	6.19614	6.98615	6.50785	6.08611	7.06582
ENSG00000059915	5662	PSD	protein_coding	HGNC Symbol	pleckstrin and Sec7 domain containing [Source:HGNC Symbol;Acc:HGNC:9507]	-2.02209	-2.51284	-1.53133	3.19124	-8.64651	6.99878e-08	7.50479e-06	8.32598	-4.06171	3.31482	2.54718	4.22547	3.7563	1.65678	4.05716	3.05677	2.06349	4.0432
ENSG00000186575	4771	NF2	protein_coding	HGNC Symbol	neurofibromin 2 [Source:HGNC Symbol;Acc:HGNC:7773]	1.08222	0.819225	1.34521	7.02006	8.6353	7.1351e-08	7.62819e-06	8.20769	2.11729	6.36903	8.24168	7.0806	6.25585	7.96702	6.77209	5.85537	7.76302	6.87592
ENSG00000003249	79007	DBNDD1	protein_coding	HGNC Symbol	dysbindin domain containing 1 [Source:HGNC Symbol;Acc:HGNC:28455]	-1.4968	-1.86083	-1.13277	3.98494	-8.62844	7.2199e-08	7.69594e-06	8.39562	-2.82216	3.49477	3.33882	5.06398	3.46027	3.28964	4.9992	3.14557	4.02738	5.04486
ENSG00000140526	11057	ABHD2	protein_coding	HGNC Symbol	abhydrolase domain containing 2 [Source:HGNC Symbol;Acc:HGNC:18717]	-1.19883	-1.49078	-0.906891	9.27565	-8.61722	7.3608e-08	7.82292e-06	7.96948	-2.29554	9.87997	8.22778	9.33995	9.55023	8.36859	9.58752	9.90729	8.67869	9.94083
ENSG00000174684	11041	B4GAT1	protein_coding	HGNC Symbol	beta-1,4-glucuronyltransferase 1 [Source:HGNC Symbol;Acc:HGNC:15685]	-0.76373	-0.949791	-0.577668	7.69368	-8.61368	7.40594e-08	7.84768e-06	8.16148	-1.69787	7.96717	7.11421	7.85726	8.05228	6.99731	7.89349	8.0942	7.31267	7.95451
ENSG00000160408	30815	ST6GALNAC6	protein_coding	HGNC Symbol	ST6 N-acetylgalactosaminide alpha-2,6-sialyltransferase 6 [Source:HGNC Symbol;Acc:HGNC:23364]	-0.98412	-1.22394	-0.744299	5.67472	-8.61126	7.43684e-08	7.85554e-06	8.33317	-1.97811	5.81482	4.94659	6.03472	5.89285	5.0894	6.11702	5.8663	5.24045	6.07031
ENSG00000168913	375704	ENHO	protein_coding	HGNC Symbol	energy homeostasis associated [Source:HGNC Symbol;Acc:HGNC:24838]	-1.42302	-1.76986	-1.07618	3.47611	-8.60969	7.45709e-08	7.85554e-06	8.35408	-2.68146	2.77957	3.40619	4.70099	2.65677	2.94546	4.52377	2.38934	3.24919	4.63368
ENSG00000151892	2674	GFRA1	protein_coding	HGNC Symbol	GDNF family receptor alpha 1 [Source:HGNC Symbol;Acc:HGNC:4243]	1.46139	1.10487	1.81791	5.53647	8.60174	7.56008e-08	7.92076e-06	8.32683	2.75374	5.6088	5.88593	4.5732	6.09321	6.50211	4.67951	5.68311	6.0182	4.78414
ENSG00000164045	993	CDC25A	protein_coding	HGNC Symbol	cell division cycle 25A [Source:HGNC Symbol;Acc:HGNC:1725]	1.64399	1.24291	2.04507	3.16637	8.6015	7.56311e-08	7.92076e-06	8.33216	3.12529	2.30949	4.90837	2.84802	1.86501	4.32167	2.79757	2.00232	4.39175	3.05312
ENSG00000101843	5716	PSMD10	protein_coding	HGNC Symbol	proteasome 26S subunit, non-ATPase 10 [Source:HGNC Symbol;Acc:HGNC:9555]	-0.871506	-1.0845	-0.658512	6.51147	-8.58637	7.7634e-08	8.10689e-06	8.23455	-1.82957	6.93442	5.88396	6.76682	6.72299	5.86771	6.74883	6.826	6.00382	6.84866
ENSG00000198176	7027	TFDP1	protein_coding	HGNC Symbol	transcription factor Dp-1 [Source:HGNC Symbol;Acc:HGNC:11749]	-1.1173	-1.3907	-0.843904	5.76371	-8.57591	7.90495e-08	8.23077e-06	8.27572	-2.16941	6.2954	5.09349	6.29104	6.06647	4.88633	5.9583	6.29461	4.95871	6.02904
ENSG00000128203	57168	ASPHD2	protein_coding	HGNC Symbol	aspartate beta-hydroxylase domain containing 2 [Source:HGNC Symbol;Acc:HGNC:30437]	-1.69801	-2.11379	-1.28223	2.99171	-8.57003	7.98577e-08	8.29089e-06	8.18243	-3.24452	3.2383	1.99663	3.97671	3.22672	2.12118	3.59902	3.14557	1.99864	3.62263
ENSG00000139278	11010	GLIPR1	protein_coding	HGNC Symbol	GLI pathogenesis related 1 [Source:HGNC Symbol;Acc:HGNC:17001]	0.9555	0.72133	1.18967	7.53824	8.5626	8.08908e-08	8.37395e-06	8.07864	1.93925	7.92027	7.82183	6.73638	7.58058	8.0252	7.04809	7.63439	7.93372	7.14368
ENSG00000110811	10536	P3H3	protein_coding	HGNC Symbol	prolyl 3-hydroxylase 3 [Source:HGNC Symbol;Acc:HGNC:19318]	1.09336	0.825101	1.36162	5.68787	8.55296	8.22522e-08	8.49041e-06	8.23572	2.1337	6.11913	6.21198	5.02788	6.05121	5.84184	4.83218	5.95907	6.12271	5.02484
ENSG00000184986	80757	TMEM121	protein_coding	HGNC Symbol	transmembrane protein 121 [Source:HGNC Symbol;Acc:HGNC:20511]	-1.22758	-1.52899	-0.926159	4.67178	-8.54647	8.31824e-08	8.56183e-06	8.25865	-2.34173	4.80063	3.85512	5.02177	5.07906	3.87264	5.26671	5.0043	4.01103	5.13475
ENSG00000115232	3676	ITGA4	protein_coding	HGNC Symbol	integrin subunit alpha 4 [Source:HGNC Symbol;Acc:HGNC:6140]	1.86949	1.41026	2.32872	5.55821	8.5427	8.37268e-08	8.59324e-06	8.23437	3.65403	5.67458	5.93047	3.85146	6.47623	6.4008	4.6248	6.27342	6.25874	4.53336
ENSG00000126878	83543	AIF1L	protein_coding	HGNC Symbol	allograft inflammatory factor 1 like [Source:HGNC Symbol;Acc:HGNC:28904]	-0.825647	-1.02854	-0.622752	7.43991	-8.53942	8.42054e-08	8.61774e-06	7.98015	-1.77233	6.31149	7.54812	8.3414	6.65844	7.28927	8.31232	6.40517	7.72406	8.36894
ENSG00000081138	1005	CDH7	protein_coding	HGNC Symbol	cadherin 7 [Source:HGNC Symbol;Acc:HGNC:1766]	2.06582	1.55698	2.57467	4.35868	8.51944	8.71753e-08	8.87113e-06	8.207	4.18673	4.89267	4.55957	2.54154	4.87467	5.17477	3.21054	5.15095	5.51715	3.30624
ENSG00000083290	9706	ULK2	protein_coding	HGNC Symbol	unc-51 like autophagy activating kinase 2 [Source:HGNC Symbol;Acc:HGNC:13480]	-0.982046	-1.2239	-0.740186	5.39077	-8.52069	8.69863e-08	8.87113e-06	8.17119	-1.97526	4.7464	4.99116	6.12721	4.81168	5.28816	6.19263	4.89327	5.28192	6.18447
ENSG00000145934	57451	TENM2	protein_coding	HGNC Symbol	teneurin transmembrane protein 2 [Source:HGNC Symbol;Acc:HGNC:29943]	1.32635	0.999587	1.65312	5.57444	8.51779	8.74253e-08	8.87144e-06	8.1468	2.50768	4.4348	6.79511	5.35861	4.89	6.35792	5.02055	5.05867	6.73872	5.51554
ENSG00000117525	2152	F3	protein_coding	HGNC Symbol	coagulation factor III, tissue factor [Source:HGNC Symbol;Acc:HGNC:3541]	-2.45394	-3.05906	-1.84883	3.49727	-8.51003	8.8611e-08	8.94125e-06	8.18817	-5.47912	2.49006	3.76388	5.90967	2.04009	2.57217	5.11949	2.15273	2.37588	5.05147
ENSG00000170345	2353	FOS	protein_coding	HGNC Symbol	Fos proto-oncogene, AP-1 transcription factor subunit [Source:HGNC Symbol;Acc:HGNC:3796]	-1.54838	-1.93018	-1.16658	4.09062	-8.51042	8.85504e-08	8.94125e-06	8.19683	-2.92489	3.21567	3.91802	5.47269	3.0874	4.29844	5.50496	2.63407	3.38225	5.30208
ENSG00000122870	80114	BICC1	protein_coding	HGNC Symbol	BicC family RNA binding protein 1 [Source:HGNC Symbol;Acc:HGNC:19351]	1.39679	1.05225	1.74133	4.78703	8.50736	8.90233e-08	8.95769e-06	8.17564	2.63314	4.15452	6.15925	4.80065	3.8995	5.62563	4.35478	4.07572	5.7953	4.21791
ENSG00000182636	4692	NDN	protein_coding	HGNC Symbol	necdin, MAGE family member [Source:HGNC Symbol;Acc:HGNC:7675]	-0.907945	-1.13229	-0.683599	6.28683	-8.4927	9.13207e-08	9.16319e-06	8.08771	-1.87637	6.40947	5.74774	6.60469	6.52368	5.70283	6.62886	6.70945	5.65505	6.59969
ENSG00000153066	51061	TXNDC11	protein_coding	HGNC Symbol	thioredoxin domain containing 11 [Source:HGNC Symbol;Acc:HGNC:28030]	1.08043	0.812851	1.34801	4.96208	8.47324	9.44684e-08	9.45263e-06	8.1215	2.11467	5.00582	5.48232	4.4051	4.75839	5.51413	4.44175	4.83214	5.65768	4.56142
ENSG00000165271	65083	NOL6	protein_coding	HGNC Symbol	nucleolar protein 6 [Source:HGNC Symbol;Acc:HGNC:19910]	1.124	0.845289	1.40272	6.94708	8.4628	9.62013e-08	9.59928e-06	7.91766	2.17951	6.38559	8.21805	6.95243	6.11293	7.82493	6.58297	6.03659	7.63552	6.77468
ENSG00000186866	23275	POFUT2	protein_coding	HGNC Symbol	protein O-fucosyltransferase 2 [Source:HGNC Symbol;Acc:HGNC:14683]	1.16147	0.873378	1.44956	7.94455	8.46025	9.66303e-08	9.61539e-06	7.86098	2.23685	8.61543	8.48313	7.13536	8.07047	8.08792	7.03592	8.23156	8.4684	7.37274
ENSG00000189221	4128	MAOA	protein_coding	HGNC Symbol	monoamine oxidase A [Source:HGNC Symbol;Acc:HGNC:6833]	-1.38368	-1.72746	-1.0399	4.57987	-8.44615	9.90378e-08	9.82772e-06	8.08842	-2.60933	4.56583	3.6937	5.30179	4.77086	4.2387	5.12279	4.77297	3.53869	5.21349
ENSG00000136122	79866	BORA	protein_coding	HGNC Symbol	bora, aurora kinase A activator [Source:HGNC Symbol;Acc:HGNC:24724]	2.29732	1.72618	2.86847	2.43194	8.4407	9.99835e-08	9.86705e-06	7.95697	4.91545	2.30949	4.40893	1.77001	0.998274	3.78345	1.57517	1.56061	3.76027	1.72127
ENSG00000168214	3516	RBPJ	protein_coding	HGNC Symbol	recombination signal binding protein for immunoglobulin kappa J region [Source:HGNC Symbol;Acc:HGNC:5724]	-0.971226	-1.21266	-0.729796	6.35774	-8.44178	9.9796e-08	9.86705e-06	7.97714	-1.96051	6.41569	5.7325	6.8276	6.07152	5.97597	6.86746	6.26353	6.07239	6.993
ENSG00000068903	22933	SIRT2	protein_coding	HGNC Symbol	sirtuin 2 [Source:HGNC Symbol;Acc:HGNC:10886]	-0.861718	-1.07604	-0.6474	6.05714	-8.43747	1.0055e-07	9.8958e-06	7.97796	-1.8172	5.47942	5.75206	6.67642	5.67347	5.94639	6.76157	5.52381	5.92748	6.77368
ENSG00000138674	22872	SEC31A	protein_coding	HGNC Symbol	SEC31 homolog A, COPII coat complex component [Source:HGNC Symbol;Acc:HGNC:17052]	1.08835	0.817529	1.35916	8.84374	8.43327	1.0129e-07	9.94139e-06	7.67115	2.1263	9.27869	9.34982	8.17425	8.63348	9.14263	8.09643	8.993	9.49077	8.43457
ENSG00000237515	729993	SHISA9	protein_coding	HGNC Symbol	shisa family member 9 [Source:HGNC Symbol;Acc:HGNC:37231]	1.7474	1.31207	2.18273	3.27724	8.42327	1.03075e-07	1.0089e-05	8.02866	3.35752	3.00746	4.65499	3.04152	2.54502	4.43248	2.24117	2.34001	4.34686	2.88566
ENSG00000075420	64778	FNDC3B	protein_coding	HGNC Symbol	fibronectin type III domain containing 3B [Source:HGNC Symbol;Acc:HGNC:24670]	0.799862	0.600406	0.999317	7.83869	8.4154	1.04505e-07	1.02011e-05	7.78397	1.74093	8.10208	8.19957	7.48856	7.99185	8.12098	7.09832	8.16052	8.03017	7.35615
ENSG00000242498	348110	ARPIN	protein_coding	HGNC Symbol	actin-related protein 2/3 complex inhibitor [Source:HGNC Symbol;Acc:HGNC:28782]	-1.40152	-1.75143	-1.0516	4.39962	-8.40503	1.06418e-07	1.03598e-05	8.01619	-2.64179	3.44699	3.98566	5.36104	4.1619	4.13763	5.44833	4.03755	3.74058	5.27692
ENSG00000196204	441191	RNF216P1	transcribed_unprocessed_pseudogene	HGNC Symbol	ring finger protein 216 pseudogene 1 [Source:HGNC Symbol;Acc:HGNC:33610]	1.02056	0.765586	1.27554	5.57418	8.39938	1.07476e-07	1.04063e-05	7.9547	2.02871	5.46749	6.35525	5.28149	5.18849	6.12531	5.09287	5.12933	6.24482	5.28255
ENSG00000197879	4641	MYO1C	protein_coding	HGNC Symbol	myosin IC [Source:HGNC Symbol;Acc:HGNC:7597]	0.957041	0.717956	1.19613	6.66277	8.4001	1.07341e-07	1.04063e-05	7.88089	1.94132	6.77619	7.27454	6.32243	6.80916	7.12902	6.02495	6.62959	6.90609	6.09291
ENSG00000145194	9718	ECE2	protein_coding	HGNC Symbol	endothelin converting enzyme 2 [Source:HGNC Symbol;Acc:HGNC:13275]	1.9602	1.47016	2.45024	4.41813	8.3941	1.08474e-07	1.04577e-05	7.99959	3.89117	4.58803	5.66075	3.32553	3.86888	5.0894	3.27117	4.03755	5.83299	4.0889
ENSG00000205336	9289	ADGRG1	protein_coding	HGNC Symbol	adhesion G protein-coupled receptor G1 [Source:HGNC Symbol;Acc:HGNC:4512]	-1.02684	-1.28356	-0.770115	6.93623	-8.3935	1.08589e-07	1.04577e-05	7.82318	-2.03755	6.79157	6.51512	7.59264	6.49389	6.32382	7.51534	6.54505	6.93128	7.71738
ENSG00000078246	7289	TULP3	protein_coding	HGNC Symbol	tubby like protein 3 [Source:HGNC Symbol;Acc:HGNC:12425]	1.16102	0.870662	1.45138	4.7458	8.39097	1.09071e-07	1.0476e-05	7.99507	2.23615	5.69926	4.8928	3.63651	5.56067	4.83076	3.77681	5.64554	4.91983	3.75
ENSG00000247315	85364	ZCCHC3	protein_coding	HGNC Symbol	zinc finger CCHC-type containing 3 [Source:HGNC Symbol;Acc:HGNC:16230]	0.832645	0.624373	1.04092	6.42034	8.38945	1.09362e-07	1.04761e-05	7.8824	1.78095	6.49536	6.8425	5.98379	6.37638	6.71	5.93413	6.49523	6.9083	6.03739
ENSG00000132470	3691	ITGB4	protein_coding	HGNC Symbol	integrin subunit beta 4 [Source:HGNC Symbol;Acc:HGNC:6158]	-1.23884	-1.5489	-0.928789	6.58823	-8.38466	1.10285e-07	1.05363e-05	7.83825	-2.36009	6.19195	6.40551	7.71927	6.24695	6.41167	7.35163	5.85097	5.82132	7.29479
ENSG00000086065	51510	CHMP5	protein_coding	HGNC Symbol	charged multivesicular body protein 5 [Source:HGNC Symbol;Acc:HGNC:26942]	-0.927828	-1.16063	-0.695025	5.90274	-8.36342	1.14472e-07	1.08516e-05	7.89082	-1.90241	6.28864	5.26965	6.19255	6.05292	5.30574	6.19888	6.21134	5.31891	6.28606
ENSG00000175356	57758	SCUBE2	protein_coding	HGNC Symbol	signal peptide, CUB domain and EGF like domain containing 2 [Source:HGNC Symbol;Acc:HGNC:30425]	-2.25895	-2.82575	-1.69214	4.54343	-8.36332	1.14491e-07	1.08516e-05	7.94775	-4.78642	4.84554	3.6009	6.37128	4.42125	3.46674	5.23358	4.29865	3.22104	5.43188
ENSG00000090487	51324	SPG21	protein_coding	HGNC Symbol	spastic paraplegia 21 (autosomal recessive, Mast syndrome) [Source:HGNC Symbol;Acc:HGNC:20373]	-1.07192	-1.34152	-0.802322	5.53344	-8.34358	1.18533e-07	1.12051e-05	7.8801	-2.10223	5.91128	4.81642	5.9775	5.60081	4.75601	5.87871	5.93227	5.00485	5.92309
ENSG00000147475	11160	ERLIN2	protein_coding	HGNC Symbol	ER lipid raft associated 2 [Source:HGNC Symbol;Acc:HGNC:1356]	0.66157	0.49509	0.82805	8.36726	8.3391	1.1947e-07	1.12346e-05	7.5881	1.5818	8.74356	8.40911	7.70362	8.7491	8.52621	7.92873	8.88751	8.51625	7.84129
ENSG00000154096	7070	THY1	protein_coding	HGNC Symbol	Thy-1 cell surface antigen [Source:HGNC Symbol;Acc:HGNC:11801]	-1.43238	-1.79282	-1.07193	7.36896	-8.33918	1.19454e-07	1.12346e-05	7.75997	-2.69891	8.68556	6.21355	7.69213	8.25159	5.68727	7.24986	8.40047	6.46184	7.67841
ENSG00000084628	79570	NKAIN1	protein_coding	HGNC Symbol	Na+/K+ transporting ATPase interacting 1 [Source:HGNC Symbol;Acc:HGNC:25743]	-3.03101	-3.79461	-2.2674	0.569173	-8.32963	1.21478e-07	1.13936e-05	6.90234	-8.17379	-0.0124367	0.225256	2.35983	-0.0302956	-0.946561	2.19184	0.0180846	-1.27437	2.59121
ENSG00000167552	7846	TUBA1A	protein_coding	HGNC Symbol	tubulin alpha 1a [Source:HGNC Symbol;Acc:HGNC:20766]	-1.00619	-1.25993	-0.752449	11.06	-8.32144	1.23243e-07	1.1529e-05	7.04595	-2.0086	10.7901	10.9957	12.1186	10.6585	10.5755	11.5923	10.5214	10.7169	11.5709
ENSG00000091039	114882	OSBPL8	protein_coding	HGNC Symbol	oxysterol binding protein like 8 [Source:HGNC Symbol;Acc:HGNC:16396]	0.794808	0.594088	0.995529	7.10539	8.30952	1.25859e-07	1.17153e-05	7.67272	1.73485	7.35194	7.53751	6.72421	7.08532	7.40726	6.56371	7.13883	7.43567	6.70407
ENSG00000125844	6238	RRBP1	protein_coding	HGNC Symbol	ribosome binding protein 1 [Source:HGNC Symbol;Acc:HGNC:10448]	1.08357	0.809924	1.35722	7.57412	8.30939	1.25887e-07	1.17153e-05	7.61909	2.11928	7.97309	8.314	7.10968	7.50793	7.91022	6.82361	7.48214	8.00614	7.0403
ENSG00000119777	54867	TMEM214	protein_coding	HGNC Symbol	transmembrane protein 214 [Source:HGNC Symbol;Acc:HGNC:25983]	1.07431	0.802799	1.34582	5.80727	8.30329	1.27249e-07	1.18114e-05	7.7342	2.10571	4.75428	7.1041	5.88128	4.6043	6.62388	5.61665	4.69665	6.99605	5.98827
ENSG00000115216	29959	NRBP1	protein_coding	HGNC Symbol	nuclear receptor binding protein 1 [Source:HGNC Symbol;Acc:HGNC:7993]	0.736659	0.550329	0.922988	7.81154	8.29639	1.28808e-07	1.19253e-05	7.55499	1.66631	7.77498	8.29598	7.4413	7.68203	8.06488	7.3453	7.85729	8.24154	7.60054
ENSG00000137200	23070	CMTR1	protein_coding	HGNC Symbol	cap methyltransferase 1 [Source:HGNC Symbol;Acc:HGNC:21077]	-0.816756	-1.02348	-0.610029	6.34036	-8.29089	1.30065e-07	1.20107e-05	7.70478	-1.76144	6.08521	6.18186	6.88591	6.15636	6.04212	6.8347	6.10093	5.90774	6.86845
ENSG00000149489	6094	ROM1	protein_coding	HGNC Symbol	retinal outer segment membrane protein 1 [Source:HGNC Symbol;Acc:HGNC:10254]	-1.52881	-1.916	-1.14162	4.14668	-8.28583	1.31231e-07	1.20874e-05	7.81493	-2.88548	3.75231	3.66648	5.18914	4.24173	3.1409	4.71922	4.00628	3.57251	5.03155
ENSG00000156802	29028	ATAD2	protein_coding	HGNC Symbol	ATPase family, AAA domain containing 2 [Source:HGNC Symbol;Acc:HGNC:30123]	1.12846	0.842602	1.41432	4.64408	8.284	1.31656e-07	1.20955e-05	7.79559	2.18626	3.8363	5.65383	4.39569	3.96609	5.52668	4.46789	4.25275	5.37747	4.31999
ENSG00000167962	90850	ZNF598	protein_coding	HGNC Symbol	zinc finger protein 598 [Source:HGNC Symbol;Acc:HGNC:28079]	1.00733	0.752037	1.26262	4.99337	8.28015	1.32554e-07	1.21469e-05	7.78063	2.01019	4.75035	5.67902	4.59393	4.70306	5.57821	4.51377	4.68682	5.65505	4.78017
ENSG00000102317	5935	RBM3	protein_coding	HGNC Symbol	RNA binding motif (RNP1, RRM) protein 3 [Source:HGNC Symbol;Acc:HGNC:9900]	0.765601	0.571431	0.959771	8.42971	8.27421	1.33953e-07	1.22439e-05	7.46725	1.70008	8.94101	8.5866	7.66397	8.77125	8.48244	7.75601	9.04226	8.63535	7.98849
ENSG00000142230	10055	SAE1	protein_coding	HGNC Symbol	SUMO1 activating enzyme subunit 1 [Source:HGNC Symbol;Acc:HGNC:30660]	0.943386	0.70403	1.18274	6.84419	8.27086	1.34749e-07	1.22854e-05	7.64764	1.92304	7.37893	7.28502	6.09121	7.10762	6.94405	6.1529	7.1718	7.15515	6.31106
ENSG00000196655	51399	TRAPPC4	protein_coding	HGNC Symbol	trafficking protein particle complex 4 [Source:HGNC Symbol;Acc:HGNC:19943]	-0.965997	-1.21125	-0.72074	5.96252	-8.26532	1.36075e-07	1.23749e-05	7.72268	-1.95341	6.66574	5.27266	6.21547	6.3791	5.17796	6.19106	6.43777	5.19051	6.13242
ENSG00000196655	100500840	TRAPPC4	protein_coding	HGNC Symbol	trafficking protein particle complex 4 [Source:HGNC Symbol;Acc:HGNC:19943]	-0.965997	-1.21125	-0.72074	5.96252	-8.26532	1.36075e-07	1.23749e-05	7.72268	-1.95341	6.66574	5.27266	6.21547	6.3791	5.17796	6.19106	6.43777	5.19051	6.13242
ENSG00000115109	57669	EPB41L5	protein_coding	HGNC Symbol	erythrocyte membrane protein band 4.1 like 5 [Source:HGNC Symbol;Acc:HGNC:19819]	-1.07864	-1.35259	-0.804697	5.52786	-8.26261	1.36728e-07	1.24029e-05	7.73792	-2.11205	5.85747	4.66419	5.94075	5.61241	4.8348	5.90764	5.91554	5.07337	5.94455
ENSG00000134013	4017	LOXL2	protein_coding	HGNC Symbol	lysyl oxidase like 2 [Source:HGNC Symbol;Acc:HGNC:6666]	-1.559	-1.95503	-1.16298	4.79786	-8.26094	1.37133e-07	1.24083e-05	7.76989	-2.9465	6.52557	3.35027	4.54792	6.26763	3.44576	4.84421	6.27013	2.90443	5.02484
ENSG00000163590	151742	PPM1L	protein_coding	HGNC Symbol	protein phosphatase, Mg2+/Mn2+ dependent 1L [Source:HGNC Symbol;Acc:HGNC:16381]	-1.06955	-1.34131	-0.797786	4.85981	-8.25875	1.37666e-07	1.24253e-05	7.75018	-2.09878	4.66522	4.46794	5.48384	4.49828	4.33884	5.51753	4.48036	4.64051	5.64574
ENSG00000026950	11119	BTN3A1	protein_coding	HGNC Symbol	butyrophilin subfamily 3 member A1 [Source:HGNC Symbol;Acc:HGNC:1138]	0.883286	0.658693	1.10788	5.9858	8.25297	1.39082e-07	1.25216e-05	7.68112	1.84457	6.06794	6.34813	5.37308	6.12917	6.31228	5.61197	6.10462	6.44824	5.47677
ENSG00000132613	92154	MTSS1L	protein_coding	HGNC Symbol	MTSS1L, I-BAR domain containing [Source:HGNC Symbol;Acc:HGNC:25094]	-0.88091	-1.10506	-0.656758	5.92087	-8.24696	1.40569e-07	1.26021e-05	7.64305	-1.84154	5.27022	5.75206	6.7289	5.35789	5.81755	6.68565	4.99237	5.94694	6.73622
ENSG00000197601	84188	FAR1	protein_coding	HGNC Symbol	fatty acyl-CoA reductase 1 [Source:HGNC Symbol;Acc:HGNC:26222]	-1.28826	-1.61608	-0.960435	5.58553	-8.24652	1.40678e-07	1.26021e-05	7.7165	-2.44233	6.28592	4.82055	6.11004	6.03752	4.8746	5.96932	6.16606	4.25267	5.75305
ENSG00000167107	80221	ACSF2	protein_coding	HGNC Symbol	acyl-CoA synthetase family member 2 [Source:HGNC Symbol;Acc:HGNC:26101]	-1.15253	-1.44614	-0.858916	4.76866	-8.23725	1.43009e-07	1.2779e-05	7.72837	-2.22303	5.17666	3.84706	5.07287	5.21307	3.88048	5.14564	5.3969	4.11412	5.07112
ENSG00000090621	8761	PABPC4	protein_coding	HGNC Symbol	poly(A) binding protein cytoplasmic 4 [Source:HGNC Symbol;Acc:HGNC:8557]	0.761267	0.567191	0.955343	6.37901	8.23134	1.44513e-07	1.27862e-05	7.57573	1.69498	5.89178	7.06641	6.27058	5.88904	7.01344	6.29253	5.68558	7.03396	6.26772
ENSG00000109066	54868	TMEM104	protein_coding	HGNC Symbol	transmembrane protein 104 [Source:HGNC Symbol;Acc:HGNC:25984]	1.12088	0.835124	1.40663	6.24713	8.23136	1.4451e-07	1.27862e-05	7.53414	2.17479	4.77764	7.89841	6.57476	4.57615	7.26925	6.32292	4.46319	7.72531	6.61651
ENSG00000163686	57406	ABHD6	protein_coding	HGNC Symbol	abhydrolase domain containing 6 [Source:HGNC Symbol;Acc:HGNC:21398]	-1.27073	-1.59467	-0.946782	3.92056	-8.23168	1.44427e-07	1.27862e-05	7.7168	-2.41283	4.14856	3.03261	4.40978	4.08407	3.22952	4.52875	4.06058	3.33049	4.46072
ENSG00000170989	1901	S1PR1	protein_coding	HGNC Symbol	sphingosine-1-phosphate receptor 1 [Source:HGNC Symbol;Acc:HGNC:3165]	-2.11534	-2.6546	-1.57608	2.68254	-8.23165	1.44435e-07	1.27862e-05	7.63595	-4.33291	2.19846	2.52715	4.20944	2.09403	2.09447	3.78515	1.86956	1.17041	4.19421
ENSG00000153071	1601	DAB2	protein_coding	HGNC Symbol	DAB2, clathrin adaptor protein [Source:HGNC Symbol;Acc:HGNC:2662]	1.4378	1.07117	1.80443	3.72717	8.22948	1.44992e-07	1.27971e-05	7.71255	2.70907	3.58582	4.82466	3.0773	3.55947	4.3159	2.95368	3.66945	4.37907	3.1792
ENSG00000167005	11051	NUDT21	protein_coding	HGNC Symbol	nudix hydrolase 21 [Source:HGNC Symbol;Acc:HGNC:13870]	0.766071	0.570395	0.961747	7.61678	8.21556	1.48618e-07	1.30849e-05	7.40892	1.70063	7.31715	8.40568	7.5402	7.06521	8.13661	7.3945	7.1762	8.10235	7.41308
ENSG00000165304	9833	MELK	protein_coding	HGNC Symbol	maternal embryonic leucine zipper kinase [Source:HGNC Symbol;Acc:HGNC:16870]	1.46448	1.09001	1.83895	3.31264	8.20675	1.50959e-07	1.32586e-05	7.67358	2.75964	2.37223	4.54469	2.62447	2.4654	4.43781	3.1981	2.26271	4.55852	3.34979
ENSG00000150938	51232	CRIM1	protein_coding	HGNC Symbol	cysteine rich transmembrane BMP regulator 1 [Source:HGNC Symbol;Acc:HGNC:2359]	0.70116	0.521667	0.880654	8.4194	8.19735	1.53503e-07	1.34491e-05	7.27427	1.62581	8.07836	8.82067	8.23094	8.34457	9.06003	8.15069	8.02712	8.83168	8.23052
ENSG00000159784	9715	FAM131B	protein_coding	HGNC Symbol	family with sequence similarity 131 member B [Source:HGNC Symbol;Acc:HGNC:22202]	-1.25507	-1.57647	-0.933679	5.52864	-8.19477	1.54208e-07	1.3478e-05	7.59625	-2.38679	4.95206	4.70935	6.2446	5.30742	5.48614	6.43183	5.02004	5.15747	6.44888
ENSG00000205978	57523	NYNRIN	protein_coding	HGNC Symbol	NYN domain and retroviral integrase containing [Source:HGNC Symbol;Acc:HGNC:20165]	-2.64057	-3.31707	-1.96406	1.29077	-8.19088	1.55279e-07	1.35386e-05	7.08793	-6.23576	0.724529	-0.109163	2.47157	1.51567	0.482282	2.76421	0.779925	-0.0519824	3.03988
ENSG00000136628	2058	EPRS	protein_coding	HGNC Symbol	glutamyl-prolyl-tRNA synthetase [Source:HGNC Symbol;Acc:HGNC:3418]	0.913159	0.678986	1.14733	8.02481	8.18304	1.57458e-07	1.36624e-05	7.33293	1.88316	8.38607	8.62481	7.45099	7.92041	8.38246	7.58027	8.11726	8.25419	7.50685
ENSG00000187957	92737	DNER	protein_coding	HGNC Symbol	delta/notch like EGF repeat containing [Source:HGNC Symbol;Acc:HGNC:24456]	-1.53007	-1.92243	-1.1377	3.19165	-8.18327	1.57393e-07	1.36624e-05	7.62612	-2.88799	2.47108	2.56695	4.23077	2.22067	3.16678	4.39348	2.12388	2.92202	4.62927
ENSG00000099864	5064	PALM	protein_coding	HGNC Symbol	paralemmin [Source:HGNC Symbol;Acc:HGNC:8594]	-1.03468	-1.30026	-0.769096	5.3244	-8.17541	1.5961e-07	1.37541e-05	7.58892	-2.04866	5.23408	4.90061	5.89471	5.46923	4.61744	5.84919	5.3969	4.84341	5.714
ENSG00000137500	60492	CCDC90B	protein_coding	HGNC Symbol	coiled-coil domain containing 90B [Source:HGNC Symbol;Acc:HGNC:28108]	1.01261	0.752735	1.27249	6.36201	8.17677	1.59225e-07	1.37541e-05	7.54074	2.01756	7.25816	6.58341	5.5426	6.87804	6.53477	5.49483	7.16119	6.37827	5.42681
ENSG00000175203	10540	DCTN2	protein_coding	HGNC Symbol	dynactin subunit 2 [Source:HGNC Symbol;Acc:HGNC:2712]	-0.683301	-0.858697	-0.507906	7.4706	-8.17522	1.59664e-07	1.37541e-05	7.41093	-1.60581	7.9342	6.84149	7.53432	7.85308	6.94405	7.61168	7.95421	6.93562	7.62678
ENSG00000070718	10947	AP3M2	protein_coding	HGNC Symbol	adaptor related protein complex 3 mu 2 subunit [Source:HGNC Symbol;Acc:HGNC:570]	-0.954853	-1.20006	-0.709643	5.44074	-8.17153	1.60717e-07	1.38117e-05	7.57833	-1.93838	5.67666	5.01293	5.87452	5.56306	4.80215	5.8109	5.57267	4.8295	5.82426
ENSG00000041982	3371	TNC	protein_coding	HGNC Symbol	tenascin C [Source:HGNC Symbol;Acc:HGNC:5318]	1.18261	0.878568	1.48665	9.79468	8.16231	1.63377e-07	1.39402e-05	6.92133	2.26987	8.91512	10.6876	9.5224	8.46811	10.7437	9.80918	8.66116	11.4076	9.93727
ENSG00000077152	29089	UBE2T	protein_coding	HGNC Symbol	ubiquitin conjugating enzyme E2 T [Source:HGNC Symbol;Acc:HGNC:25009]	1.6852	1.25197	2.11844	2.17307	8.16271	1.63261e-07	1.39402e-05	7.5017	3.21586	1.57253	3.48102	1.67982	0.880437	3.45629	1.88551	1.04911	3.6164	1.93654
ENSG00000119899	26503	SLC17A5	protein_coding	HGNC Symbol	solute carrier family 17 member 5 [Source:HGNC Symbol;Acc:HGNC:10933]	1.01697	0.755522	1.27842	5.61613	8.16257	1.63304e-07	1.39402e-05	7.52551	2.02367	5.38369	6.375	5.26607	4.8197	6.33528	5.43779	5.13657	6.41601	5.37504
ENSG00000155850	1836	SLC26A2	protein_coding	HGNC Symbol	solute carrier family 26 member 2 [Source:HGNC Symbol;Acc:HGNC:10994]	-1.00874	-1.26835	-0.749129	6.62807	-8.15384	1.65865e-07	1.4119e-05	7.41595	-2.01215	6.20494	6.39725	7.08207	6.03923	6.30792	7.60639	6.05581	6.44976	7.50925
ENSG00000126903	8273	SLC10A3	protein_coding	HGNC Symbol	solute carrier family 10 member 3 [Source:HGNC Symbol;Acc:HGNC:22979]	1.30132	0.966165	1.63647	4.68085	8.14792	1.67624e-07	1.4235e-05	7.54692	2.46454	3.89445	6.10621	4.54367	3.59731	5.49893	4.32077	3.58728	5.8765	4.7025
ENSG00000143476	51514	DTL	protein_coding	HGNC Symbol	denticleless E3 ubiquitin protein ligase homolog [Source:HGNC Symbol;Acc:HGNC:30288]	1.647	1.22251	2.07148	2.25205	8.14209	1.69378e-07	1.435e-05	7.53301	3.13181	-0.123468	4.39241	2.28021	0.370242	3.91142	2.42317	0.623806	3.85491	2.53572
ENSG00000094804	990	CDC6	protein_coding	HGNC Symbol	cell division cycle 6 [Source:HGNC Symbol;Acc:HGNC:1744]	2.03459	1.50988	2.55931	2.61816	8.13689	1.70957e-07	1.4382e-05	7.52848	4.09708	1.20996	4.95786	2.67204	1.10721	4.19535	2.35758	1.04911	3.99449	2.0198
ENSG00000173947	128344	PIFO	protein_coding	HGNC Symbol	primary cilia formation [Source:HGNC Symbol;Acc:HGNC:27009]	-1.43365	-1.80333	-1.06398	3.56083	-8.13819	1.70562e-07	1.4382e-05	7.55579	-2.7013	3.10919	2.81849	4.63451	2.93318	3.01834	4.56794	3.05677	3.50407	4.40503
ENSG00000197457	50861	STMN3	protein_coding	HGNC Symbol	stathmin 3 [Source:HGNC Symbol;Acc:HGNC:15926]	-0.723315	-0.909828	-0.536802	7.43181	-8.1381	1.70587e-07	1.4382e-05	7.31669	-1.65097	7.21103	7.12508	7.92181	7.46444	7.03116	7.79421	7.37525	7.18187	7.78141
ENSG00000021826	1373	CPS1	protein_coding	HGNC Symbol	carbamoyl-phosphate synthase 1 [Source:HGNC Symbol;Acc:HGNC:2323]	-1.16011	-1.45938	-0.86083	4.44002	-8.1345	1.71687e-07	1.44097e-05	7.55125	-2.23474	4.41507	3.71157	5.07877	4.43698	3.85683	4.86402	4.58464	3.96084	5.05147
ENSG00000065060	54887	UHRF1BP1	protein_coding	HGNC Symbol	UHRF1 binding protein 1 [Source:HGNC Symbol;Acc:HGNC:21216]	-1.06136	-1.33533	-0.78738	5.00604	-8.1293	1.73289e-07	1.45102e-05	7.53122	-2.08689	5.46749	4.18426	5.29674	5.2873	4.34452	5.29326	5.47037	4.29379	5.4166
ENSG00000125304	9375	TM9SF2	protein_coding	HGNC Symbol	transmembrane 9 superfamily member 2 [Source:HGNC Symbol;Acc:HGNC:11865]	1.14809	0.851423	1.44476	8.43255	8.12102	1.75873e-07	1.46923e-05	7.16277	2.2162	8.79813	9.25478	7.84175	8.25714	8.62227	7.70033	8.49153	9.02318	7.90381
ENSG00000185361	126282	TNFAIP8L1	protein_coding	HGNC Symbol	TNF alpha induced protein 8 like 1 [Source:HGNC Symbol;Acc:HGNC:28279]	-1.69544	-2.13386	-1.25702	3.27721	-8.11515	1.77727e-07	1.48127e-05	7.43647	-3.23876	4.13656	1.99663	3.77365	3.99473	1.79594	3.48078	4.34939	2.18506	3.78215
ENSG00000128923	54629	FAM63B	protein_coding	HGNC Symbol	family with sequence similarity 63 member B [Source:HGNC Symbol;Acc:HGNC:26954]	0.960419	0.711621	1.20922	5.91058	8.10065	1.82399e-07	1.51319e-05	7.39468	1.94588	5.74542	6.72538	5.54473	5.34405	6.47647	5.73329	5.50155	6.53655	5.58781
ENSG00000197415	79674	VEPH1	protein_coding	HGNC Symbol	ventricular zone expressed PH domain containing 1 [Source:HGNC Symbol;Acc:HGNC:25735]	-1.951	-2.45634	-1.44565	2.21458	-8.10168	1.82064e-07	1.51319e-05	7.42858	-3.86641	0.518078	2.26209	4.41445	0.370242	2.17318	3.76842	0.986376	1.66422	3.77418
ENSG00000091972	4345	CD200	protein_coding	HGNC Symbol	CD200 molecule [Source:HGNC Symbol;Acc:HGNC:7203]	0.980674	0.726483	1.23487	4.847	8.09599	1.83925e-07	1.52234e-05	7.45202	1.97339	4.12446	5.59007	4.61436	4.09734	5.79905	4.7789	4.22584	5.66553	4.72748
ENSG00000160058	55108	BSDC1	protein_coding	HGNC Symbol	BSD domain containing 1 [Source:HGNC Symbol;Acc:HGNC:25501]	-1.01156	-1.27382	-0.749303	7.07319	-8.09408	1.84558e-07	1.52407e-05	7.30739	-2.01609	7.46059	6.30318	7.28181	7.31489	6.11372	7.43746	7.52139	6.75599	7.4697
ENSG00000171241	79801	SHCBP1	protein_coding	HGNC Symbol	SHC binding and spindle associated 1 [Source:HGNC Symbol;Acc:HGNC:29547]	1.64756	1.22017	2.07496	2.65984	8.08949	1.8608e-07	1.53312e-05	7.45661	3.13304	0.905101	4.40345	2.08317	1.15874	4.15066	2.83017	1.37717	4.14441	2.88566
ENSG00000158856	2039	DMTN	protein_coding	HGNC Symbol	dematin actin binding protein [Source:HGNC Symbol;Acc:HGNC:3382]	-2.43943	-3.07269	-1.80616	0.856776	-8.08362	1.88047e-07	1.54207e-05	6.82691	-5.42426	-0.0124367	0.122163	2.45354	0.6834	-0.399073	2.31214	0.138379	0.0792622	2.33361
ENSG00000164466	94081	SFXN1	protein_coding	HGNC Symbol	sideroflexin 1 [Source:HGNC Symbol;Acc:HGNC:16085]	0.983818	0.728384	1.23925	7.0984	8.08241	1.88455e-07	1.54207e-05	7.24808	1.97769	7.14144	7.89451	6.7595	6.64947	7.47097	6.6149	6.91079	7.70576	6.73827
ENSG00000277775	8968	HIST1H3F	protein_coding	HGNC Symbol	histone cluster 1 H3 family member f [Source:HGNC Symbol;Acc:HGNC:4773]	1.19024	0.881213	1.49927	5.28766	8.08241	1.88455e-07	1.54207e-05	7.36542	2.28191	3.7365	6.73414	5.04303	3.679	6.75335	5.84321	3.71852	6.5048	5.57639
ENSG00000136002	50649	ARHGEF4	protein_coding	HGNC Symbol	Rho guanine nucleotide exchange factor 4 [Source:HGNC Symbol;Acc:HGNC:684]	-1.36068	-1.71414	-1.00721	4.21776	-8.07821	1.89878e-07	1.55018e-05	7.45393	-2.56805	4.0813	3.8308	5.30933	3.74791	3.44576	5.00991	3.86521	3.82716	4.84248
ENSG00000183044	18	ABAT	protein_coding	HGNC Symbol	4-aminobutyrate aminotransferase [Source:HGNC Symbol;Acc:HGNC:23]	-0.712909	-0.898216	-0.527603	8.51168	-8.07327	1.91568e-07	1.56043e-05	6.97591	-1.63911	7.49858	8.72634	9.50623	7.3774	8.45317	9.25202	7.49487	8.88058	9.41588
ENSG00000125148	4502	MT2A	protein_coding	HGNC Symbol	metallothionein 2A [Source:HGNC Symbol;Acc:HGNC:7406]	-1.30203	-1.64056	-0.963504	4.02999	-8.07109	1.92319e-07	1.563e-05	7.44136	-2.46576	4.33858	3.38408	4.53083	4.37297	2.91524	4.45226	4.38022	3.3436	4.55212
ENSG00000175634	6199	RPS6KB2	protein_coding	HGNC Symbol	ribosomal protein S6 kinase B2 [Source:HGNC Symbol;Acc:HGNC:10437]	0.957472	0.708291	1.20665	5.39143	8.06337	1.95003e-07	1.58124e-05	7.369	1.9419	4.87473	6.04763	4.96879	5.10228	6.03862	5.05199	5.05867	6.09195	5.28816
ENSG00000149256	26011	TENM4	protein_coding	HGNC Symbol	teneurin transmembrane protein 4 [Source:HGNC Symbol;Acc:HGNC:29945]	-1.47746	-1.86292	-1.092	3.75034	-8.04339	2.02128e-07	1.63533e-05	7.38996	-2.78458	3.71246	2.78513	4.74614	3.73948	3.1922	4.20122	3.85647	3.03952	4.48045
ENSG00000134910	3703	STT3A	protein_coding	HGNC Symbol	STT3A, catalytic subunit of the oligosaccharyltransferase complex [Source:HGNC Symbol;Acc:HGNC:6172]	0.933229	0.689601	1.17686	8.70924	8.03834	2.0397e-07	1.64652e-05	6.9661	1.90955	9.01434	9.23831	8.13942	8.56589	8.90339	8.07746	8.74171	9.29453	8.4081
ENSG00000149925	226	ALDOA	protein_coding	HGNC Symbol	aldolase, fructose-bisphosphate A [Source:HGNC Symbol;Acc:HGNC:414]	0.801962	0.592131	1.01179	8.09501	8.02028	2.10707e-07	1.69709e-05	7.04479	1.74347	8.68556	8.38565	7.48911	8.38028	8.0972	7.41681	8.45688	8.39116	7.55242
ENSG00000137522	55298	RNF121	protein_coding	HGNC Symbol	ring finger protein 121 [Source:HGNC Symbol;Acc:HGNC:21070]	1.12848	0.833001	1.42396	5.55565	8.01444	2.12936e-07	1.71121e-05	7.28771	2.18628	5.78246	6.2839	5.10788	5.58912	5.80112	4.92944	5.62766	6.11508	4.76416
ENSG00000091592	22861	NLRP1	protein_coding	HGNC Symbol	NLR family pyrin domain containing 1 [Source:HGNC Symbol;Acc:HGNC:14374]	-0.985368	-1.24345	-0.727285	7.41226	-8.01208	2.13843e-07	1.71465e-05	7.08198	-1.97982	7.19159	7.22564	8.31823	7.18266	6.79542	7.86771	7.16208	7.10018	7.86681
ENSG00000102024	5358	PLS3	protein_coding	HGNC Symbol	plastin 3 [Source:HGNC Symbol;Acc:HGNC:9091]	0.84897	0.626462	1.07148	7.94574	8.00667	2.15937e-07	1.72596e-05	6.99755	1.80121	8.0362	8.54796	7.6974	7.43601	8.44757	7.58923	7.72544	8.43586	7.59602
ENSG00000115084	80255	SLC35F5	protein_coding	HGNC Symbol	solute carrier family 35 member F5 [Source:HGNC Symbol;Acc:HGNC:23617]	0.712291	0.525589	0.898993	6.86917	8.00596	2.16213e-07	1.72596e-05	7.10872	1.6384	6.39947	7.53563	6.81617	6.07488	7.51192	6.80732	6.2767	7.55746	6.84296
ENSG00000143458	126626	GABPB2	protein_coding	HGNC Symbol	GA binding protein transcription factor beta subunit 2 [Source:HGNC Symbol;Acc:HGNC:28441]	1.1694	0.862684	1.47611	4.46706	8.0008	2.18234e-07	1.73823e-05	7.31969	2.24918	4.98589	4.68242	3.53726	5.05207	4.94732	3.63637	5.05867	4.67204	3.63148
ENSG00000175229	89792	GAL3ST3	protein_coding	HGNC Symbol	galactose-3-O-sulfotransferase 3 [Source:HGNC Symbol;Acc:HGNC:24144]	-1.75803	-2.21932	-1.29674	3.04565	-7.99753	2.19523e-07	1.74462e-05	7.29536	-3.38237	2.22136	2.46531	4.10932	1.92576	2.17318	4.29764	2.63407	3.05555	4.52863
ENSG00000145242	2044	EPHA5	protein_coding	HGNC Symbol	EPH receptor A5 [Source:HGNC Symbol;Acc:HGNC:3389]	1.21104	0.893225	1.52886	5.47215	7.99628	2.2002e-07	1.74471e-05	7.25723	2.31505	5.42866	5.7499	4.78271	5.29019	6.3195	4.90669	5.67816	6.17317	4.92038
ENSG00000116406	80267	EDEM3	protein_coding	HGNC Symbol	ER degradation enhancing alpha-mannosidase like protein 3 [Source:HGNC Symbol;Acc:HGNC:16787]	0.898885	0.662876	1.13489	6.78102	7.99246	2.2154e-07	1.7529e-05	7.1283	1.86462	6.98129	7.39691	6.39273	6.53225	7.15511	6.35548	6.69848	7.20451	6.31244
ENSG00000170891	54360	CYTL1	protein_coding	HGNC Symbol	cytokine like 1 [Source:HGNC Symbol;Acc:HGNC:24435]	-1.15747	-1.46154	-0.853401	4.92365	-7.98806	2.23308e-07	1.763e-05	7.2909	-2.23066	5.80916	3.96347	4.9367	5.62391	3.87264	5.14239	5.66069	4.03548	5.26843
ENSG00000048140	26262	TSPAN17	protein_coding	HGNC Symbol	tetraspanin 17 [Source:HGNC Symbol;Acc:HGNC:13594]	-0.800597	-1.01096	-0.590232	6.43779	-7.98631	2.24012e-07	1.76468e-05	7.16645	-1.74182	6.65842	5.91513	6.71099	6.55045	5.9257	6.6632	6.67256	5.98929	6.85434
ENSG00000133110	10631	POSTN	protein_coding	HGNC Symbol	periostin [Source:HGNC Symbol;Acc:HGNC:16953]	1.12151	0.826754	1.41626	7.58217	7.98454	2.24732e-07	1.76648e-05	7.05147	2.17574	7.66496	7.89451	6.58826	8.24936	7.98713	7.00054	8.2201	7.84312	6.79156
ENSG00000167670	10036	CHAF1A	protein_coding	HGNC Symbol	chromatin assembly factor 1 subunit A [Source:HGNC Symbol;Acc:HGNC:1910]	1.19288	0.879242	1.50652	4.27945	7.98126	2.26063e-07	1.77307e-05	7.27771	2.28609	3.67147	5.28465	3.92529	3.54017	5.01656	3.94998	4.06817	5.10452	3.95429
ENSG00000130283	NA	GDF1	protein_coding	HGNC Symbol	growth differentiation factor 1 [Source:HGNC Symbol;Acc:HGNC:4214]	-1.33141	-1.68162	-0.981198	3.88466	-7.97786	2.27457e-07	1.78011e-05	7.28054	-2.51649	3.51345	3.15518	4.77909	3.69654	3.26589	4.69729	3.40741	3.77002	4.67707
ENSG00000136240	11014	KDELR2	protein_coding	HGNC Symbol	KDEL endoplasmic reticulum protein retention receptor 2 [Source:HGNC Symbol;Acc:HGNC:6305]	1.25694	0.926017	1.58787	8.54869	7.97061	2.30455e-07	1.79966e-05	6.80464	2.38989	8.23918	9.87141	8.38576	7.45995	9.21166	8.0651	7.61379	9.62305	8.46831
ENSG00000125124	583	BBS2	protein_coding	HGNC Symbol	Bardet-Biedl syndrome 2 [Source:HGNC Symbol;Acc:HGNC:967]	-0.638412	-0.806543	-0.470281	7.46685	-7.96818	2.31469e-07	1.80365e-05	7.01995	-1.55662	7.7041	7.04807	7.70504	7.64128	7.00091	7.67025	7.74215	7.05205	7.6378
ENSG00000100722	79882	ZC3H14	protein_coding	HGNC Symbol	zinc finger CCCH-type containing 14 [Source:HGNC Symbol;Acc:HGNC:20509]	-0.808213	-1.02123	-0.595197	6.46881	-7.96194	2.34094e-07	1.82016e-05	7.13359	-1.75104	6.98882	5.79249	6.68514	6.91316	5.93514	6.63233	6.97985	5.72688	6.56546
ENSG00000155980	3798	KIF5A	protein_coding	HGNC Symbol	kinesin family member 5A [Source:HGNC Symbol;Acc:HGNC:6323]	-1.55319	-1.96271	-1.14368	4.70983	-7.95902	2.35332e-07	1.82583e-05	7.23574	-2.93466	4.37478	3.44942	5.36345	4.96428	4.35018	5.67391	4.80967	3.98615	5.4166
ENSG00000117632	3925	STMN1	protein_coding	HGNC Symbol	stathmin 1 [Source:HGNC Symbol;Acc:HGNC:6510]	-1.00146	-1.2657	-0.737227	6.46498	-7.95336	2.37758e-07	1.84068e-05	7.09488	-2.00203	6.35615	5.69483	6.79574	6.41132	6.19614	7.1314	6.55589	6.03245	7.01092
ENSG00000117632	100500808	STMN1	protein_coding	HGNC Symbol	stathmin 1 [Source:HGNC Symbol;Acc:HGNC:6510]	-1.00146	-1.2657	-0.737227	6.46498	-7.95336	2.37758e-07	1.84068e-05	7.09488	-2.00203	6.35615	5.69483	6.79574	6.41132	6.19614	7.1314	6.55589	6.03245	7.01092
ENSG00000083444	5351	PLOD1	protein_coding	HGNC Symbol	procollagen-lysine,2-oxoglutarate 5-dioxygenase 1 [Source:HGNC Symbol;Acc:HGNC:9081]	0.945219	0.695519	1.19492	7.20969	7.94362	2.41984e-07	1.85944e-05	7.00054	1.92548	7.42343	7.64776	6.64299	7.23761	7.32992	6.56855	7.39426	7.86603	6.77668
ENSG00000152583	8404	SPARCL1	protein_coding	HGNC Symbol	SPARC like 1 [Source:HGNC Symbol;Acc:HGNC:11220]	-2.31684	-2.92877	-1.70491	6.7399	-7.94515	2.41313e-07	1.85944e-05	6.98315	-4.9824	5.38623	6.45009	9.345	5.35789	7.07196	8.57262	4.71127	5.59599	8.16802
ENSG00000162728	3765	KCNJ9	protein_coding	HGNC Symbol	potassium voltage-gated channel subfamily J member 9 [Source:HGNC Symbol;Acc:HGNC:6270]	-2.45092	-3.09844	-1.80341	2.72471	-7.94301	2.42253e-07	1.85944e-05	7.18147	-5.46766	0.658941	1.43336	4.14347	2.12026	2.70173	4.91811	1.72334	2.18506	4.63808
ENSG00000166508	4176	MCM7	protein_coding	HGNC Symbol	minichromosome maintenance complex component 7 [Source:HGNC Symbol;Acc:HGNC:6950]	0.83189	0.612205	1.05158	7.03552	7.94641	2.40765e-07	1.85944e-05	6.96868	1.78002	5.99838	7.94305	6.80999	6.40066	7.82188	7.10666	6.3282	7.77032	7.14058
ENSG00000111652	50813	COPS7A	protein_coding	HGNC Symbol	COP9 signalosome subunit 7A [Source:HGNC Symbol;Acc:HGNC:16758]	0.752582	0.553668	0.951495	6.948	7.93953	2.43783e-07	1.8672e-05	7.04389	1.68481	7.40542	7.03128	6.21814	7.52828	7.06939	6.42917	7.52001	7.06399	6.2663
ENSG00000110427	25758	KIAA1549L	protein_coding	HGNC Symbol	KIAA1549 like [Source:HGNC Symbol;Acc:HGNC:24836]	-1.07681	-1.36174	-0.791871	5.05454	-7.93044	2.47831e-07	1.8918e-05	7.14472	-2.10936	4.30682	4.61757	5.83849	4.49327	5.09951	6.10541	4.26601	4.87537	5.88843
ENSG00000136231	10643	IGF2BP3	protein_coding	HGNC Symbol	insulin like growth factor 2 mRNA binding protein 3 [Source:HGNC Symbol;Acc:HGNC:28868]	1.39678	1.02716	1.76641	5.31175	7.92996	2.48048e-07	1.8918e-05	7.16323	2.63314	6.1237	5.88986	4.37188	5.3634	5.57096	4.38253	5.80172	5.89666	4.40503
ENSG00000124785	51299	NRN1	protein_coding	HGNC Symbol	neuritin 1 [Source:HGNC Symbol;Acc:HGNC:17972]	1.04411	0.767703	1.32053	6.23372	7.92679	2.49477e-07	1.89867e-05	7.07463	2.0621	6.57197	6.819	5.55323	6.18616	6.41707	5.64212	6.38858	6.81132	5.714
ENSG00000122545	989	2021-09-07	protein_coding	HGNC Symbol	septin 7 [Source:HGNC Symbol;Acc:HGNC:1717]	-0.750245	-0.948899	-0.551591	8.59674	-7.92523	2.50184e-07	1.90002e-05	6.7535	-1.68208	8.49139	8.46284	9.2984	8.24303	8.33332	8.98128	8.3952	8.20158	8.96363
ENSG00000133597	90956	ADCK2	protein_coding	HGNC Symbol	aarF domain containing kinase 2 [Source:HGNC Symbol;Acc:HGNC:19039]	-1.1317	-1.43148	-0.831924	4.69985	-7.92202	2.5164e-07	1.90705e-05	7.17257	-2.19117	4.83816	3.80607	5.06101	5.10885	4.13763	5.19028	4.96416	4.05156	5.14097
ENSG00000072609	55743	CHFR	protein_coding	HGNC Symbol	checkpoint with forkhead and ring finger domains [Source:HGNC Symbol;Acc:HGNC:20455]	0.769193	0.565242	0.973144	6.45751	7.91435	2.55166e-07	1.92944e-05	7.01825	1.70432	6.33924	6.85662	6.08829	6.54199	6.90423	6.14158	6.32187	6.8486	6.07518
ENSG00000148700	120	ADD3	protein_coding	HGNC Symbol	adducin 3 [Source:HGNC Symbol;Acc:HGNC:245]	-0.904947	-1.14493	-0.664968	5.9076	-7.91327	2.55669e-07	1.92944e-05	7.04548	-1.87247	5.12294	5.83182	6.80021	5.37706	5.88145	6.6901	5.32899	5.59599	6.53984
ENSG00000188191	5575	PRKAR1B	protein_coding	HGNC Symbol	protein kinase cAMP-dependent type I regulatory subunit beta [Source:HGNC Symbol;Acc:HGNC:9390]	-0.772758	-0.977796	-0.56772	6.46003	-7.90888	2.57715e-07	1.94081e-05	7.00329	-1.70853	6.15079	6.11966	6.88086	6.402	6.18351	6.96336	6.2569	6.20226	6.98093
ENSG00000101938	91851	CHRDL1	protein_coding	HGNC Symbol	chordin like 1 [Source:HGNC Symbol;Acc:HGNC:29861]	-1.98534	-2.51237	-1.4583	2.55696	-7.90502	2.59527e-07	1.9424e-05	7.02456	-3.95955	2.5273	0.981985	3.46709	2.91831	2.06724	3.65469	2.52795	1.48644	3.38162
ENSG00000137807	9493	KIF23	protein_coding	HGNC Symbol	kinesin family member 23 [Source:HGNC Symbol;Acc:HGNC:6392]	1.43689	1.05539	1.81839	3.61948	7.90382	2.6009e-07	1.9424e-05	7.15037	2.70737	3.03358	4.6364	2.90221	2.79345	4.93232	3.36316	2.69419	4.59736	3.62263
ENSG00000172201	3400	ID4	protein_coding	HGNC Symbol	inhibitor of DNA binding 4, HLH protein [Source:HGNC Symbol;Acc:HGNC:5363]	-1.8597	-2.35343	-1.36597	6.72226	-7.9042	2.59912e-07	1.9424e-05	6.95055	-3.62932	6.27365	6.7846	8.59225	5.79039	5.77612	7.71186	5.90921	5.9253	7.73699
ENSG00000269821	10984	KCNQ1OT1	antisense	HGNC Symbol	KCNQ1 opposite strand/antisense transcript 1 (non-protein coding) [Source:HGNC Symbol;Acc:HGNC:6295]	1.25234	0.919868	1.58482	5.24383	7.90444	2.59799e-07	1.9424e-05	7.1099	2.38228	5.34512	5.80295	4.50041	5.66903	6.01567	4.56794	5.00033	5.64184	4.65119
ENSG00000196159	79633	FAT4	protein_coding	HGNC Symbol	FAT atypical cadherin 4 [Source:HGNC Symbol;Acc:HGNC:23109]	1.02669	0.754057	1.29933	4.86832	7.90245	2.6074e-07	1.94322e-05	7.12745	2.03735	5.00251	5.29653	4.18232	5.09569	5.24022	4.17608	5.04719	5.3387	4.43568
ENSG00000125848	23767	FLRT3	protein_coding	HGNC Symbol	fibronectin leucine rich transmembrane protein 3 [Source:HGNC Symbol;Acc:HGNC:3762]	-0.95452	-1.20867	-0.700371	6.56282	-7.88139	2.70912e-07	2.00419e-05	6.91092	-1.93793	5.55122	6.6003	7.51271	5.92669	6.1851	7.27376	5.88362	6.64515	7.48687
ENSG00000136717	274	BIN1	protein_coding	HGNC Symbol	bridging integrator 1 [Source:HGNC Symbol;Acc:HGNC:1052]	1.0049	0.737389	1.27241	5.91657	7.88297	2.70137e-07	2.00419e-05	7.05116	2.0068	6.92747	5.95693	5.01256	6.66737	5.82772	4.97389	6.80457	6.15468	4.92399
ENSG00000138395	65061	CDK15	protein_coding	HGNC Symbol	cyclin dependent kinase 15 [Source:HGNC Symbol;Acc:HGNC:14434]	-3.92417	-4.96908	-2.87926	-2.12616	-7.8809	2.71153e-07	2.00419e-05	5.52531	-15.1807	-1.06688	-4.63272	-0.00136184	-0.15059	-4.647	-1.19421	-2.18355	-4.4443	-0.81478
ENSG00000185942	NA	NKAIN3	protein_coding	HGNC Symbol	Na+/K+ transporting ATPase interacting 3 [Source:HGNC Symbol;Acc:HGNC:26829]	-1.47509	-1.86785	-1.08232	3.3985	-7.88118	2.71015e-07	2.00419e-05	7.10944	-2.78001	2.07817	2.95973	4.69716	3.01934	3.25387	4.53865	2.43704	3.10259	4.49992
ENSG00000092051	84502	JPH4	protein_coding	HGNC Symbol	junctophilin 4 [Source:HGNC Symbol;Acc:HGNC:20156]	-2.05051	-2.5968	-1.50422	1.70187	-7.87677	2.73198e-07	2.01516e-05	6.77048	-4.14252	1.53646	0.576729	2.59187	1.86501	0.638402	2.95368	1.7983	0.765154	2.59121
ENSG00000064393	28996	HIPK2	protein_coding	HGNC Symbol	homeodomain interacting protein kinase 2 [Source:HGNC Symbol;Acc:HGNC:14402]	-0.783065	-0.991877	-0.574253	7.02784	-7.86951	2.76829e-07	2.03776e-05	6.8571	-1.72078	6.69057	6.70099	7.52031	6.5791	6.68895	7.63089	6.74778	7.05803	7.63396
ENSG00000166579	81565	NDEL1	protein_coding	HGNC Symbol	nudE neurodevelopment protein 1 like 1 [Source:HGNC Symbol;Acc:HGNC:17620]	1.08021	0.792106	1.36832	6.35213	7.86793	2.77628e-07	2.03946e-05	6.95423	2.11435	6.71094	7.09307	5.77092	6.28222	6.57398	5.70501	6.40966	6.83821	5.78513
ENSG00000177707	25945	NECTIN3	protein_coding	HGNC Symbol	nectin cell adhesion molecule 3 [Source:HGNC Symbol;Acc:HGNC:17664]	0.910213	0.667289	1.15314	6.60363	7.86282	2.80223e-07	2.05432e-05	6.89853	1.87932	6.45728	7.4161	6.42432	6.29667	6.97916	6.17845	6.3139	7.15701	6.20981
ENSG00000135317	57231	SNX14	protein_coding	HGNC Symbol	sorting nexin 14 [Source:HGNC Symbol;Acc:HGNC:14977]	-0.838937	-1.06304	-0.614834	6.32034	-7.85573	2.83868e-07	2.07161e-05	6.95148	-1.78873	6.83305	5.7434	6.50753	6.68505	5.76133	6.56734	6.79201	5.51715	6.47616
ENSG00000149257	871	SERPINH1	protein_coding	HGNC Symbol	serpin family H member 1 [Source:HGNC Symbol;Acc:HGNC:1546]	0.576162	0.422237	0.730088	8.69827	7.85487	2.84312e-07	2.07161e-05	6.63343	1.49088	8.90786	8.99196	8.3173	8.87888	8.74411	8.2613	8.87431	8.94278	8.36596
ENSG00000166598	7184	HSP90B1	protein_coding	HGNC Symbol	heat shock protein 90 beta family member 1 [Source:HGNC Symbol;Acc:HGNC:12028]	0.619066	0.453655	0.784478	9.05143	7.85376	2.84888e-07	2.07161e-05	6.57832	1.53588	9.29346	9.20283	8.43858	9.18529	9.22057	8.72749	9.29674	9.34574	8.75216
ENSG00000166598	100500842	HSP90B1	protein_coding	HGNC Symbol	heat shock protein 90 beta family member 1 [Source:HGNC Symbol;Acc:HGNC:12028]	0.619066	0.453655	0.784478	9.05143	7.85376	2.84888e-07	2.07161e-05	6.57832	1.53588	9.29346	9.20283	8.43858	9.18529	9.22057	8.72749	9.29674	9.34574	8.75216
ENSG00000248608	NA	RP11-206P5.2	processed_pseudogene	Clone-based (Vega)		-2.38895	-3.02718	-1.75071	1.74135	-7.85475	2.84372e-07	2.07161e-05	6.72642	-5.23774	2.15154	0.496558	3.35498	1.55467	0.562453	2.64098	1.51689	0.600094	2.79403
ENSG00000118762	5311	PKD2	protein_coding	HGNC Symbol	polycystin 2, transient receptor potential cation channel [Source:HGNC Symbol;Acc:HGNC:9009]	0.638163	0.467515	0.808811	7.47334	7.84758	2.88113e-07	2.09083e-05	6.78697	1.55635	7.61178	7.8141	7.14312	7.55677	7.73048	7.05931	7.61184	7.65143	7.08125
ENSG00000162692	7412	VCAM1	protein_coding	HGNC Symbol	vascular cell adhesion molecule 1 [Source:HGNC Symbol;Acc:HGNC:12663]	-1.58749	-2.01225	-1.16272	5.05163	-7.84275	2.90662e-07	2.10507e-05	6.97947	-3.00525	3.91567	4.70043	6.76408	4.42125	5.17158	6.29691	3.78454	4.41679	5.99343
ENSG00000178996	112574	SNX18	protein_coding	HGNC Symbol	sorting nexin 18 [Source:HGNC Symbol;Acc:HGNC:19245]	0.833011	0.610067	1.05595	7.58437	7.84082	2.91689e-07	2.10826e-05	6.79049	1.7814	8.2986	7.86986	6.92652	8.00335	7.56519	6.74456	8.18692	7.70259	6.96176
ENSG00000118705	6185	RPN2	protein_coding	HGNC Symbol	ribophorin II [Source:HGNC Symbol;Acc:HGNC:10382]	0.671756	0.491848	0.851664	9.31568	7.83549	2.94541e-07	2.1246e-05	6.51298	1.59301	9.64584	9.42298	8.63539	9.5987	9.37163	8.79589	9.72702	9.6497	8.99397
ENSG00000132819	55544	RBM38	protein_coding	HGNC Symbol	RNA binding motif protein 38 [Source:HGNC Symbol;Acc:HGNC:15818]	-1.02861	-1.30426	-0.752962	6.24826	-7.83069	2.97131e-07	2.13898e-05	6.92827	-2.04006	7.08871	5.2112	6.33357	6.89618	5.18114	6.26745	7.11612	5.64184	6.4981
ENSG00000173744	3267	AGFG1	protein_coding	HGNC Symbol	ArfGAP with FG repeats 1 [Source:HGNC Symbol;Acc:HGNC:5175]	-0.790824	-1.00278	-0.578867	6.50219	-7.82956	2.97742e-07	2.1391e-05	6.88431	-1.73006	7.00375	5.86213	6.73452	6.80714	5.95012	6.64842	6.9606	5.8765	6.67654
ENSG00000158604	222068	TMED4	protein_coding	HGNC Symbol	transmembrane p24 trafficking protein 4 [Source:HGNC Symbol;Acc:HGNC:22301]	0.641943	0.469827	0.81406	8.5604	7.8267	2.99301e-07	2.14601e-05	6.61692	1.56043	8.88742	8.60672	7.8878	8.91327	8.69605	8.07193	9.05593	8.75153	8.17296
ENSG00000136143	8803	SUCLA2	protein_coding	HGNC Symbol	succinate-CoA ligase ADP-forming beta subunit [Source:HGNC Symbol;Acc:HGNC:11448]	-1.11164	-1.40989	-0.813384	5.80733	-7.82136	3.02234e-07	2.16272e-05	6.94091	-2.16091	6.65632	5.04851	6.12579	6.21839	4.70394	5.95091	6.45959	5.05355	6.04899
ENSG00000027001	4285	MIPEP	protein_coding	HGNC Symbol	mitochondrial intermediate peptidase [Source:HGNC Symbol;Acc:HGNC:7104]	-1.68565	-2.13929	-1.23201	3.30719	-7.79754	3.15687e-07	2.25449e-05	6.89927	-3.21685	4.38496	2.26209	3.89888	4.25954	1.69285	3.61782	4.30509	1.93074	3.41276
ENSG00000196182	83931	STK40	protein_coding	HGNC Symbol	serine/threonine kinase 40 [Source:HGNC Symbol;Acc:HGNC:21373]	1.11421	0.813797	1.41462	6.62805	7.78314	3.2412e-07	2.31013e-05	6.73898	2.16476	6.46929	7.54189	6.37488	6.02021	7.04779	6.17052	6.06912	7.64084	6.31793
ENSG00000167900	7083	TK1	protein_coding	HGNC Symbol	thymidine kinase 1 [Source:HGNC Symbol;Acc:HGNC:11830]	1.74515	1.27413	2.21617	1.81865	7.77495	3.2902e-07	2.33362e-05	6.88275	3.35229	0.0906568	4.20963	2.12934	-0.426224	3.64302	1.88551	-1.04605	3.63785	2.24411
ENSG00000184524	51286	CEND1	protein_coding	HGNC Symbol	cell cycle exit and neuronal differentiation 1 [Source:HGNC Symbol;Acc:HGNC:24153]	-1.53147	-1.94484	-1.11809	4.09965	-7.77442	3.29343e-07	2.33362e-05	6.91576	-2.8908	5.03196	2.50683	4.32801	5.23724	3.26589	4.48335	5.24439	2.61098	4.18822
ENSG00000223802	2657	CERS1	protein_coding	HGNC Symbol	ceramide synthase 1 [Source:HGNC Symbol;Acc:HGNC:14253]	-1.26628	-1.60807	-0.92448	3.46749	-7.77438	3.29365e-07	2.33362e-05	6.92063	-2.4054	2.98087	2.91417	4.45127	2.96247	3.16678	4.30925	2.71369	3.30389	4.40503
ENSG00000223802	10715	CERS1	protein_coding	HGNC Symbol	ceramide synthase 1 [Source:HGNC Symbol;Acc:HGNC:14253]	-1.26628	-1.60807	-0.92448	3.46749	-7.77438	3.29365e-07	2.33362e-05	6.92063	-2.4054	2.98087	2.91417	4.45127	2.96247	3.16678	4.30925	2.71369	3.30389	4.40503
ENSG00000070808	815	CAMK2A	protein_coding	HGNC Symbol	calcium/calmodulin dependent protein kinase II alpha [Source:HGNC Symbol;Acc:HGNC:1460]	-4.07776	-5.17916	-2.97635	-1.61611	-7.76925	3.32479e-07	2.34642e-05	4.74172	-16.886	-1.95997	-3.04776	0.922017	-1.8668	-3.06204	0.475637	-1.69812	-4.4443	0.13631
ENSG00000173786	1267	CNP	protein_coding	HGNC Symbol	2',3'-cyclic nucleotide 3' phosphodiesterase [Source:HGNC Symbol;Acc:HGNC:2158]	-0.582245	-0.739493	-0.424996	8.6861	-7.77008	3.31975e-07	2.34642e-05	6.4726	-1.49718	8.77171	8.2386	8.84164	8.73855	8.3041	8.93706	8.8697	8.48403	8.98946
ENSG00000107130	23413	NCS1	protein_coding	HGNC Symbol	neuronal calcium sensor 1 [Source:HGNC Symbol;Acc:HGNC:3953]	-0.801432	-1.01814	-0.584729	6.86287	-7.76081	3.37666e-07	2.37836e-05	6.70277	-1.74283	7.06279	6.47645	7.27412	6.92994	6.20553	7.08318	6.95344	6.5337	7.24664
ENSG00000203880	55251	PCMTD2	protein_coding	HGNC Symbol	protein-L-isoaspartate (D-aspartate) O-methyltransferase domain containing 2 [Source:HGNC Symbol;Acc:HGNC:15882]	-1.79711	-2.28313	-1.31108	3.38775	-7.75925	3.38634e-07	2.38051e-05	6.87223	-3.47523	3.62928	2.23764	4.06844	3.55947	2.93043	4.49356	3.72814	1.89555	3.94721
ENSG00000130066	6303	SAT1	protein_coding	HGNC Symbol	spermidine/spermine N1-acetyltransferase 1 [Source:HGNC Symbol;Acc:HGNC:10540]	-2.08984	-2.65538	-1.5243	7.54076	-7.75452	3.41582e-07	2.39261e-05	6.62172	-4.25701	7.1981	5.87408	7.91111	7.62248	6.65392	8.94266	7.74156	6.98249	8.94044
ENSG00000178031	92949	ADAMTSL1	protein_coding	HGNC Symbol	ADAMTS like 1 [Source:HGNC Symbol;Acc:HGNC:14632]	0.86705	0.632409	1.10169	6.81485	7.75436	3.41687e-07	2.39261e-05	6.724	1.82393	7.41414	6.83946	5.968	7.43601	6.95431	5.88648	7.59354	6.95284	6.28886
ENSG00000116990	4610	MYCL	protein_coding	HGNC Symbol	v-myc avian myelocytomatosis viral oncogene lung carcinoma derived homolog [Source:HGNC Symbol;Acc:HGNC:7555]	-1.22214	-1.55315	-0.891136	5.0839	-7.74805	3.45669e-07	2.41578e-05	6.83194	-2.33293	4.76601	4.26512	5.55534	5.05207	4.61274	5.66264	5.13296	4.69269	6.01558
ENSG00000071539	9319	TRIP13	protein_coding	HGNC Symbol	thyroid hormone receptor interactor 13 [Source:HGNC Symbol;Acc:HGNC:12307]	1.25268	0.913133	1.59223	3.74167	7.74188	3.49606e-07	2.43382e-05	6.86314	2.38283	3.3671	4.69146	3.15747	3.3202	4.69951	3.36316	3.26931	4.33378	3.47309
ENSG00000156510	80201	HKDC1	protein_coding	HGNC Symbol	hexokinase domain containing 1 [Source:HGNC Symbol;Acc:HGNC:23302]	-2.13117	-2.70877	-1.55358	1.91033	-7.74283	3.48995e-07	2.43382e-05	6.62401	-4.38074	1.70841	0.724827	3.33541	2.06732	0.844852	2.60374	1.83437	1.04755	3.02652
ENSG00000184602	8303	SNN	protein_coding	HGNC Symbol	stannin [Source:HGNC Symbol;Acc:HGNC:11149]	-0.857301	-1.08979	-0.624814	7.41004	-7.7382	3.51979e-07	2.44561e-05	6.5741	-1.81165	7.27536	7.08966	8.09249	6.9934	6.90807	7.76921	7.3286	7.27552	7.95803
ENSG00000235217	NA	TSPY26P	transcribed_processed_pseudogene	HGNC Symbol	testis specific protein, Y-linked 26, pseudogene [Source:HGNC Symbol;Acc:HGNC:16256]	-1.11862	-1.42233	-0.814905	4.37802	-7.729	3.57982e-07	2.48252e-05	6.8268	-2.17139	3.81388	3.94848	5.05803	4.14283	3.87264	5.15853	4.22584	4.11412	5.06786
ENSG00000056998	8908	GYG2	protein_coding	HGNC Symbol	glycogenin 2 [Source:HGNC Symbol;Acc:HGNC:4700]	-1.3578	-1.7267	-0.988888	3.65708	-7.72365	3.61523e-07	2.50224e-05	6.83109	-2.56293	3.02058	3.61045	4.56062	3.06056	2.91524	4.67951	3.34627	3.17775	4.54277
ENSG00000117016	9783	RIMS3	protein_coding	HGNC Symbol	regulating synaptic membrane exocytosis 3 [Source:HGNC Symbol;Acc:HGNC:21292]	-1.20601	-1.53436	-0.877671	4.28578	-7.7078	3.72225e-07	2.57136e-05	6.80019	-2.30699	4.39002	3.42797	4.73498	4.70306	3.50782	4.87578	4.63663	3.67982	4.61595
ENSG00000032444	10908	PNPLA6	protein_coding	HGNC Symbol	patatin like phospholipase domain containing 6 [Source:HGNC Symbol;Acc:HGNC:16268]	-0.813836	-1.03564	-0.592037	6.5971	-7.69985	3.77717e-07	2.5993e-05	6.6353	-1.75788	6.94219	5.83386	6.69956	7.0189	5.9723	6.83168	7.12888	6.11699	6.82956
ENSG00000152104	5784	PTPN14	protein_coding	HGNC Symbol	protein tyrosine phosphatase, non-receptor type 14 [Source:HGNC Symbol;Acc:HGNC:9647]	0.892006	0.648918	1.13509	6.92188	7.70032	3.77387e-07	2.5993e-05	6.60269	1.85576	7.5413	7.06988	6.26413	7.26359	6.9819	6.06831	7.4469	7.3185	6.3424
ENSG00000181284	284114	TMEM102	protein_coding	HGNC Symbol	transmembrane protein 102 [Source:HGNC Symbol;Acc:HGNC:26722]	-2.04987	-2.60873	-1.49101	1.95275	-7.69714	3.79607e-07	2.60731e-05	6.57229	-4.14068	1.67562	0.724827	3.0294	1.59263	0.779264	2.95368	2.3147	1.43834	3.06623
ENSG00000011201	3730	ANOS1	protein_coding	HGNC Symbol	anosmin 1 [Source:HGNC Symbol;Acc:HGNC:6211]	-2.13889	-2.72212	-1.55566	2.46426	-7.69575	3.80582e-07	2.60902e-05	6.70556	-4.40423	1.29876	1.67106	4.24657	2.26836	2.0395	3.61782	2.09444	1.33706	3.60476
ENSG00000107819	81855	SFXN3	protein_coding	HGNC Symbol	sideroflexin 3 [Source:HGNC Symbol;Acc:HGNC:16087]	1.00405	0.729901	1.2782	5.064	7.68549	3.87846e-07	2.65376e-05	6.72951	2.00563	5.50063	5.26965	4.34278	5.42782	5.45235	4.53865	5.39388	5.40901	4.24123
ENSG00000009307	7812	CSDE1	protein_coding	HGNC Symbol	cold shock domain containing E1 [Source:HGNC Symbol;Acc:HGNC:29905]	0.457641	0.33265	0.582632	10.1759	7.68339	3.89353e-07	2.659e-05	6.06214	1.37329	10.3969	10.3374	9.80527	10.1951	10.2923	9.88351	10.4007	10.351	9.921
ENSG00000139714	283385	MORN3	protein_coding	HGNC Symbol	MORN repeat containing 3 [Source:HGNC Symbol;Acc:HGNC:29807]	-1.60009	-2.03785	-1.16233	2.42347	-7.67032	3.98866e-07	2.7188e-05	6.65016	-3.03163	2.07817	1.59609	3.27508	2.22067	1.58182	3.40705	2.3147	2.03143	3.30624
ENSG00000169180	23214	XPO6	protein_coding	HGNC Symbol	exportin 6 [Source:HGNC Symbol;Acc:HGNC:19733]	0.617953	0.448816	0.78709	7.63793	7.66695	4.01354e-07	2.73057e-05	6.4229	1.5347	7.70765	7.91586	7.22779	7.63106	7.98713	7.29436	7.7374	7.85233	7.38783
ENSG00000096060	2289	FKBP5	protein_coding	HGNC Symbol	FK506 binding protein 5 [Source:HGNC Symbol;Acc:HGNC:3721]	1.6571	1.20307	2.11113	2.8863	7.65896	4.07321e-07	2.76593e-05	6.6835	3.15382	2.56359	4.13876	2.32057	2.9479	3.60566	2.19184	2.71369	3.6164	1.87824
ENSG00000174233	112	ADCY6	protein_coding	HGNC Symbol	adenylate cyclase 6 [Source:HGNC Symbol;Acc:HGNC:237]	-0.792238	-1.00936	-0.575117	6.40653	-7.65702	4.08789e-07	2.77066e-05	6.55843	-1.73176	6.59078	5.88396	6.7195	6.54804	6.10705	6.80937	6.41711	5.86745	6.71556
ENSG00000067715	6857	SYT1	protein_coding	HGNC Symbol	synaptotagmin 1 [Source:HGNC Symbol;Acc:HGNC:11509]	-1.00182	-1.27646	-0.727183	5.04817	-7.65486	4.10422e-07	2.77649e-05	6.66196	-2.00252	4.79301	4.5694	5.57841	5.11212	4.60803	5.47435	4.94367	4.61369	5.74083
ENSG00000018408	25937	WWTR1	protein_coding	HGNC Symbol	WW domain containing transcription regulator 1 [Source:HGNC Symbol;Acc:HGNC:24042]	-0.86373	-1.10094	-0.626521	8.22689	-7.64106	4.21035e-07	2.83956e-05	6.35091	-1.81974	9.14285	7.07937	8.20624	8.87238	7.46967	8.22536	9.12536	7.61268	8.30813
ENSG00000114125	9616	RNF7	protein_coding	HGNC Symbol	ring finger protein 7 [Source:HGNC Symbol;Acc:HGNC:10070]	0.732137	0.531058	0.933215	6.74818	7.64068	4.21325e-07	2.83956e-05	6.49818	1.6611	7.09802	7.04367	6.18026	6.96021	6.88389	6.21595	7.06295	6.97619	6.31244
ENSG00000131899	3996	LLGL1	protein_coding	HGNC Symbol	LLGL1, scribble cell polarity complex component [Source:HGNC Symbol;Acc:HGNC:6628]	-0.752847	-0.95971	-0.545983	6.88338	-7.6371	4.24126e-07	2.85308e-05	6.44895	-1.68511	6.55065	6.49462	7.40832	6.79702	6.77664	7.41009	6.64997	6.5746	7.28851
ENSG00000139289	22822	PHLDA1	protein_coding	HGNC Symbol	pleckstrin homology like domain family A member 1 [Source:HGNC Symbol;Acc:HGNC:8933]	-0.906184	-1.15524	-0.657126	9.18548	-7.63522	4.2561e-07	2.85771e-05	6.16101	-1.87408	9.6109	8.20234	9.35444	9.33611	8.60048	9.47427	9.61387	8.90041	9.57646
ENSG00000127249	84239	ATP13A4	protein_coding	HGNC Symbol	ATPase 13A4 [Source:HGNC Symbol;Acc:HGNC:25422]	1.36572	0.989923	1.74152	3.57477	7.62631	4.32689e-07	2.89442e-05	6.65502	2.57705	2.33071	4.86513	3.40275	3.20237	4.62679	3.22287	2.50575	4.62448	3.39207
ENSG00000237517	NA	DGCR5	transcribed_unprocessed_pseudogene	HGNC Symbol	DiGeorge syndrome critical region gene 5 (non-protein coding) [Source:HGNC Symbol;Acc:HGNC:16757]	-1.62836	-2.0764	-1.18032	3.01443	-7.62678	4.32308e-07	2.89442e-05	6.63971	-3.09162	2.6673	2.9447	4.17683	2.70955	2.24782	3.9866	2.52795	1.96509	3.90404
ENSG00000188064	7477	WNT7B	protein_coding	HGNC Symbol	Wnt family member 7B [Source:HGNC Symbol;Acc:HGNC:12787]	-2.18663	-2.78846	-1.5848	1.64818	-7.62444	4.34187e-07	2.89905e-05	6.45187	-4.55241	1.29876	1.20017	3.01717	0.998274	0.397393	2.93881	0.352504	1.22813	3.40245
ENSG00000008735	23542	MAPK8IP2	protein_coding	HGNC Symbol	mitogen-activated protein kinase 8 interacting protein 2 [Source:HGNC Symbol;Acc:HGNC:6883]	-1.72905	-2.20501	-1.25309	3.7456	-7.62324	4.35153e-07	2.90011e-05	6.64191	-3.3151	4.17812	2.10874	4.298	4.63191	3.1539	4.3322	4.51966	2.32388	4.16403
ENSG00000145740	64924	SLC30A5	protein_coding	HGNC Symbol	solute carrier family 30 member 5 [Source:HGNC Symbol;Acc:HGNC:19089]	0.92151	0.667658	1.17536	6.72248	7.61773	4.39623e-07	2.92447e-05	6.44164	1.8941	6.96187	7.40585	6.24983	6.57437	7.03028	6.33148	6.57467	7.13925	6.23471
ENSG00000107175	10488	CREB3	protein_coding	HGNC Symbol	cAMP responsive element binding protein 3 [Source:HGNC Symbol;Acc:HGNC:2347]	1.00101	0.725183	1.27684	6.957	7.61559	4.41371e-07	2.93067e-05	6.38746	2.00141	6.89223	7.91922	6.75767	6.32091	7.50497	6.52689	6.45814	7.54899	6.684
ENSG00000149182	84364	ARFGAP2	protein_coding	HGNC Symbol	ADP ribosylation factor GTPase activating protein 2 [Source:HGNC Symbol;Acc:HGNC:13504]	-0.673067	-0.858668	-0.487465	7.22269	-7.60994	4.46016e-07	2.95605e-05	6.39587	-1.59446	7.58334	6.64631	7.34737	7.65705	6.65392	7.38972	7.74867	6.69845	7.27939
ENSG00000186469	54331	GNG2	protein_coding	HGNC Symbol	G protein subunit gamma 2 [Source:HGNC Symbol;Acc:HGNC:4404]	-0.742026	-0.946755	-0.537296	6.31734	-7.60578	4.49473e-07	2.97347e-05	6.44933	-1.67252	6.01813	6.02102	6.91338	6.00092	6.06294	6.76473	6.00924	6.2237	6.842
ENSG00000100219	7494	XBP1	protein_coding	HGNC Symbol	X-box binding protein 1 [Source:HGNC Symbol;Acc:HGNC:12801]	1.11748	0.80885	1.42611	6.52857	7.59812	4.5591e-07	3.00153e-05	6.43132	2.16968	6.95847	7.25792	6.06621	6.3124	7.06424	5.79447	6.43923	6.87594	5.98827
ENSG00000143195	387597	ILDR2	protein_coding	HGNC Symbol	immunoglobulin like domain containing receptor 2 [Source:HGNC Symbol;Acc:HGNC:18131]	-1.00212	-1.2789	-0.725334	5.72563	-7.59775	4.56221e-07	3.00153e-05	6.39242	-2.00293	3.49477	6.74177	7.55825	3.3757	6.0681	7.30599	3.46607	6.28787	7.23216
ENSG00000171262	283742	FAM98B	protein_coding	HGNC Symbol	family with sequence similarity 98 member B [Source:HGNC Symbol;Acc:HGNC:26773]	-1.75235	-2.23626	-1.26845	2.22293	-7.59922	4.5498e-07	3.00153e-05	6.40706	-3.36908	2.77957	1.0952	2.83414	2.85723	0.907588	2.81396	2.8954	1.11029	2.71296
ENSG00000107566	10613	ERLIN1	protein_coding	HGNC Symbol	ER lipid raft associated 1 [Source:HGNC Symbol;Acc:HGNC:16947]	1.26002	0.911929	1.60811	4.33859	7.59614	4.57593e-07	3.00505e-05	6.59331	2.39499	4.61854	5.21746	3.74428	4.34544	4.85484	3.71704	4.31151	4.69781	3.54042
ENSG00000127084	89846	FGD3	protein_coding	HGNC Symbol	FYVE, RhoGEF and PH domain containing 3 [Source:HGNC Symbol;Acc:HGNC:16027]	-1.72043	-2.19627	-1.24459	2.31086	-7.58716	4.65284e-07	3.04999e-05	6.51687	-3.29534	1.77183	1.63406	3.21212	1.92576	1.95291	3.69065	1.32741	1.70545	3.57754
ENSG00000197956	6277	S100A6	protein_coding	HGNC Symbol	S100 calcium binding protein A6 [Source:HGNC Symbol;Acc:HGNC:10496]	-0.986021	-1.25888	-0.713166	7.8387	-7.58332	4.68614e-07	3.05509e-05	6.29285	-1.98072	8.9195	7.00978	7.91277	8.4025	6.79023	7.83344	8.54386	7.06696	8.06929
ENSG00000198780	26049	FAM169A	protein_coding	HGNC Symbol	family with sequence similarity 169 member A [Source:HGNC Symbol;Acc:HGNC:29138]	-1.19875	-1.53043	-0.867063	4.25522	-7.58415	4.67894e-07	3.05509e-05	6.57814	-2.2954	4.56135	3.6009	4.84283	4.50327	3.56732	4.61548	4.74008	3.2768	4.58894
ENSG00000235750	9674	KIAA0040	protein_coding	HGNC Symbol	KIAA0040 [Source:HGNC Symbol;Acc:HGNC:28950]	-1.97768	-2.52485	-1.43051	1.64299	-7.58469	4.67427e-07	3.05509e-05	6.44307	-3.93859	0.361959	1.43336	3.449	1.05377	1.23564	2.93881	-0.11316	1.11029	3.31725
ENSG00000177084	5426	POLE	protein_coding	HGNC Symbol	DNA polymerase epsilon, catalytic subunit [Source:HGNC Symbol;Acc:HGNC:9177]	0.989059	0.715148	1.26297	4.477	7.57737	4.73824e-07	3.08346e-05	6.53128	1.98489	3.63782	5.44275	4.30808	3.8376	5.41505	4.34353	3.59781	5.22989	4.48045
ENSG00000065809	83641	FAM107B	protein_coding	HGNC Symbol	family with sequence similarity 107 member B [Source:HGNC Symbol;Acc:HGNC:23726]	-2.25854	-2.8846	-1.63247	1.78864	-7.57031	4.80095e-07	3.11862e-05	6.26226	-4.78506	2.41258	-0.109163	2.86176	1.8957	0.907588	2.78098	1.76131	0.841102	2.74593
ENSG00000196376	222553	SLC35F1	protein_coding	HGNC Symbol	solute carrier family 35 member F1 [Source:HGNC Symbol;Acc:HGNC:21483]	-0.644971	-0.824022	-0.465921	7.35692	-7.55912	4.9019e-07	3.17845e-05	6.21043	-1.56371	6.55854	7.51225	8.07601	6.77138	7.31336	7.96405	6.72874	7.2832	8.00476
ENSG00000100297	4174	MCM5	protein_coding	HGNC Symbol	minichromosome maintenance complex component 5 [Source:HGNC Symbol;Acc:HGNC:6948]	1.25286	0.904654	1.60106	5.86059	7.55051	4.9811e-07	3.22399e-05	6.36822	2.38313	4.54329	7.16453	5.39922	5.41464	6.79439	5.86304	5.17224	6.71368	5.68028
ENSG00000120802	7112	TMPO	protein_coding	HGNC Symbol	thymopoietin [Source:HGNC Symbol;Acc:HGNC:11875]	0.788757	0.569504	1.00801	5.78	7.54926	4.99277e-07	3.22573e-05	6.36962	1.72758	4.98589	6.6158	5.68272	5.00357	6.50971	5.91526	4.82768	6.65702	5.82233
ENSG00000174371	9156	EXO1	protein_coding	HGNC Symbol	exonuclease 1 [Source:HGNC Symbol;Acc:HGNC:3511]	1.46391	1.05692	1.87089	2.12482	7.54818	5.00279e-07	3.22639e-05	6.48519	2.75854	0.658941	3.72042	2.03547	0.940558	3.64302	2.19184	0.352504	3.40745	2.17315
ENSG00000172986	727936	GXYLT2	protein_coding	HGNC Symbol	glucoside xylosyltransferase 2 [Source:HGNC Symbol;Acc:HGNC:33383]	1.0124	0.730737	1.29407	5.89394	7.54263	5.05486e-07	3.25414e-05	6.40329	2.01727	6.21067	6.43404	5.21614	6.09486	6.00495	5.06574	6.36103	6.27252	5.38555
ENSG00000092470	79968	WDR76	protein_coding	HGNC Symbol	WD repeat domain 76 [Source:HGNC Symbol;Acc:HGNC:25773]	1.71444	1.23722	2.19166	1.86091	7.53892	5.08992e-07	3.27084e-05	6.44289	3.28168	-0.123468	3.74665	1.67982	0.940558	3.35862	1.6862	0.138379	3.3566	1.96483
ENSG00000148730	1979	EIF4EBP2	protein_coding	HGNC Symbol	eukaryotic translation initiation factor 4E binding protein 2 [Source:HGNC Symbol;Acc:HGNC:3289]	0.767388	0.553713	0.981062	6.00004	7.53648	5.11312e-07	3.27988e-05	6.2922	1.70219	4.7582	7.16696	6.2834	4.47813	6.89845	6.29691	4.61606	7.16257	6.3397
ENSG00000139618	675	BRCA2	protein_coding	HGNC Symbol	BRCA2, DNA repair associated [Source:HGNC Symbol;Acc:HGNC:1101]	1.67312	1.20703	2.13922	2.77421	7.53285	5.14778e-07	3.29623e-05	6.47405	3.18904	2.47108	4.24072	2.23869	1.92576	4.08432	2.19184	1.72334	3.59462	2.4975
ENSG00000128482	7732	RNF112	protein_coding	HGNC Symbol	ring finger protein 112 [Source:HGNC Symbol;Acc:HGNC:12968]	-1.76027	-2.25134	-1.2692	3.35394	-7.52217	5.25148e-07	3.35665e-05	6.46067	-3.38761	2.76406	2.44409	4.13218	3.88427	2.42981	4.2918	3.41934	2.54438	4.27551
ENSG00000117335	4179	CD46	protein_coding	HGNC Symbol	CD46 molecule [Source:HGNC Symbol;Acc:HGNC:6953]	0.76002	0.547709	0.972331	7.06331	7.51204	5.35176e-07	3.41467e-05	6.23589	1.69351	7.69339	7.07507	6.29864	7.59819	7.25198	6.59606	7.61444	7.13925	6.30278
ENSG00000103126	8312	AXIN1	protein_coding	HGNC Symbol	axin 1 [Source:HGNC Symbol;Acc:HGNC:903]	-0.898307	-1.1494	-0.647218	5.5203	-7.50763	5.39601e-07	3.42866e-05	6.36926	-1.86388	5.82045	4.82055	5.71525	5.75106	4.97322	5.80886	5.8922	4.96721	5.93386
ENSG00000133657	79572	ATP13A3	protein_coding	HGNC Symbol	ATPase 13A3 [Source:HGNC Symbol;Acc:HGNC:24113]	0.954155	0.687433	1.22088	6.5544	7.507	5.40232e-07	3.42866e-05	6.29932	1.93744	7.65132	6.68412	5.79081	7.26359	6.61098	5.57878	7.35987	6.49454	5.55562
ENSG00000138061	1545	CYP1B1	protein_coding	HGNC Symbol	cytochrome P450 family 1 subfamily B member 1 [Source:HGNC Symbol;Acc:HGNC:2597]	1.25816	0.906489	1.60983	4.16882	7.50764	5.39588e-07	3.42866e-05	6.40093	2.39191	2.70028	5.16007	4.46033	2.67458	5.82366	4.33788	2.63407	5.66553	4.06296
ENSG00000164896	10922	FASTK	protein_coding	HGNC Symbol	Fas activated serine/threonine kinase [Source:HGNC Symbol;Acc:HGNC:24676]	0.641003	0.461735	0.820271	7.57375	7.50347	5.43807e-07	3.44526e-05	6.09624	1.55941	7.33826	8.19521	7.44187	7.29559	7.96794	7.4295	7.1316	7.99631	7.36745
ENSG00000124532	57380	MRS2	protein_coding	HGNC Symbol	MRS2, magnesium transporter [Source:HGNC Symbol;Acc:HGNC:13785]	-1.06877	-1.36801	-0.769532	5.34981	-7.49497	5.52526e-07	3.4882e-05	6.3761	-2.09765	6.30481	4.65499	5.60316	6.03062	4.28669	5.45879	6.0823	4.32057	5.40632
ENSG00000177119	196527	ANO6	protein_coding	HGNC Symbol	anoctamin 6 [Source:HGNC Symbol;Acc:HGNC:25240]	0.735795	0.529791	0.9418	7.16958	7.49526	5.52224e-07	3.4882e-05	6.17756	1.66532	7.68775	7.38791	6.69956	7.36305	7.33421	6.56492	7.49347	7.37548	6.61985
ENSG00000134871	1284	COL4A2	protein_coding	HGNC Symbol	collagen type IV alpha 2 chain [Source:HGNC Symbol;Acc:HGNC:2203]	1.05424	0.759025	1.34944	9.9495	7.49398	5.53542e-07	3.48848e-05	5.67147	2.07662	8.86283	10.5492	9.49291	9.51328	10.7588	9.80354	9.47225	11.1262	9.96652
ENSG00000140511	145864	HAPLN3	protein_coding	HGNC Symbol	hyaluronan and proteoglycan link protein 3 [Source:HGNC Symbol;Acc:HGNC:21446]	-1.72311	-2.20637	-1.23985	3.07815	-7.48235	5.65721e-07	3.55899e-05	6.3776	-3.30147	2.74838	1.84301	3.65241	3.13963	2.5914	4.2198	3.21562	2.26995	4.02316
ENSG00000148339	114789	SLC25A25	protein_coding	HGNC Symbol	solute carrier family 25 member 25 [Source:HGNC Symbol;Acc:HGNC:20663]	-0.803243	-1.02857	-0.577915	6.19129	-7.48061	5.67566e-07	3.56435e-05	6.26356	-1.74502	6.59407	5.42662	6.35315	6.59088	5.70945	6.36803	6.58794	5.63385	6.45762
ENSG00000163683	201895	SMIM14	protein_coding	HGNC Symbol	small integral membrane protein 14 [Source:HGNC Symbol;Acc:HGNC:27321]	-1.00065	-1.28141	-0.719888	6.19705	-7.47913	5.69141e-07	3.56801e-05	6.21127	-2.0009	5.88999	6.03882	6.88339	5.31879	5.72912	6.94301	5.64045	6.19865	7.13125
ENSG00000076706	4162	MCAM	protein_coding	HGNC Symbol	melanoma cell adhesion molecule [Source:HGNC Symbol;Acc:HGNC:6934]	-0.989413	-1.26709	-0.711736	5.57202	-7.47728	5.71115e-07	3.57414e-05	6.3253	-1.98538	6.39192	4.8531	5.83502	6.23649	4.62679	5.76947	6.26022	4.66684	5.50835
ENSG00000076706	102465453	MCAM	protein_coding	HGNC Symbol	melanoma cell adhesion molecule [Source:HGNC Symbol;Acc:HGNC:6934]	-0.989413	-1.26709	-0.711736	5.57202	-7.47728	5.71115e-07	3.57414e-05	6.3253	-1.98538	6.39192	4.8531	5.83502	6.23649	4.62679	5.76947	6.26022	4.66684	5.50835
ENSG00000167601	558	AXL	protein_coding	HGNC Symbol	AXL receptor tyrosine kinase [Source:HGNC Symbol;Acc:HGNC:905]	0.899477	0.646975	1.15198	6.92723	7.47532	5.73216e-07	3.58105e-05	6.12856	1.86539	6.61151	7.44976	6.43929	6.76204	7.40046	6.69564	6.40066	7.78722	6.79846
ENSG00000145362	287	ANK2	protein_coding	HGNC Symbol	ankyrin 2 [Source:HGNC Symbol;Acc:HGNC:493]	-0.981711	-1.25738	-0.706039	8.04869	-7.47301	5.75701e-07	3.59034e-05	5.9348	-1.97481	6.80585	7.65412	8.98566	7.38958	8.36719	9.06478	7.31111	7.96906	8.89085
ENSG00000117280	8934	RAB29	protein_coding	HGNC Symbol	RAB29, member RAS oncogene family [Source:HGNC Symbol;Acc:HGNC:9789]	-1.20757	-1.54677	-0.868373	4.46534	-7.47075	5.78149e-07	3.59935e-05	6.35778	-2.30949	4.51113	3.6009	5.25049	4.41596	3.80008	5.0346	4.38022	4.2457	4.94899
ENSG00000108387	5414	2021-09-04	protein_coding	HGNC Symbol	septin 4 [Source:HGNC Symbol;Acc:HGNC:9165]	-1.17264	-1.50221	-0.843084	5.7229	-7.46683	5.82404e-07	3.6164e-05	6.30463	-2.25425	6.64577	4.4144	5.5276	6.71333	4.62679	6.07513	6.67007	4.93724	5.8958
ENSG00000159873	150275	CCDC117	protein_coding	HGNC Symbol	coiled-coil domain containing 117 [Source:HGNC Symbol;Acc:HGNC:26599]	0.866773	0.62316	1.11039	5.24906	7.46638	5.82901e-07	3.6164e-05	6.28153	1.82358	4.86749	5.90934	4.99084	4.63191	5.84785	5.0346	4.90179	5.96403	5.09371
ENSG00000138036	51626	DYNC2LI1	protein_coding	HGNC Symbol	dynein cytoplasmic 2 light intermediate chain 1 [Source:HGNC Symbol;Acc:HGNC:24595]	-1.15554	-1.48048	-0.830605	4.53915	-7.46262	5.8702e-07	3.62943e-05	6.349	-2.22768	5.05445	3.94092	5.03699	5.00709	3.68839	4.96657	4.84987	3.60555	4.7025
ENSG00000166503	50810	RP11-382A20.3	protein_coding	Clone-based (Vega)	Hepatoma-derived growth factor-related protein 3 [Source:UniProtKB/Swiss-Prot;Acc:Q9Y3E1]	-0.848969	-1.0877	-0.61024	5.87717	-7.46262	5.87022e-07	3.62943e-05	6.23954	-1.80121	5.83166	5.41576	6.49436	5.82669	5.45497	6.26447	5.88791	5.53727	6.18146
ENSG00000167011	375607	NAT16	protein_coding	HGNC Symbol	N-acetyltransferase 16 (putative) [Source:HGNC Symbol;Acc:HGNC:22030]	-2.5761	-3.30092	-1.85128	-0.310848	-7.4583	5.91797e-07	3.65267e-05	5.45528	-5.96325	-1.5974	-0.932285	1.5836	-1.50423	-0.946561	1.4961	-1.69812	-0.984868	1.78612
ENSG00000134308	10971	YWHAQ	protein_coding	HGNC Symbol	tyrosine 3-monooxygenase/tryptophan 5-monooxygenase activation protein theta [Source:HGNC Symbol;Acc:HGNC:12854]	-0.506661	-0.649283	-0.364039	8.80219	-7.4548	5.95698e-07	3.66849e-05	5.8395	-1.42076	8.76345	8.55509	9.11785	8.63717	8.50892	9.05834	8.78871	8.69637	9.09381
ENSG00000205704	339674	LINC00634	unitary_pseudogene	HGNC Symbol	long intergenic non-protein coding RNA 634 [Source:HGNC Symbol;Acc:HGNC:27930]	-4.78689	-6.13449	-3.43929	0.262309	-7.45417	5.96402e-07	3.66849e-05	4.60329	-27.6056	0.27707	-4.63272	2.17408	1.39194	-1.47708	2.42317	1.16695	-1.27437	2.31175
ENSG00000178573	4094	MAF	protein_coding	HGNC Symbol	MAF bZIP transcription factor [Source:HGNC Symbol;Acc:HGNC:6776]	-1.06961	-1.37081	-0.768413	5.70388	-7.45209	5.98724e-07	3.67647e-05	6.22108	-2.09887	5.41631	5.47187	6.68996	5.2669	5.04823	6.2555	5.27096	5.58222	6.33293
ENSG00000115275	7841	MOGS	protein_coding	HGNC Symbol	mannosyl-oligosaccharide glucosidase [Source:HGNC Symbol;Acc:HGNC:24862]	1.04579	0.751075	1.3405	6.85083	7.44646	6.05092e-07	3.70924e-05	6.09711	2.06449	6.96442	7.64136	6.27316	6.48887	7.1083	6.34283	6.72154	7.56308	6.55387
ENSG00000167460	7171	TPM4	protein_coding	HGNC Symbol	tropomyosin 4 [Source:HGNC Symbol;Acc:HGNC:12013]	1.04152	0.747578	1.33546	7.783	7.43558	6.17574e-07	3.7793e-05	5.95118	2.05839	8.05425	8.63918	7.44985	7.41894	8.29972	7.29655	7.39275	8.21145	7.2843
ENSG00000111911	135114	HINT3	protein_coding	HGNC Symbol	histidine triad nucleotide binding protein 3 [Source:HGNC Symbol;Acc:HGNC:18468]	-0.827892	-1.0617	-0.59408	5.99435	-7.4304	6.23613e-07	3.77989e-05	6.19321	-1.77509	6.58527	5.36021	6.19662	6.38316	5.28521	6.14645	6.57734	5.31559	6.09931
ENSG00000159409	11189	CELF3	protein_coding	HGNC Symbol	CUGBP, Elav-like family member 3 [Source:HGNC Symbol;Acc:HGNC:11967]	-2.10507	-2.69936	-1.5108	1.9719	-7.43331	6.20216e-07	3.77989e-05	6.15878	-4.3022	1.3412	1.0397	3.22281	2.33708	1.41909	3.30636	1.27588	0.765154	3.03988
ENSG00000164032	3015	H2AFZ	protein_coding	HGNC Symbol	H2A histone family member Z [Source:HGNC Symbol;Acc:HGNC:4741]	0.911756	0.654262	1.16925	6.26124	7.43049	6.2351e-07	3.77989e-05	6.12429	1.88133	6.13881	7.10325	5.81043	5.80866	6.72423	6.03198	5.97127	6.74861	6.01389
ENSG00000168615	8754	ADAM9	protein_coding	HGNC Symbol	ADAM metallopeptidase domain 9 [Source:HGNC Symbol;Acc:HGNC:216]	0.756916	0.54314	0.970693	10.0204	7.43008	6.23984e-07	3.77989e-05	5.63844	1.68988	10.7351	10.1571	9.29998	10.3332	9.93402	9.32962	10.5873	10.3139	9.49318
ENSG00000175283	22845	DOLK	protein_coding	HGNC Symbol	dolichol kinase [Source:HGNC Symbol;Acc:HGNC:23406]	0.852894	0.612081	1.09371	5.97937	7.43224	6.21456e-07	3.77989e-05	6.19061	1.80612	6.41321	6.38478	5.37787	6.35996	6.04387	5.33646	6.37181	6.18597	5.34038
ENSG00000278272	8352	HIST1H3C	protein_coding	HGNC Symbol	histone cluster 1 H3 family member c [Source:HGNC Symbol;Acc:HGNC:4768]	1.30265	0.934868	1.67044	4.15575	7.43258	6.21065e-07	3.77989e-05	6.26953	2.46682	2.88373	5.43202	3.6914	2.96247	5.5926	4.61548	2.82544	5.27166	4.12695
ENSG00000217835	NA	RP6-159A1.2	processed_pseudogene	Clone-based (Vega)		3.32229	2.38311	4.26146	-3.07934	7.42328	6.32011e-07	3.82207e-05	4.54111	10.0025	-3.18236	-1.4628	-4.85934	-3.08919	-1.18757	-4.65365	-2.92051	-1.63694	-4.72167
ENSG00000095637	10580	SORBS1	protein_coding	HGNC Symbol	sorbin and SH3 domain containing 1 [Source:HGNC Symbol;Acc:HGNC:14565]	-1.35502	-1.73811	-0.97192	4.29541	-7.42236	6.33104e-07	3.82225e-05	6.26842	-2.558	3.82887	4.18426	5.43413	3.77293	3.92665	5.09957	4.03755	3.3566	5.01811
ENSG00000120306	84418	CYSTM1	protein_coding	HGNC Symbol	cysteine rich transmembrane module containing 1 [Source:HGNC Symbol;Acc:HGNC:30239]	-1.23649	-1.58617	-0.886804	3.96991	-7.42032	6.35546e-07	3.83055e-05	6.28427	-2.35624	4.32807	3.10198	4.54367	4.13642	3.30137	4.56794	4.33687	3.20675	4.20611
ENSG00000163694	54502	RBM47	protein_coding	HGNC Symbol	RNA binding motif protein 47 [Source:HGNC Symbol;Acc:HGNC:30358]	-1.75931	-2.25722	-1.26141	2.51151	-7.41486	6.42099e-07	3.86356e-05	6.23715	-3.38537	1.83259	1.67106	4.04454	1.83364	2.45103	3.57036	2.00232	1.70545	3.49265
ENSG00000149428	10525	HYOU1	protein_coding	HGNC Symbol	hypoxia up-regulated 1 [Source:HGNC Symbol;Acc:HGNC:16931]	0.646298	0.46332	0.829275	8.88994	7.41209	6.45451e-07	3.87724e-05	5.76099	1.56515	9.08433	9.10209	8.35725	8.94504	9.00797	8.42066	9.15329	9.27584	8.66298
ENSG00000182827	64746	ACBD3	protein_coding	HGNC Symbol	acyl-CoA binding domain containing 3 [Source:HGNC Symbol;Acc:HGNC:15453]	0.876656	0.628013	1.1253	7.16331	7.39874	6.61877e-07	3.96927e-05	5.97397	1.83611	7.45275	7.70462	6.81617	7.00313	7.47421	6.5219	7.05629	7.62078	6.81991
ENSG00000163605	151987	PPP4R2	protein_coding	HGNC Symbol	protein phosphatase 4 regulatory subunit 2 [Source:HGNC Symbol;Acc:HGNC:18296]	-0.789205	-1.01324	-0.565168	6.29768	-7.39225	6.70022e-07	4.01142e-05	6.07851	-1.72812	6.70892	5.83997	6.60979	6.43503	5.7592	6.56371	6.5245	5.72186	6.51614
ENSG00000014914	10903	MTMR11	protein_coding	HGNC Symbol	myotubularin related protein 11 [Source:HGNC Symbol;Acc:HGNC:24307]	-0.998503	-1.28201	-0.715001	4.80785	-7.39092	6.71706e-07	4.01481e-05	6.1911	-1.99793	4.7464	4.25297	5.24	4.85528	4.37814	5.50244	4.82768	4.28702	5.1807
ENSG00000197872	81553	FAM49A	protein_coding	HGNC Symbol	family with sequence similarity 49 member A [Source:HGNC Symbol;Acc:HGNC:25373]	-1.69187	-2.17268	-1.21106	3.38249	-7.3841	6.80384e-07	4.05993e-05	6.18295	-3.23075	4.56583	1.4758	3.59598	4.37297	2.0395	3.84221	4.67194	2.37588	3.50233
ENSG00000154305	375056	MIA3	protein_coding	HGNC Symbol	MIA family member 3, ER export factor [Source:HGNC Symbol;Acc:HGNC:24008]	0.78937	0.56486	1.01388	7.03824	7.37819	6.88012e-07	4.09863e-05	5.95031	1.72832	7.19521	7.58129	6.64994	6.89428	7.23297	6.55885	7.07148	7.46447	6.69565
ENSG00000135424	3679	ITGA7	protein_coding	HGNC Symbol	integrin subunit alpha 7 [Source:HGNC Symbol;Acc:HGNC:6143]	0.731834	0.52344	0.940228	7.71852	7.36942	6.99493e-07	4.16013e-05	5.80727	1.66075	6.96357	8.28707	7.52355	7.44446	8.38728	7.76078	7.29421	8.30074	7.50504
ENSG00000059769	548645	DNAJC25	protein_coding	HGNC Symbol	DnaJ heat shock protein family (Hsp40) member C25 [Source:HGNC Symbol;Acc:HGNC:34187]	1.37333	0.982149	1.7645	3.42446	7.36725	7.0237e-07	4.17033e-05	6.18857	2.59067	3.30414	4.54469	3.13501	3.00533	4.20162	2.65924	2.99437	4.07534	2.90038
ENSG00000164574	55568	GALNT10	protein_coding	HGNC Symbol	polypeptide N-acetylgalactosaminyltransferase 10 [Source:HGNC Symbol;Acc:HGNC:19873]	0.930544	0.665373	1.19571	5.956	7.36405	7.06613e-07	4.1886e-05	6.04249	1.90599	5.93051	6.63932	5.7228	6.03234	6.4076	5.42451	5.75544	6.29295	5.39857
ENSG00000139998	376267	RAB15	protein_coding	HGNC Symbol	RAB15, member RAS oncogene family [Source:HGNC Symbol;Acc:HGNC:20150]	1.1958	0.854936	1.53667	4.5361	7.36177	7.09668e-07	4.19979e-05	6.11476	2.29072	3.61205	5.94376	4.74984	3.43959	5.4258	4.52875	3.07195	5.78332	4.26985
ENSG00000140264	10169	SERF2	protein_coding	HGNC Symbol	small EDRK-rich factor 2 [Source:HGNC Symbol;Acc:HGNC:10757]	0.569819	0.407327	0.732311	9.37091	7.35886	7.13572e-07	4.20964e-05	5.59414	1.48434	9.86664	9.62208	8.87611	9.65403	9.37788	8.87004	9.65226	9.43576	8.98342
ENSG00000169562	2705	GJB1	protein_coding	HGNC Symbol	gap junction protein beta 1 [Source:HGNC Symbol;Acc:HGNC:4283]	-4.23234	-5.43926	-3.02541	-1.97108	-7.35879	7.13677e-07	4.20964e-05	4.22857	-18.7958	-4.76732	-3.04776	1.16302	-4.67415	-3.06204	1.12771	-4.50548	-2.12237	2.14869
ENSG00000113649	10915	TCERG1	protein_coding	HGNC Symbol	transcription elongation regulator 1 [Source:HGNC Symbol;Acc:HGNC:15630]	0.857003	0.612442	1.10156	5.91063	7.35361	7.20694e-07	4.24406e-05	6.036	1.81127	6.25989	6.2839	5.40393	5.9155	6.19456	5.36455	5.98337	6.32801	5.46196
ENSG00000103978	25963	TMEM87A	protein_coding	HGNC Symbol	transmembrane protein 87A [Source:HGNC Symbol;Acc:HGNC:24522]	0.656708	0.469276	0.84414	7.11966	7.35249	7.22215e-07	4.24606e-05	5.91094	1.57648	7.50676	7.25259	6.54739	7.37399	7.30974	6.68007	7.52898	7.2531	6.62429
ENSG00000117475	8548	BLZF1	protein_coding	HGNC Symbol	basic leucine zipper nuclear factor 1 [Source:HGNC Symbol;Acc:HGNC:1065]	1.43289	1.02388	1.8419	5.50383	7.35159	7.23445e-07	4.24634e-05	6.08233	2.69987	6.30481	6.41099	4.77183	5.56067	5.84585	4.55824	5.78108	5.83531	4.46568
ENSG00000110429	26273	FBXO3	protein_coding	HGNC Symbol	F-box protein 3 [Source:HGNC Symbol;Acc:HGNC:13582]	-0.817097	-1.05041	-0.583785	6.10363	-7.34922	7.26694e-07	4.25845e-05	6.01555	-1.76186	6.33137	5.45606	6.26672	6.30955	5.68055	6.52937	6.3825	5.58775	6.38881
ENSG00000169083	367	AR	protein_coding	HGNC Symbol	androgen receptor [Source:HGNC Symbol;Acc:HGNC:644]	-1.22972	-1.58101	-0.878433	5.12468	-7.34595	7.31199e-07	4.27787e-05	6.06971	-2.34522	4.71851	4.51448	6.03623	4.50327	4.43248	5.82512	4.77761	5.2921	6.02232
ENSG00000127463	23065	EMC1	protein_coding	HGNC Symbol	ER membrane protein complex subunit 1 [Source:HGNC Symbol;Acc:HGNC:28957]	0.578956	0.41351	0.744403	7.36181	7.34335	7.34794e-07	4.28495e-05	5.7613	1.49377	6.239	8.13608	7.55137	6.2062	8.17298	7.63839	6.26519	8.33439	7.7127
ENSG00000240857	57665	RDH14	protein_coding	HGNC Symbol	retinol dehydrogenase 14 (all-trans/9-cis/11-cis) [Source:HGNC Symbol;Acc:HGNC:19979]	-1.13452	-1.4587	-0.810329	4.28452	-7.34379	7.34184e-07	4.28495e-05	6.14086	-2.19545	4.91391	3.4914	4.67009	4.78733	3.43515	4.41513	4.99636	3.30389	4.54746
ENSG00000123395	60673	ATG101	protein_coding	HGNC Symbol	autophagy related 101 [Source:HGNC Symbol;Acc:HGNC:25679]	1.23451	0.881595	1.58743	5.82052	7.34056	7.3869e-07	4.30068e-05	6.02066	2.35302	6.2832	6.68073	5.2	5.71494	6.0595	5.00635	5.78108	6.41911	5.23978
ENSG00000198417	4494	MT1F	protein_coding	HGNC Symbol	metallothionein 1F [Source:HGNC Symbol;Acc:HGNC:7398]	-2.16253	-2.78085	-1.54421	0.5792	-7.33927	7.40486e-07	4.30416e-05	5.79963	-4.47699	-0.860434	0.652678	2.54154	-0.767261	-0.0031445	2.14077	-1.33555	0.199556	2.64465
ENSG00000113615	10802	SEC24A	protein_coding	HGNC Symbol	SEC24 homolog A, COPII coat complex component [Source:HGNC Symbol;Acc:HGNC:10703]	1.06134	0.757828	1.36485	6.19502	7.33812	7.42108e-07	4.30662e-05	5.94435	2.08687	6.08364	7.1184	6.05878	5.3634	6.81397	5.68063	5.60174	7.02076	6.01389
ENSG00000198363	444	ASPH	protein_coding	HGNC Symbol	aspartate beta-hydroxylase [Source:HGNC Symbol;Acc:HGNC:757]	0.816002	0.582585	1.04942	7.93293	7.33606	7.44996e-07	4.31641e-05	5.76207	1.76052	8.37654	8.31509	7.45439	7.9527	8.03972	7.30309	8.07831	8.37088	7.50564
ENSG00000085840	4998	ORC1	protein_coding	HGNC Symbol	origin recognition complex subunit 1 [Source:HGNC Symbol;Acc:HGNC:8487]	1.86839	1.33377	2.403	1.71836	7.33386	7.48111e-07	4.32052e-05	6.04807	3.65124	0.186872	3.70267	1.5836	0.535302	3.1539	1.01878	0.623806	3.00691	1.65337
ENSG00000117155	117178	SSX2IP	protein_coding	HGNC Symbol	SSX family member 2 interacting protein [Source:HGNC Symbol;Acc:HGNC:16509]	-0.87838	-1.1297	-0.627057	7.05448	-7.33426	7.47537e-07	4.32052e-05	5.88278	-1.83831	7.48682	6.44342	7.31277	7.00577	6.41167	7.33113	7.44908	6.60487	7.44481
ENSG00000136152	83548	COG3	protein_coding	HGNC Symbol	component of oligomeric golgi complex 3 [Source:HGNC Symbol;Acc:HGNC:18619]	0.878218	0.626736	1.1297	6.30667	7.32825	7.56087e-07	4.35958e-05	5.94325	1.8381	6.6126	6.82209	5.80154	6.19235	6.69118	5.7376	6.29461	6.63185	5.97617
ENSG00000161800	29127	RACGAP1	protein_coding	HGNC Symbol	Rac GTPase activating protein 1 [Source:HGNC Symbol;Acc:HGNC:9804]	0.96565	0.689063	1.24224	5.03603	7.32645	7.58672e-07	4.36747e-05	6.02421	1.95294	4.55686	5.77773	4.73498	4.22973	5.90471	4.9629	4.12023	5.9725	5.0646
ENSG00000120833	8835	SOCS2	protein_coding	HGNC Symbol	suppressor of cytokine signaling 2 [Source:HGNC Symbol;Acc:HGNC:19382]	-1.43758	-1.85005	-1.02511	4.07203	-7.31377	7.77104e-07	4.46642e-05	6.07377	-2.70866	3.3671	3.80607	5.46596	3.66124	3.88048	4.97389	3.45452	3.23518	4.80385
ENSG00000169359	9197	SLC33A1	protein_coding	HGNC Symbol	solute carrier family 33 member 1 [Source:HGNC Symbol;Acc:HGNC:95]	0.95704	0.681975	1.23211	6.4352	7.30129	7.9572e-07	4.56611e-05	5.88331	1.94132	6.78005	7.08109	6.02254	6.39126	6.65507	5.7376	6.59584	6.77789	5.87545
ENSG00000140650	5373	PMM2	protein_coding	HGNC Symbol	phosphomannomutase 2 [Source:HGNC Symbol;Acc:HGNC:9115]	1.26764	0.903258	1.63202	3.90024	7.3004	7.97056e-07	4.56648e-05	6.05446	2.40767	3.688	5.04147	3.67593	3.23874	4.57941	3.29472	3.28243	4.73312	3.56835
ENSG00000082458	1741	DLG3	protein_coding	HGNC Symbol	discs large MAGUK scaffold protein 3 [Source:HGNC Symbol;Acc:HGNC:2902]	-1.06236	-1.36791	-0.756807	4.83417	-7.2961	8.03591e-07	4.59333e-05	6.00996	-2.08834	4.62284	4.17141	5.54473	4.9965	4.5002	5.26968	4.68682	4.34034	5.37504
ENSG00000170390	166614	DCLK2	protein_coding	HGNC Symbol	doublecortin like kinase 2 [Source:HGNC Symbol;Acc:HGNC:19002]	-1.10205	-1.41904	-0.785063	6.25616	-7.29563	8.043e-07	4.59333e-05	5.82903	-2.1466	5.1999	6.45142	7.69068	5.33007	6.33242	7.08824	5.11474	5.89444	7.20351
ENSG00000120162	79817	MOB3B	protein_coding	HGNC Symbol	MOB kinase activator 3B [Source:HGNC Symbol;Acc:HGNC:23825]	-1.41001	-1.81592	-1.00411	3.33337	-7.28966	8.13462e-07	4.63828e-05	6.04477	-2.6574	2.02709	2.78513	4.31808	2.56425	3.38091	4.82006	2.36489	3.23518	4.50474
ENSG00000165698	11092	SPACA9	protein_coding	HGNC Symbol	sperm acrosome associated 9 [Source:HGNC Symbol;Acc:HGNC:1367]	-1.20315	-1.54995	-0.856356	4.00028	-7.28031	8.28036e-07	4.7139e-05	6.02688	-2.30242	4.31748	2.91417	4.50916	4.25954	3.39192	4.43116	4.38022	3.41989	4.37899
ENSG00000111275	217	ALDH2	protein_coding	HGNC Symbol	aldehyde dehydrogenase 2 family (mitochondrial) [Source:HGNC Symbol;Acc:HGNC:404]	-1.37271	-1.76884	-0.976578	3.78783	-7.27189	8.41389e-07	4.78234e-05	6.01292	-2.58956	4.09995	3.19382	4.44215	3.50077	2.78763	4.32649	3.8739	3.2768	4.58894
ENSG00000139350	121441	NEDD1	protein_coding	HGNC Symbol	neural precursor cell expressed, developmentally down-regulated 1 [Source:HGNC Symbol;Acc:HGNC:7723]	-1.07153	-1.38085	-0.76221	5.26042	-7.26942	8.4534e-07	4.7972e-05	5.9199	-2.10167	5.19702	4.99116	6.10283	4.63646	4.73454	5.7986	5.13296	4.86176	5.88843
ENSG00000105552	587	BCAT2	protein_coding	HGNC Symbol	branched chain amino acid transaminase 2 [Source:HGNC Symbol;Acc:HGNC:977]	0.925801	0.65851	1.19309	5.55844	7.2684	8.46988e-07	4.79898e-05	5.92339	1.89974	6.16119	5.88002	4.8324	6.17212	5.76768	4.92944	5.96518	5.59873	4.7192
ENSG00000185909	200942	KLHDC8B	protein_coding	HGNC Symbol	kelch domain containing 8B [Source:HGNC Symbol;Acc:HGNC:28557]	-1.06039	-1.36662	-0.754157	5.0185	-7.26639	8.50221e-07	4.80971e-05	5.91035	-2.0855	4.00417	4.86113	5.99786	4.45771	4.63609	5.86501	4.06817	5.24395	6.03238
ENSG00000069535	4129	MAOB	protein_coding	HGNC Symbol	monoamine oxidase B [Source:HGNC Symbol;Acc:HGNC:6834]	-1.50429	-1.93906	-1.06951	2.05066	-7.26058	8.59674e-07	4.83658e-05	5.93958	-2.83684	1.29876	1.87507	3.38383	0.998274	1.72804	3.30636	1.10923	1.66422	3.09211
ENSG00000110076	9379	NRXN2	protein_coding	HGNC Symbol	neurexin 2 [Source:HGNC Symbol;Acc:HGNC:8009]	-3.88044	-5.00243	-2.75845	0.702255	-7.2577	8.64396e-07	4.83658e-05	5.11275	-14.7275	0.0906568	-3.04776	2.28021	1.25659	-0.399073	2.81396	0.986376	-0.356837	2.69618
ENSG00000160781	79957	PAQR6	protein_coding	HGNC Symbol	progestin and adipoQ receptor family member 6 [Source:HGNC Symbol;Acc:HGNC:30132]	-1.27515	-1.64381	-0.906502	4.90212	-7.25857	8.62963e-07	4.83658e-05	5.90603	-2.42025	3.688	4.35312	5.81573	4.54744	4.99505	6.07342	3.84767	4.75292	6.04569
ENSG00000167815	7001	PRDX2	protein_coding	HGNC Symbol	peroxiredoxin 2 [Source:HGNC Symbol;Acc:HGNC:9353]	-0.665238	-0.857547	-0.472929	7.53333	-7.25911	8.6208e-07	4.83658e-05	5.66904	-1.58583	7.71876	7.02057	7.78293	7.64637	7.02852	7.67025	7.7963	7.27979	7.85647
ENSG00000189057	374393	FAM111B	protein_coding	HGNC Symbol	family with sequence similarity 111 member B [Source:HGNC Symbol;Acc:HGNC:24200]	2.23801	1.5912	2.88481	0.386737	7.26091	8.59124e-07	4.83658e-05	5.91276	4.71745	-3.18236	3.99298	1.67982	-3.08919	3.58662	0.838207	-4.50548	2.90443	1.25561
ENSG00000196365	9361	LONP1	protein_coding	HGNC Symbol	lon peptidase 1, mitochondrial [Source:HGNC Symbol;Acc:HGNC:9479]	0.609633	0.433376	0.785889	7.5415	7.2582	8.63568e-07	4.83658e-05	5.64059	1.52587	7.44669	8.07226	7.30147	7.37263	7.84209	7.3297	7.37372	7.83734	7.29757
ENSG00000198856	58505	OSTC	protein_coding	HGNC Symbol	oligosaccharyltransferase complex non-catalytic subunit [Source:HGNC Symbol;Acc:HGNC:24448]	1.33898	0.951875	1.72609	6.64607	7.25855	8.62996e-07	4.83658e-05	5.80429	2.52973	7.70257	7.33414	5.73405	6.90658	6.87313	5.66941	7.0361	6.88269	5.676
ENSG00000205581	3150	HMGN1	protein_coding	HGNC Symbol	high mobility group nucleosome binding domain 1 [Source:HGNC Symbol;Acc:HGNC:4984]	0.511674	0.3637	0.659648	8.3203	7.25626	8.66762e-07	4.84228e-05	5.53954	1.4257	8.45502	8.61505	8.03301	8.36665	8.51397	8.05996	8.38839	8.47251	7.97812
ENSG00000108984	5608	MAP2K6	protein_coding	HGNC Symbol	mitogen-activated protein kinase kinase 6 [Source:HGNC Symbol;Acc:HGNC:6846]	-1.41281	-1.82146	-1.00415	3.3624	-7.25481	8.69154e-07	4.8481e-05	5.97743	-2.66254	3.70435	2.75098	3.80954	3.59731	2.06724	3.93507	3.74719	2.67464	3.9753
ENSG00000127561	9143	SYNGR3	protein_coding	HGNC Symbol	synaptogyrin 3 [Source:HGNC Symbol;Acc:HGNC:11501]	-1.32627	-1.71006	-0.942469	3.47534	-7.2516	8.74489e-07	4.87029e-05	5.97678	-2.50753	3.56807	2.48622	4.1208	3.30884	3.1409	4.22594	3.50015	2.83182	4.09531
ENSG00000088325	22974	TPX2	protein_coding	HGNC Symbol	TPX2, microtubule nucleation factor [Source:HGNC Symbol;Acc:HGNC:1249]	1.26914	0.901705	1.63658	3.75719	7.24824	8.80101e-07	4.89396e-05	5.93919	2.41018	2.35162	4.98382	3.449	2.29163	5.20631	4.01524	1.97026	5.30557	4.24123
ENSG00000165802	26012	NSMF	protein_coding	HGNC Symbol	NMDA receptor synaptonuclear signaling and neuronal migration factor [Source:HGNC Symbol;Acc:HGNC:29843]	-0.719587	-0.927989	-0.511185	6.7587	-7.24581	8.84174e-07	4.90901e-05	5.71661	-1.64671	6.49653	6.43404	7.39303	6.62219	6.60033	7.13385	6.44508	6.52365	7.17957
ENSG00000165802	102466223	NSMF	protein_coding	HGNC Symbol	NMDA receptor synaptonuclear signaling and neuronal migration factor [Source:HGNC Symbol;Acc:HGNC:29843]	-0.719587	-0.927989	-0.511185	6.7587	-7.24581	8.84174e-07	4.90901e-05	5.71661	-1.64671	6.49653	6.43404	7.39303	6.62219	6.60033	7.13385	6.44508	6.52365	7.17957
ENSG00000130203	348	APOE	protein_coding	HGNC Symbol	apolipoprotein E [Source:HGNC Symbol;Acc:HGNC:613]	-1.18776	-1.53179	-0.843728	3.9045	-7.24493	8.85656e-07	4.90965e-05	5.95312	-2.27799	3.29337	3.47056	4.96243	3.67014	3.65221	4.54848	3.39539	3.49234	4.65554
ENSG00000117528	5825	ABCD3	protein_coding	HGNC Symbol	ATP binding cassette subfamily D member 3 [Source:HGNC Symbol;Acc:HGNC:67]	-0.647785	-0.835441	-0.46013	7.64213	-7.24393	8.87336e-07	4.91139e-05	5.62003	-1.56676	7.89601	7.30207	7.98202	7.62934	7.15188	7.84545	7.76277	7.32512	7.8845
ENSG00000166451	55839	CENPN	protein_coding	HGNC Symbol	centromere protein N [Source:HGNC Symbol;Acc:HGNC:30873]	1.52632	1.08402	1.96862	3.4211	7.24167	8.91168e-07	4.92501e-05	5.95855	2.8805	3.13354	4.67789	2.41678	2.82569	4.06381	2.99741	3.24272	4.32719	3.10488
ENSG00000169750	5881	RAC3	protein_coding	HGNC Symbol	ras-related C3 botulinum toxin substrate 3 (rho family, small GTP binding protein Rac3) [Source:HGNC Symbol;Acc:HGNC:9803]	-1.28738	-1.66051	-0.914241	4.50352	-7.2401	8.93835e-07	4.93216e-05	5.94438	-2.44084	5.17079	3.23146	4.58153	5.31879	3.88827	4.99201	5.20015	3.3566	4.79206
ENSG00000169714	7555	CNBP	protein_coding	HGNC Symbol	CCHC-type zinc finger nucleic acid binding protein [Source:HGNC Symbol;Acc:HGNC:13164]	0.593297	0.421233	0.765361	8.13448	7.23581	9.01177e-07	4.96504e-05	5.5325	1.50869	8.42049	8.33071	7.73661	8.12047	8.34541	7.74055	8.29562	8.40178	7.8187
ENSG00000047662	27146	FAM184B	protein_coding	HGNC Symbol	family with sequence similarity 184 member B [Source:HGNC Symbol;Acc:HGNC:29235]	-1.44832	-1.86844	-1.0282	3.5669	-7.23433	9.03722e-07	4.97144e-05	5.94289	-2.72891	2.56359	2.97461	4.44672	3.33147	3.1539	4.84819	3.24272	3.17775	4.36314
ENSG00000072832	1400	CRMP1	protein_coding	HGNC Symbol	collapsin response mediator protein 1 [Source:HGNC Symbol;Acc:HGNC:2365]	-0.818764	-1.05663	-0.580897	7.13921	-7.22323	9.23047e-07	5.06999e-05	5.59932	-1.76389	6.36774	6.73633	7.72914	6.58265	7.24971	7.86918	6.58662	7.14301	7.98849
ENSG00000133135	79589	RNF128	protein_coding	HGNC Symbol	ring finger protein 128, E3 ubiquitin protein ligase [Source:HGNC Symbol;Acc:HGNC:21153]	0.804776	0.570935	1.03862	5.95815	7.22206	9.25106e-07	5.07353e-05	5.74446	1.74687	5.35809	6.45937	5.82277	5.39059	6.59439	5.82107	5.50994	6.84284	5.82426
ENSG00000184432	9276	COPB2	protein_coding	HGNC Symbol	coatomer protein complex subunit beta 2 [Source:HGNC Symbol;Acc:HGNC:2232]	0.834825	0.59199	1.07766	9.24923	7.21422	9.39039e-07	5.1421e-05	5.31805	1.78364	9.70441	9.72847	8.77104	9.15349	9.37007	8.62727	9.36729	9.66822	8.8528
ENSG00000008083	3720	JARID2	protein_coding	HGNC Symbol	jumonji and AT-rich interaction domain containing 2 [Source:HGNC Symbol;Acc:HGNC:6196]	1.09244	0.774432	1.41044	5.48671	7.20888	9.48668e-07	5.18692e-05	5.77609	2.13234	5.21994	6.09605	5.01564	4.93133	5.99415	5.09957	5.1184	6.61437	5.29095
ENSG00000196247	51427	ZNF107	protein_coding	HGNC Symbol	zinc finger protein 107 [Source:HGNC Symbol;Acc:HGNC:12887]	0.906562	0.642332	1.17079	4.83206	7.1998	9.65244e-07	5.26953e-05	5.81486	1.87457	4.4639	5.3171	4.65833	4.5132	5.54899	4.48846	4.46894	5.52004	4.50955
ENSG00000168036	1499	CTNNB1	protein_coding	HGNC Symbol	catenin beta 1 [Source:HGNC Symbol;Acc:HGNC:2514]	-0.669992	-0.865321	-0.474663	10.2311	-7.19796	9.68655e-07	5.28012e-05	5.13945	-1.59106	10.6093	9.57604	10.4388	10.5974	9.49662	10.2236	10.6968	10.0272	10.4144
ENSG00000150961	9871	SEC24D	protein_coding	HGNC Symbol	SEC24 homolog D, COPII coat complex component [Source:HGNC Symbol;Acc:HGNC:10706]	1.28478	0.909843	1.65972	6.90021	7.19073	9.82131e-07	5.34547e-05	5.61757	2.43646	7.54016	7.63084	6.2446	6.61298	7.26701	5.93601	6.93902	7.54119	6.39012
ENSG00000169908	4071	TM4SF1	protein_coding	HGNC Symbol	transmembrane 4 L six family member 1 [Source:HGNC Symbol;Acc:HGNC:11853]	-0.998623	-1.29014	-0.707106	6.22574	-7.18858	9.86167e-07	5.35932e-05	5.68717	-1.99809	6.60934	5.55586	6.59238	6.08823	5.66928	6.63695	6.13386	5.88101	6.8647
ENSG00000163818	54585	LZTFL1	protein_coding	HGNC Symbol	leucine zipper transcription factor like 1 [Source:HGNC Symbol;Acc:HGNC:6741]	1.05838	0.749328	1.36742	4.87661	7.18657	9.89975e-07	5.37188e-05	5.78933	2.08258	4.90687	5.61639	4.5394	4.25954	5.43914	4.50875	4.58464	5.60419	4.43061
ENSG00000063245	29924	EPN1	protein_coding	HGNC Symbol	epsin 1 [Source:HGNC Symbol;Acc:HGNC:21604]	0.831206	0.588401	1.07401	6.29847	7.18383	9.95166e-07	5.38379e-05	5.65536	1.77917	6.26541	6.78776	5.84023	6.09651	6.57398	5.98207	6.11932	6.99189	6.02904
ENSG00000125744	6253	RTN2	protein_coding	HGNC Symbol	reticulon 2 [Source:HGNC Symbol;Acc:HGNC:10468]	-1.63353	-2.11066	-1.15641	2.14128	-7.18457	9.93755e-07	5.38379e-05	5.73927	-3.10272	2.39255	1.29801	2.88885	2.33708	1.02542	2.74723	2.23599	1.38859	2.95781
ENSG00000167513	81620	CDT1	protein_coding	HGNC Symbol	chromatin licensing and DNA replication factor 1 [Source:HGNC Symbol;Acc:HGNC:24576]	1.36536	0.966323	1.76439	2.87005	7.18029	1.00193e-06	5.41222e-05	5.84117	2.5764	2.2439	3.9783	2.19594	2.56425	3.7496	2.4653	2.34001	3.64846	2.64465
ENSG00000012660	60481	ELOVL5	protein_coding	HGNC Symbol	ELOVL fatty acid elongase 5 [Source:HGNC Symbol;Acc:HGNC:21308]	1.04735	0.741082	1.35361	7.36022	7.17629	1.00963e-06	5.42932e-05	5.50297	2.06672	7.52873	8.24091	7.01909	6.88475	7.69702	6.89373	6.94522	8.08049	6.95208
ENSG00000115318	84695	LOXL3	protein_coding	HGNC Symbol	lysyl oxidase like 3 [Source:HGNC Symbol;Acc:HGNC:13869]	1.01483	0.71813	1.31153	5.93394	7.17768	1.00695e-06	5.42932e-05	5.68114	2.02066	5.73153	6.53783	5.2738	5.71063	6.25462	5.59072	5.77181	6.82891	5.70564
ENSG00000181458	55076	TMEM45A	protein_coding	HGNC Symbol	transmembrane protein 45A [Source:HGNC Symbol;Acc:HGNC:25480]	1.55056	1.09718	2.00394	5.27432	7.17678	1.00867e-06	5.42932e-05	5.75114	2.92931	5.78053	6.46859	4.5394	5.04181	5.84785	4.33788	4.73054	5.96615	4.75609
ENSG00000100300	706	TSPO	protein_coding	HGNC Symbol	translocator protein [Source:HGNC Symbol;Acc:HGNC:1158]	-0.976468	-1.26215	-0.690788	7.17145	-7.17272	1.01655e-06	5.45022e-05	5.58146	-1.96764	8.06576	6.43269	7.23638	7.5941	6.16116	7.2117	7.80201	6.4857	7.55358
ENSG00000125355	55026	TMEM255A	protein_coding	HGNC Symbol	transmembrane protein 255A [Source:HGNC Symbol;Acc:HGNC:26086]	-0.907779	-1.17334	-0.642223	5.24747	-7.17346	1.01511e-06	5.45022e-05	5.69597	-1.87616	3.86567	5.36304	6.31745	4.14283	5.14579	6.19263	4.27916	5.60963	6.31106
ENSG00000079691	55604	CARMIL1	protein_coding	HGNC Symbol	capping protein regulator and myosin 1 linker 1 [Source:HGNC Symbol;Acc:HGNC:21581]	-0.856461	-1.10715	-0.605771	5.35769	-7.1693	1.02321e-06	5.45799e-05	5.73244	-1.81059	5.34772	4.9875	5.87452	5.37161	4.8941	5.6649	5.49311	4.83879	5.74695
ENSG00000100934	10484	SEC23A	protein_coding	HGNC Symbol	Sec23 homolog A, coat complex II component [Source:HGNC Symbol;Acc:HGNC:10701]	1.36481	0.965303	1.76432	7.21455	7.1689	1.02401e-06	5.45799e-05	5.5439	2.57543	7.94068	8.09668	6.55481	7.05759	7.46902	6.15773	7.38365	7.76302	6.50775
ENSG00000180879	6748	SSR4	protein_coding	HGNC Symbol	signal sequence receptor subunit 4 [Source:HGNC Symbol;Acc:HGNC:11326]	0.776742	0.549405	1.00408	7.79266	7.16989	1.02206e-06	5.45799e-05	5.45342	1.71326	8.02282	8.25507	7.29389	7.78656	7.89046	7.18988	7.95062	8.21101	7.53365
ENSG00000104290	7976	FZD3	protein_coding	HGNC Symbol	frizzled class receptor 3 [Source:HGNC Symbol;Acc:HGNC:4041]	-1.03383	-1.33682	-0.730842	7.43446	-7.16022	1.04116e-06	5.53049e-05	5.46897	-2.04746	7.62311	6.94045	8.29152	6.92157	6.93655	7.8086	7.20318	7.16811	8.01705
ENSG00000117748	6118	RPA2	protein_coding	HGNC Symbol	replication protein A2 [Source:HGNC Symbol;Acc:HGNC:10290]	0.787357	0.556627	1.01809	5.8121	7.16099	1.03962e-06	5.53049e-05	5.67918	1.72591	5.99007	6.24302	5.30431	6.00269	6.07837	5.36455	6.01514	6.00588	5.30485
ENSG00000160716	1141	CHRNB2	protein_coding	HGNC Symbol	cholinergic receptor nicotinic beta 2 subunit [Source:HGNC Symbol;Acc:HGNC:1962]	-1.50968	-1.95217	-1.0672	2.34026	-7.15965	1.0423e-06	5.53049e-05	5.80585	-2.84748	0.361959	2.48622	4.32801	0.817701	2.96033	3.97206	0.0180846	2.21391	3.90404
ENSG00000050344	9603	NFE2L3	protein_coding	HGNC Symbol	nuclear factor, erythroid 2 like 3 [Source:HGNC Symbol;Acc:HGNC:7783]	0.745383	0.526875	0.963892	6.85709	7.15843	1.04475e-06	5.53531e-05	5.54117	1.67642	6.68337	7.1184	6.38085	6.80512	7.26701	6.59724	6.78397	7.45468	6.62318
ENSG00000140319	6727	SRP14	protein_coding	HGNC Symbol	signal recognition particle 14 [Source:HGNC Symbol;Acc:HGNC:11299]	0.681694	0.481825	0.881562	7.2861	7.15731	1.04698e-06	5.53899e-05	5.53099	1.60402	8.02526	7.22175	6.64399	7.83141	7.28853	6.68898	7.91369	7.41795	6.54336
ENSG00000115290	2888	GRB14	protein_coding	HGNC Symbol	growth factor receptor bound protein 14 [Source:HGNC Symbol;Acc:HGNC:4565]	-1.56631	-2.02574	-1.10689	3.92842	-7.1543	1.05304e-06	5.55999e-05	5.79352	-2.96147	3.6962	3.16818	4.48717	4.11701	3.54776	4.95553	4.21904	2.56693	4.598
ENSG00000133321	5920	RARRES3	protein_coding	HGNC Symbol	retinoic acid receptor responder 3 [Source:HGNC Symbol;Acc:HGNC:9869]	-1.37258	-1.7752	-0.969946	4.81939	-7.1538	1.05405e-06	5.55999e-05	5.77728	-2.58932	5.96145	3.8308	5.34645	5.77396	3.25387	4.77052	5.9447	3.72061	4.77218
ENSG00000156959	375323	LHFPL4	protein_coding	HGNC Symbol	lipoma HMGIC fusion partner-like 4 [Source:HGNC Symbol;Acc:HGNC:29568]	-1.22999	-1.5909	-0.869089	4.43574	-7.15181	1.05808e-06	5.57306e-05	5.74058	-2.34566	3.38749	3.94848	5.16164	3.95156	4.22028	5.61898	3.57667	4.48939	5.5672
ENSG00000276903	8332	HIST1H2AL	protein_coding	HGNC Symbol	histone cluster 1 H2A family member l [Source:HGNC Symbol;Acc:HGNC:4730]	1.57551	1.11274	2.03828	2.58485	7.14434	1.07333e-06	5.64513e-05	5.77938	2.98041	0.658941	4.28315	2.19594	0.817701	4.42178	3.3179	0.986376	4.02738	2.55445
ENSG00000196814	89853	MVB12B	protein_coding	HGNC Symbol	multivesicular body subunit 12B [Source:HGNC Symbol;Acc:HGNC:23368]	-1.0057	-1.30117	-0.710237	5.12144	-7.14283	1.07646e-06	5.6533e-05	5.68659	-2.00792	4.66522	4.49913	5.63751	4.84745	4.95105	5.77576	4.83214	4.91545	5.9692
ENSG00000153721	154043	CNKSR3	protein_coding	HGNC Symbol	CNKSR family member 3 [Source:HGNC Symbol;Acc:HGNC:23034]	-0.929662	-1.20292	-0.656405	4.83407	-7.13936	1.08364e-06	5.67577e-05	5.72172	-1.90483	4.99589	4.22214	5.21078	4.99296	4.18272	5.18398	5.15808	4.38542	5.17466
ENSG00000165821	6297	SALL2	protein_coding	HGNC Symbol	spalt like transcription factor 2 [Source:HGNC Symbol;Acc:HGNC:10526]	-0.77522	-1.0031	-0.547342	6.99848	-7.13884	1.08473e-06	5.67577e-05	5.47563	-1.71145	6.4645	6.56388	7.46174	6.75891	6.87214	7.57547	6.9002	6.83241	7.55707
ENSG00000169258	114787	GPRIN1	protein_coding	HGNC Symbol	G protein regulated inducer of neurite outgrowth 1 [Source:HGNC Symbol;Acc:HGNC:24835]	-0.988841	-1.27953	-0.698153	4.29132	-7.13848	1.08548e-06	5.67577e-05	5.73331	-1.98459	3.92267	4.01473	5.02177	3.77293	3.84885	5.02407	3.81194	4.21748	4.98741
ENSG00000102265	7076	TIMP1	protein_coding	HGNC Symbol	TIMP metallopeptidase inhibitor 1 [Source:HGNC Symbol;Acc:HGNC:11820]	0.838873	0.592198	1.08555	6.65908	7.13636	1.08989e-06	5.69058e-05	5.52092	1.78865	6.57642	7.20056	6.19255	6.51258	6.89748	6.24193	6.46965	7.35215	6.48839
ENSG00000114388	10641	NPRL2	protein_coding	HGNC Symbol	NPR2-like, GATOR1 complex subunit [Source:HGNC Symbol;Acc:HGNC:24969]	1.04142	0.734553	1.34829	5.89215	7.12165	1.1211e-06	5.84502e-05	5.5668	2.05825	5.58693	7.01608	5.57633	5.50948	6.35933	5.49991	5.38479	6.45732	5.63918
ENSG00000113712	1452	CSNK1A1	protein_coding	HGNC Symbol	casein kinase 1 alpha 1 [Source:HGNC Symbol;Acc:HGNC:2451]	0.47173	0.332694	0.610766	8.46166	7.11986	1.12497e-06	5.8456e-05	5.2391	1.38677	8.42296	8.73373	8.20624	8.32285	8.71754	8.29162	8.44417	8.73732	8.27851
ENSG00000119541	9525	VPS4B	protein_coding	HGNC Symbol	vacuolar protein sorting 4 homolog B [Source:HGNC Symbol;Acc:HGNC:10895]	0.705163	0.497288	0.913037	6.30932	7.11859	1.12772e-06	5.8456e-05	5.54411	1.63033	6.44396	6.50747	5.8175	6.45191	6.65278	5.88842	6.53276	6.5732	5.91586
ENSG00000121753	576	ADGRB2	protein_coding	HGNC Symbol	adhesion G protein-coupled receptor B2 [Source:HGNC Symbol;Acc:HGNC:944]	-0.739922	-0.958022	-0.521823	6.39338	-7.11929	1.12621e-06	5.8456e-05	5.56456	-1.67009	6.99298	5.72152	6.45297	7.08199	5.59736	6.50307	7.03223	5.79052	6.36778
ENSG00000132382	10514	MYBBP1A	protein_coding	HGNC Symbol	MYB binding protein 1a [Source:HGNC Symbol;Acc:HGNC:7546]	0.838041	0.591049	1.08503	6.93448	7.12012	1.12442e-06	5.8456e-05	5.46801	1.78762	7.16895	7.53312	6.60265	6.93086	7.22529	6.26298	6.90974	7.20091	6.57582
ENSG00000144283	8502	PKP4	protein_coding	HGNC Symbol	plakophilin 4 [Source:HGNC Symbol;Acc:HGNC:9026]	1.06467	0.750605	1.37874	5.55228	7.11375	1.13826e-06	5.89172e-05	5.60989	2.0917	5.91304	6.21824	4.99397	5.4794	5.74209	4.86795	5.55116	6.15654	5.04817
ENSG00000093009	8318	CDC45	protein_coding	HGNC Symbol	cell division cycle 45 [Source:HGNC Symbol;Acc:HGNC:1739]	1.8912	1.33307	2.44933	2.36891	7.11065	1.14505e-06	5.91834e-05	5.71173	3.70944	1.01404	4.67789	1.93507	1.25659	3.72369	2.31214	0.24941	3.8178	2.33361
ENSG00000169085	254778	C8orf46	protein_coding	HGNC Symbol	chromosome 8 open reading frame 46 [Source:HGNC Symbol;Acc:HGNC:28498]	-1.45443	-1.88385	-1.02501	2.89081	-7.10754	1.15192e-06	5.9453e-05	5.7007	-2.74048	2.56359	2.35596	3.75904	2.54502	1.98236	3.58953	3.08698	2.40119	3.73366
ENSG00000164649	55536	CDCA7L	protein_coding	HGNC Symbol	cell division cycle associated 7 like [Source:HGNC Symbol;Acc:HGNC:30777]	1.062	0.748336	1.37566	5.99447	7.10504	1.15748e-06	5.96541e-05	5.55349	2.08782	6.36903	6.6521	5.44786	5.85625	6.17557	5.22747	6.2469	6.51062	5.46444
ENSG00000069998	27440	CECR5	protein_coding	HGNC Symbol	cat eye syndrome chromosome region, candidate 5 [Source:HGNC Symbol;Acc:HGNC:1843]	-0.888183	-1.15062	-0.625745	5.42293	-7.10201	1.16423e-06	5.99161e-05	5.60456	-1.85084	5.69722	4.90449	5.90138	5.47686	4.96218	5.68732	5.69051	4.77245	5.714
ENSG00000129315	904	CCNT1	protein_coding	HGNC Symbol	cyclin T1 [Source:HGNC Symbol;Acc:HGNC:1599]	0.662004	0.466262	0.857747	7.03958	7.09709	1.1753e-06	6.03993e-05	5.38366	1.58228	6.85701	7.66791	6.91338	6.69817	7.42681	6.87041	6.62702	7.48533	6.8102
ENSG00000184357	3009	HIST1H1B	protein_coding	HGNC Symbol	histone cluster 1 H1 family member b [Source:HGNC Symbol;Acc:HGNC:4719]	1.37384	0.967328	1.78036	4.06321	7.09194	1.18701e-06	6.09139e-05	5.60693	2.5916	1.80253	5.80918	3.8922	2.26836	5.94639	4.96657	2.06438	5.49381	4.32545
ENSG00000152291	10618	TGOLN2	protein_coding	HGNC Symbol	trans-golgi network protein 2 [Source:HGNC Symbol;Acc:HGNC:15450]	0.629714	0.443348	0.81608	7.55417	7.09059	1.19011e-06	6.09857e-05	5.21422	1.54726	6.12218	8.66605	7.92958	6.09651	8.3828	7.91976	6.04238	8.7647	8.06358
ENSG00000084070	64744	SMAP2	protein_coding	HGNC Symbol	small ArfGAP2 [Source:HGNC Symbol;Acc:HGNC:25082]	1.03899	0.730954	1.34702	5.06796	7.0781	1.21906e-06	6.22918e-05	5.56656	2.05479	4.84554	5.86612	4.71997	4.73736	5.42312	4.5037	4.74482	5.92093	4.85008
ENSG00000173465	10534	SSSCA1	protein_coding	HGNC Symbol	Sjogren syndrome/scleroderma autoantigen 1 [Source:HGNC Symbol;Acc:HGNC:11328]	1.04828	0.737366	1.35919	4.519	7.07526	1.22576e-06	6.25453e-05	5.61498	2.06806	4.74245	5.13049	4.00174	4.52306	4.78554	3.77681	4.63151	5.04956	4.02987
ENSG00000106799	7046	TGFBR1	protein_coding	HGNC Symbol	transforming growth factor beta receptor 1 [Source:HGNC Symbol;Acc:HGNC:11772]	0.660516	0.464559	0.856473	7.70575	7.0734	1.23017e-06	6.2681e-05	5.27609	1.58065	7.86317	8.10262	7.34981	7.70766	7.8456	7.17885	7.93876	7.96642	7.39889
ENSG00000153561	64795	RMND5A	protein_coding	HGNC Symbol	required for meiotic nuclear division 5 homolog A [Source:HGNC Symbol;Acc:HGNC:25850]	0.907958	0.638411	1.17751	7.32767	7.06865	1.24149e-06	6.31681e-05	5.32074	1.87639	7.58885	7.54936	6.67642	7.22256	7.59588	6.75839	7.56364	8.01128	6.98267
ENSG00000168496	2237	FEN1	protein_coding	HGNC Symbol	flap structure-specific endonuclease 1 [Source:HGNC Symbol;Acc:HGNC:3650]	1.14832	0.807368	1.48928	5.19433	7.06762	1.24396e-06	6.32042e-05	5.53635	2.21656	5.21424	6.13629	4.93019	4.66792	5.59974	4.59665	4.82768	6.01616	4.76013
ENSG00000158042	63875	MRPL17	protein_coding	HGNC Symbol	mitochondrial ribosomal protein L17 [Source:HGNC Symbol;Acc:HGNC:14053]	0.975809	0.685938	1.26568	7.00206	7.06425	1.25205e-06	6.35256e-05	5.36558	1.96674	7.5938	7.58614	6.45863	7.08032	7.16638	6.18949	7.21263	7.27979	6.45138
ENSG00000135119	84900	RNFT2	protein_coding	HGNC Symbol	ring finger protein, transmembrane 2 [Source:HGNC Symbol;Acc:HGNC:25905]	-0.948599	-1.23044	-0.666755	5.07117	-7.06284	1.25547e-06	6.36095e-05	5.55404	-1.93	5.05126	4.30685	5.5037	5.23424	4.75174	5.45619	5.18975	4.60282	5.54394
ENSG00000075624	60	ACTB	protein_coding	HGNC Symbol	actin beta [Source:HGNC Symbol;Acc:HGNC:132]	0.573368	0.402938	0.743797	11.3584	7.05982	1.26279e-06	6.38798e-05	4.57862	1.48799	11.2292	11.6464	11.0797	10.9656	11.9943	11.3689	10.9912	11.7299	11.2208
ENSG00000196576	23654	PLXNB2	protein_coding	HGNC Symbol	plexin B2 [Source:HGNC Symbol;Acc:HGNC:9104]	0.563103	0.395709	0.730497	8.54826	7.05918	1.26437e-06	6.38798e-05	5.12312	1.47744	8.57433	8.79446	8.17012	8.73696	8.64575	8.10145	8.78353	8.8276	8.30018
ENSG00000176619	84823	LMNB2	protein_coding	HGNC Symbol	lamin B2 [Source:HGNC Symbol;Acc:HGNC:6638]	0.792211	0.556674	1.02775	7.43219	7.05809	1.26701e-06	6.39234e-05	5.27171	1.73173	7.54357	8.08559	7.25927	7.30777	7.77428	7.00144	7.26064	7.71841	6.93877
ENSG00000176619	102466806	LMNB2	protein_coding	HGNC Symbol	lamin B2 [Source:HGNC Symbol;Acc:HGNC:6638]	0.792211	0.556674	1.02775	7.43219	7.05809	1.26701e-06	6.39234e-05	5.27171	1.73173	7.54357	8.08559	7.25927	7.30777	7.77428	7.00144	7.26064	7.71841	6.93877
ENSG00000182013	55228	PNMAL1	protein_coding	HGNC Symbol	paraneoplastic Ma antigen family like 1 [Source:HGNC Symbol;Acc:HGNC:25578]	-0.749562	-0.972452	-0.526672	6.04947	-7.05704	1.26958e-06	6.39633e-05	5.35309	-1.68128	4.44942	6.57977	7.34553	4.52797	6.23946	7.13303	4.36797	6.61572	7.18635
ENSG00000139174	144165	PRICKLE1	protein_coding	HGNC Symbol	prickle planar cell polarity protein 1 [Source:HGNC Symbol;Acc:HGNC:17019]	1.07594	0.755843	1.39605	5.11104	7.05354	1.27819e-06	6.4307e-05	5.52306	2.1081	4.98923	5.80918	5.04001	5.03148	5.5539	4.46789	4.94779	5.78091	4.37899
ENSG00000125398	6662	SOX9	protein_coding	HGNC Symbol	SRY-box 9 [Source:HGNC Symbol;Acc:HGNC:11204]	-0.783891	-1.0172	-0.550577	6.17833	-7.05052	1.28567e-06	6.45026e-05	5.39147	-1.72177	5.65369	5.82773	6.72421	5.69326	6.01032	6.90142	5.68064	6.27936	6.83436
ENSG00000145248	201780	SLC10A4	protein_coding	HGNC Symbol	solute carrier family 10 member 4 [Source:HGNC Symbol;Acc:HGNC:22980]	-1.44723	-1.87796	-1.0165	2.28619	-7.05079	1.28498e-06	6.45026e-05	5.57002	-2.72684	2.02709	1.93713	3.27508	1.70089	1.72804	3.34071	1.60305	1.78452	3.1792
ENSG00000136811	4957	ODF2	protein_coding	HGNC Symbol	outer dense fiber of sperm tails 2 [Source:HGNC Symbol;Acc:HGNC:8114]	0.904499	0.635193	1.17381	6.77765	7.04803	1.29186e-06	6.4723e-05	5.33866	1.8719	6.87878	7.53375	6.4092	6.7036	6.96449	6.32721	6.54369	7.29843	6.3397
ENSG00000094880	8697	CDC23	protein_coding	HGNC Symbol	cell division cycle 23 [Source:HGNC Symbol;Acc:HGNC:1724]	-0.723066	-0.938417	-0.507714	6.22897	-7.04589	1.29721e-06	6.49003e-05	5.42655	-1.65069	6.65316	5.5973	6.39628	6.58265	5.62329	6.39143	6.65124	5.78572	6.37965
ENSG00000089597	23193	GANAB	protein_coding	HGNC Symbol	glucosidase II alpha subunit [Source:HGNC Symbol;Acc:HGNC:4138]	0.513156	0.360244	0.666068	9.48816	7.04228	1.30629e-06	6.51846e-05	4.93778	1.42717	9.69345	9.65015	9.0585	9.57652	9.51893	9.14107	9.73151	9.79999	9.22332
ENSG00000161203	1173	AP2M1	protein_coding	HGNC Symbol	adaptor related protein complex 2 mu 1 subunit [Source:HGNC Symbol;Acc:HGNC:564]	0.535618	0.376011	0.695226	9.05702	7.04218	1.30652e-06	6.51846e-05	5.02702	1.44956	9.53767	9.16402	8.59148	9.31	9.01556	8.54403	9.48365	9.2187	8.64806
ENSG00000130733	78992	YIPF2	protein_coding	HGNC Symbol	Yip1 domain family member 2 [Source:HGNC Symbol;Acc:HGNC:28476]	0.901063	0.632484	1.16964	7.24418	7.04027	1.31137e-06	6.53357e-05	5.26557	1.86744	7.47377	7.86238	6.71383	6.97466	7.47097	6.70665	7.20404	7.79321	6.99815
ENSG00000111846	2651	GCNT2	protein_coding	HGNC Symbol	glucosaminyl (N-acetyl) transferase 2, I-branching enzyme (I blood group) [Source:HGNC Symbol;Acc:HGNC:4204]	1.04692	0.734707	1.35912	4.86179	7.03676	1.32029e-06	6.56888e-05	5.53848	2.06611	5.69313	4.99481	3.96402	5.43829	4.8746	3.90478	5.54028	5.25093	4.09531
ENSG00000177302	7156	TOP3A	protein_coding	HGNC Symbol	topoisomerase (DNA) III alpha [Source:HGNC Symbol;Acc:HGNC:11992]	0.85888	0.602662	1.1151	5.12277	7.03442	1.32627e-06	6.58952e-05	5.47756	1.81363	5.00251	5.74774	4.86005	4.67236	5.62329	4.79963	4.88469	5.69141	4.82329
ENSG00000121057	8165	AKAP1	protein_coding	HGNC Symbol	A-kinase anchoring protein 1 [Source:HGNC Symbol;Acc:HGNC:367]	-0.862175	-1.11947	-0.604881	5.57611	-7.03188	1.33278e-06	6.60631e-05	5.47075	-1.81778	6.10843	4.74014	5.6534	6.12594	5.0517	5.72248	6.11383	4.8295	5.83962
ENSG00000276644	1602	DACH1	protein_coding	HGNC Symbol	dachshund family transcription factor 1 [Source:HGNC Symbol;Acc:HGNC:2663]	-1.04831	-1.36115	-0.735456	4.93846	-7.03167	1.33333e-06	6.60631e-05	5.4984	-2.0681	4.68595	4.59369	5.62347	4.83562	4.55022	5.27561	5.02395	4.23166	5.62595
ENSG00000104361	79815	NIPAL2	protein_coding	HGNC Symbol	NIPA like domain containing 2 [Source:HGNC Symbol;Acc:HGNC:25854]	-1.30582	-1.69557	-0.916065	2.72524	-7.0307	1.33584e-06	6.60965e-05	5.55397	-2.47224	2.63356	2.05378	3.5026	2.48572	2.22336	3.4285	2.57134	2.18506	3.44324
ENSG00000074527	59277	NTN4	protein_coding	HGNC Symbol	netrin 4 [Source:HGNC Symbol;Acc:HGNC:13658]	-1.43265	-1.8604	-1.0049	3.63083	-7.02846	1.34163e-06	6.62005e-05	5.56043	-2.69942	4.44456	2.28614	3.60418	4.87467	2.51287	3.92	4.74482	2.35012	3.94011
ENSG00000174851	10897	YIF1A	protein_coding	HGNC Symbol	Yip1 interacting factor homolog A, membrane trafficking protein [Source:HGNC Symbol;Acc:HGNC:16688]	0.821167	0.576005	1.06633	7.28715	7.02884	1.34065e-06	6.62005e-05	5.26344	1.76683	7.94757	7.61134	6.64299	7.46508	7.39568	6.69121	7.57234	7.52401	6.73417
ENSG00000272841	NA	RP3-428L16.2	antisense	Clone-based (Vega)		-0.895103	-1.16246	-0.627747	5.99596	-7.02569	1.34884e-06	6.64649e-05	5.4337	-1.85974	6.95762	5.16979	6.08975	6.62448	4.99866	5.9875	6.88308	5.24395	6.0088
ENSG00000039068	999	CDH1	protein_coding	HGNC Symbol	cadherin 1 [Source:HGNC Symbol;Acc:HGNC:1748]	-2.63156	-3.41802	-1.84511	0.431305	-7.02179	1.35905e-06	6.68758e-05	5.20571	-6.19698	-0.679861	-0.240407	2.83414	-2.35222	-0.123439	2.03285	-0.598587	0.199556	2.80971
ENSG00000100162	79019	CENPM	protein_coding	HGNC Symbol	centromere protein M [Source:HGNC Symbol;Acc:HGNC:18352]	1.59998	1.12171	2.07825	1.7077	7.02019	1.36327e-06	6.68758e-05	5.51149	3.03139	-0.123468	3.52209	1.48051	0.6834	3.20475	1.65014	0.0180846	3.05555	1.87824
ENSG00000274641	8348	HIST1H2BO	protein_coding	HGNC Symbol	histone cluster 1 H2B family member o [Source:HGNC Symbol;Acc:HGNC:4758]	1.39541	0.978328	1.81249	4.24357	7.02077	1.36174e-06	6.68758e-05	5.46634	2.63064	2.61638	5.86812	3.77365	2.63873	5.98872	4.82411	2.20877	5.57112	4.7025
ENSG00000278463	8335	HIST1H2AB	protein_coding	HGNC Symbol	histone cluster 1 H2A family member b [Source:HGNC Symbol;Acc:HGNC:4734]	0.862333	0.604545	1.12012	5.40589	7.01968	1.36462e-06	6.68758e-05	5.41192	1.81798	4.93138	6.19144	4.98144	4.8938	5.99776	5.39484	4.86739	6.07632	5.31862
ENSG00000112282	9439	MED23	protein_coding	HGNC Symbol	mediator complex subunit 23 [Source:HGNC Symbol;Acc:HGNC:2372]	-0.890581	-1.1569	-0.624258	5.83229	-7.01731	1.37089e-06	6.70913e-05	5.40792	-1.85392	6.2418	5.06945	6.04379	6.03752	5.18114	6.04939	6.12297	5.46409	6.28044
ENSG00000115677	3069	HDLBP	protein_coding	HGNC Symbol	high density lipoprotein binding protein [Source:HGNC Symbol;Acc:HGNC:4857]	0.670215	0.46973	0.8707	10.2594	7.01517	1.37658e-06	6.72184e-05	4.73166	1.59131	10.4834	10.657	9.90205	10.0586	10.4038	9.79956	10.2208	10.7374	10.0724
ENSG00000142875	5567	PRKACB	protein_coding	HGNC Symbol	protein kinase cAMP-activated catalytic subunit beta [Source:HGNC Symbol;Acc:HGNC:9381]	-0.720819	-0.93647	-0.505167	7.30709	-7.01422	1.3791e-06	6.72184e-05	5.21828	-1.64812	7.58279	6.71545	7.49077	7.26946	6.92712	7.62277	7.4793	6.99293	7.6832
ENSG00000150687	11098	PRSS23	protein_coding	HGNC Symbol	protease, serine 23 [Source:HGNC Symbol;Acc:HGNC:14370]	0.716281	0.501988	0.930574	8.39236	7.01424	1.37906e-06	6.72184e-05	5.09442	1.64294	9.13722	8.56065	7.71028	8.87214	8.25443	7.57788	8.99723	8.52635	7.89511
ENSG00000138180	55165	CEP55	protein_coding	HGNC Symbol	centrosomal protein 55 [Source:HGNC Symbol;Acc:HGNC:1161]	1.58441	1.11017	2.05864	1.85607	7.01102	1.38767e-06	6.73792e-05	5.51609	2.99884	-0.375007	3.41712	1.48051	0.183829	3.64302	2.03285	0.352504	3.57251	2.39727
ENSG00000146216	84630	TTBK1	protein_coding	HGNC Symbol	tau tubulin kinase 1 [Source:HGNC Symbol;Acc:HGNC:19140]	-1.29114	-1.67756	-0.904727	3.99711	-7.01172	1.38579e-06	6.73792e-05	5.51204	-2.44722	3.37733	3.12883	4.81131	3.79752	4.02188	4.85217	3.60826	3.50407	4.87265
ENSG00000176971	387758	FIBIN	protein_coding	HGNC Symbol	fin bud initiation factor homolog (zebrafish) [Source:HGNC Symbol;Acc:HGNC:33747]	-0.940591	-1.22213	-0.659055	4.9591	-7.01089	1.38802e-06	6.73792e-05	5.43599	-1.91931	4.26334	4.59369	5.66911	4.41596	4.66361	5.68732	4.48036	5.0773	5.78116
ENSG00000185104	11124	FAF1	protein_coding	HGNC Symbol	Fas associated factor 1 [Source:HGNC Symbol;Acc:HGNC:3578]	0.770491	0.539715	1.00127	6.07325	7.00619	1.40072e-06	6.79036e-05	5.32575	1.70585	5.85014	6.69427	5.97276	5.60314	6.5135	5.72465	5.85975	6.62649	5.81458
ENSG00000274712	NA	RP11-147L13.15	lincRNA	Clone-based (Vega)		-1.25724	-1.63385	-0.880632	3.01961	-7.00544	1.40274e-06	6.791e-05	5.52038	-2.39038	2.61638	2.48622	3.72186	2.63873	2.68392	4.02231	2.75191	2.52148	3.73366
ENSG00000162374	1996	ELAVL4	protein_coding	HGNC Symbol	ELAV like RNA binding protein 4 [Source:HGNC Symbol;Acc:HGNC:3315]	-1.65098	-2.1456	-1.15637	3.09842	-7.00456	1.40514e-06	6.79348e-05	5.50589	-3.14048	3.41755	1.77667	3.34523	3.69654	2.31878	3.67278	3.54437	2.03143	4.08246
ENSG00000179241	143458	LDLRAD3	protein_coding	HGNC Symbol	low density lipoprotein receptor class A domain containing 3 [Source:HGNC Symbol;Acc:HGNC:27046]	-0.93173	-1.21112	-0.652339	6.53449	-6.99816	1.42267e-06	6.86897e-05	5.27733	-1.90756	6.60064	5.89768	6.93223	6.34057	5.9869	6.82866	6.62187	6.35093	7.25095
ENSG00000166130	121457	IKBIP	protein_coding	HGNC Symbol	IKBKB interacting protein [Source:HGNC Symbol;Acc:HGNC:26430]	1.42736	0.999236	1.85548	6.11552	6.99635	1.42767e-06	6.88387e-05	5.3344	2.68954	6.78102	7.1041	5.47716	5.94148	6.36493	5.04853	6.19062	6.74367	5.38816
ENSG00000109332	7323	UBE2D3	protein_coding	HGNC Symbol	ubiquitin conjugating enzyme E2 D3 [Source:HGNC Symbol;Acc:HGNC:12476]	0.578105	0.40469	0.751519	8.361	6.99563	1.42966e-06	6.88421e-05	5.0321	1.49289	8.74653	8.54734	8.00929	8.42569	8.48694	7.92496	8.58116	8.58412	7.943
ENSG00000114867	1981	EIF4G1	protein_coding	HGNC Symbol	eukaryotic translation initiation factor 4 gamma 1 [Source:HGNC Symbol;Acc:HGNC:3296]	0.44108	0.308753	0.573408	9.10355	6.99477	1.43205e-06	6.8862e-05	4.86917	1.35762	8.87777	9.43563	9.03992	8.77332	9.41799	8.93143	8.81321	9.54642	9.09621
ENSG00000169895	94056	SYAP1	protein_coding	HGNC Symbol	synapse associated protein 1 [Source:HGNC Symbol;Acc:HGNC:16273]	0.788095	0.551638	1.02455	7.47951	6.9941	1.43391e-06	6.8862e-05	5.16013	1.72679	7.8835	7.9891	7.0584	7.58706	7.54683	6.9606	7.69818	7.72155	6.87032
ENSG00000071626	26528	DAZAP1	protein_coding	HGNC Symbol	DAZ associated protein 1 [Source:HGNC Symbol;Acc:HGNC:2683]	0.797893	0.558462	1.03732	6.0387	6.9931	1.43667e-06	6.89028e-05	5.32958	1.73856	6.1493	6.48557	5.37787	6.21078	6.24706	5.64671	6.24857	6.32801	5.65445
ENSG00000133103	57511	COG6	protein_coding	HGNC Symbol	component of oligomeric golgi complex 6 [Source:HGNC Symbol;Acc:HGNC:18621]	1.05854	0.740647	1.37643	6.43405	6.98769	1.45184e-06	6.94234e-05	5.25567	2.08282	6.62553	7.32038	6.15538	5.92111	6.89167	5.83921	6.15719	6.98039	6.01558
ENSG00000173559	64859	NABP1	protein_coding	HGNC Symbol	nucleic acid binding protein 1 [Source:HGNC Symbol;Acc:HGNC:26232]	1.43483	1.0039	1.86576	4.16371	6.98716	1.45333e-06	6.94234e-05	5.45588	2.7035	3.86567	5.51321	4.0625	3.90705	4.89022	3.4285	3.59781	4.806	3.40245
ENSG00000176986	9632	SEC24C	protein_coding	HGNC Symbol	SEC24 homolog C, COPII coat complex component [Source:HGNC Symbol;Acc:HGNC:10705]	0.605472	0.423643	0.787301	7.74569	6.98773	1.4517e-06	6.94234e-05	5.10587	1.52148	8.05106	7.94116	7.37098	7.81995	7.86055	7.27228	7.95626	8.0538	7.38522
ENSG00000147905	84186	ZCCHC7	protein_coding	HGNC Symbol	zinc finger CCHC-type containing 7 [Source:HGNC Symbol;Acc:HGNC:26209]	0.979045	0.684833	1.27326	4.88435	6.98309	1.46485e-06	6.98807e-05	5.40732	1.97116	5.03519	5.57795	4.51787	4.74581	5.27335	4.30346	4.70154	5.35822	4.44575
ENSG00000174721	143282	FGFBP3	protein_coding	HGNC Symbol	fibroblast growth factor binding protein 3 [Source:HGNC Symbol;Acc:HGNC:23428]	-1.35257	-1.75914	-0.945986	4.7352	-6.98103	1.4707e-06	7.00669e-05	5.4157	-2.55366	4.13052	3.84706	5.28149	4.68998	4.18272	5.81905	4.84546	4.41679	5.40374
ENSG00000198876	25853	DCAF12	protein_coding	HGNC Symbol	DDB1 and CUL4 associated factor 12 [Source:HGNC Symbol;Acc:HGNC:19911]	-0.757994	-0.98592	-0.530068	5.73102	-6.97875	1.47723e-06	7.02848e-05	5.32483	-1.69114	5.75722	5.29949	6.12151	5.58441	5.3712	6.10374	5.72934	5.449	6.16326
ENSG00000131351	93323	HAUS8	protein_coding	HGNC Symbol	HAUS augmin like complex subunit 8 [Source:HGNC Symbol;Acc:HGNC:30532]	1.53785	1.07535	2.00036	2.52738	6.97758	1.48058e-06	7.03508e-05	5.43625	2.90362	2.8101	3.24379	1.8549	2.38113	3.06036	1.7893	2.69419	3.44444	1.46815
ENSG00000161888	147841	SPC24	protein_coding	HGNC Symbol	SPC24, NDC80 kinetochore complex component [Source:HGNC Symbol;Acc:HGNC:26913]	1.36846	0.956811	1.7801	2.97544	6.9761	1.48484e-06	7.04603e-05	5.45223	2.58194	0.847386	4.56449	2.76271	1.05377	4.77717	3.34071	0.986376	4.64051	3.80581
ENSG00000108932	9120	SLC16A6	protein_coding	HGNC Symbol	solute carrier family 16 member 6 [Source:HGNC Symbol;Acc:HGNC:10927]	3.46707	2.42324	4.51091	2.25394	6.97009	1.50226e-06	7.11928e-05	5.16688	11.0584	3.59462	3.73796	-0.467025	3.56902	3.86475	0.300551	3.82991	2.18506	-0.329353
ENSG00000146122	23500	DAAM2	protein_coding	HGNC Symbol	dishevelled associated activator of morphogenesis 2 [Source:HGNC Symbol;Acc:HGNC:18143]	-1.42477	-1.85386	-0.99568	3.18457	-6.96793	1.50858e-06	7.13983e-05	5.45019	-2.68471	2.07817	2.58644	4.50479	2.50576	3.24174	4.29764	2.67443	2.73561	4.03655
ENSG00000062524	4058	LTK	protein_coding	HGNC Symbol	leukocyte receptor tyrosine kinase [Source:HGNC Symbol;Acc:HGNC:6721]	-1.48442	-1.93166	-1.03718	1.90432	-6.96504	1.51706e-06	7.17052e-05	5.38431	-2.79805	1.06557	1.63406	2.95444	1.30313	1.41909	2.99741	1.32741	1.43834	2.99943
ENSG00000169118	53944	CSNK1G1	protein_coding	HGNC Symbol	casein kinase 1 gamma 1 [Source:HGNC Symbol;Acc:HGNC:2454]	0.729086	0.509287	0.948885	5.93145	6.96079	1.52964e-06	7.22047e-05	5.27808	1.65759	6.11608	6.3017	5.48828	6.08823	6.1319	5.47177	6.12297	6.18779	5.47432
ENSG00000144285	6323	SCN1A	protein_coding	HGNC Symbol	sodium voltage-gated channel alpha subunit 1 [Source:HGNC Symbol;Acc:HGNC:10585]	-3.01835	-3.92847	-2.10823	0.697135	-6.95946	1.5336e-06	7.22965e-05	5.19573	-8.1024	-1.5974	-0.725834	3.76637	-0.586689	1.33028	3.21054	-1.69812	-0.0519824	2.62706
ENSG00000044574	3309	HSPA5	protein_coding	HGNC Symbol	heat shock protein family A (Hsp70) member 5 [Source:HGNC Symbol;Acc:HGNC:5238]	0.978101	0.683069	1.27313	7.86321	6.95698	1.54101e-06	7.24068e-05	5.03123	1.96987	8.01055	8.34581	7.2651	8.2318	8.49622	7.5555	7.95881	7.89249	7.01262
ENSG00000112742	7272	TTK	protein_coding	HGNC Symbol	TTK protein kinase [Source:HGNC Symbol;Acc:HGNC:12401]	1.55135	1.08329	2.01941	2.41593	6.95531	1.54602e-06	7.24068e-05	5.42755	2.93092	0.787265	3.91802	1.77001	0.6834	4.01478	2.89325	0.986376	4.01103	2.67921
ENSG00000116962	4811	NID1	protein_coding	HGNC Symbol	nidogen 1 [Source:HGNC Symbol;Acc:HGNC:7821]	1.25346	0.875414	1.63151	6.34958	6.95775	1.5387e-06	7.24068e-05	5.24289	2.38413	6.49301	6.55648	5.0817	6.81419	6.62854	5.76315	6.93383	7.14675	5.72851
ENSG00000120805	400	ARL1	protein_coding	HGNC Symbol	ADP ribosylation factor like GTPase 1 [Source:HGNC Symbol;Acc:HGNC:692]	1.01708	0.710235	1.32393	7.84761	6.9557	1.54482e-06	7.24068e-05	5.02162	2.02382	8.23672	8.66376	7.40422	7.68642	8.03665	7.16454	7.82348	8.2693	7.34341
ENSG00000130741	1968	EIF2S3	protein_coding	HGNC Symbol	eukaryotic translation initiation factor 2 subunit gamma [Source:HGNC Symbol;Acc:HGNC:3267]	0.650703	0.454411	0.846996	7.8874	6.95641	1.54271e-06	7.24068e-05	5.01493	1.56993	8.08774	8.33504	7.45099	7.91105	7.98258	7.56885	7.89887	8.20203	7.5495
ENSG00000052795	57600	FNIP2	protein_coding	HGNC Symbol	folliculin interacting protein 2 [Source:HGNC Symbol;Acc:HGNC:29280]	1.14186	0.79726	1.48645	4.09134	6.95357	1.55123e-06	7.25566e-05	5.40636	2.20664	4.38496	4.58886	3.38383	3.8995	4.55512	3.40705	4.37411	4.6511	3.57754
ENSG00000172731	55222	LRRC20	protein_coding	HGNC Symbol	leucine rich repeat containing 20 [Source:HGNC Symbol;Acc:HGNC:23421]	-1.19334	-1.55369	-0.832977	4.10165	-6.94918	1.56452e-06	7.30381e-05	5.40919	-2.28681	4.70638	3.07463	4.48273	4.72886	2.94546	4.26223	4.79602	3.55005	4.36844
ENSG00000215041	84461	NEURL4	protein_coding	HGNC Symbol	neuralized E3 ubiquitin protein ligase 4 [Source:HGNC Symbol;Acc:HGNC:34410]	0.675047	0.471189	0.878905	6.50405	6.94883	1.5656e-06	7.30381e-05	5.18658	1.59665	6.54045	6.79721	6.08244	6.72085	6.84335	6.1529	6.57201	6.71998	6.10726
ENSG00000159322	83440	ADPGK	protein_coding	HGNC Symbol	ADP dependent glucokinase [Source:HGNC Symbol;Acc:HGNC:25250]	0.946591	0.660629	1.23255	6.12269	6.94641	1.573e-06	7.32882e-05	5.22684	1.92731	6.52212	6.75368	5.63951	6.02195	6.45432	5.47692	6.13386	6.42375	5.67814
ENSG00000007968	1870	E2F2	protein_coding	HGNC Symbol	E2F transcription factor 2 [Source:HGNC Symbol;Acc:HGNC:3114]	2.43403	1.69835	3.16971	-0.845877	6.94292	1.5837e-06	7.36912e-05	4.96316	5.40401	-4.76732	1.99663	-0.77188	-3.08919	2.22336	-0.405718	-4.50548	1.78452	-0.0778145
ENSG00000168701	29100	TMEM208	protein_coding	HGNC Symbol	transmembrane protein 208 [Source:HGNC Symbol;Acc:HGNC:25015]	0.883332	0.616307	1.15036	6.10223	6.94188	1.58689e-06	7.37443e-05	5.2211	1.84463	6.38306	6.74286	5.58877	6.12594	6.30647	5.51252	6.18015	6.38938	5.6909
ENSG00000120784	22835	ZFP30	protein_coding	HGNC Symbol	ZFP30 zinc finger protein [Source:HGNC Symbol;Acc:HGNC:29555]	-0.851241	-1.1088	-0.59368	5.03881	-6.9355	1.60673e-06	7.44944e-05	5.30909	-1.80405	5.17079	4.49398	5.48606	5.02802	4.64532	5.37564	5.09629	4.61369	5.43946
ENSG00000135048	23670	TMEM2	protein_coding	HGNC Symbol	transmembrane protein 2 [Source:HGNC Symbol;Acc:HGNC:11869]	-0.730179	-0.951115	-0.509243	8.47438	-6.93535	1.60718e-06	7.44944e-05	4.91721	-1.65884	8.99163	7.65988	8.63664	8.81682	7.86648	8.42434	8.99449	8.12294	8.75621
ENSG00000273983	8355	HIST1H3G	protein_coding	HGNC Symbol	histone cluster 1 H3 family member g [Source:HGNC Symbol;Acc:HGNC:4772]	1.6799	1.17152	2.18827	2.44633	6.93434	1.61034e-06	7.45447e-05	5.37494	3.20405	-0.679861	4.96905	2.52436	0.183829	4.88633	3.88939	-1.33555	4.55288	3.02652
ENSG00000085719	8895	CPNE3	protein_coding	HGNC Symbol	copine 3 [Source:HGNC Symbol;Acc:HGNC:2316]	-0.566266	-0.737739	-0.394793	7.14683	-6.92996	1.62413e-06	7.49127e-05	5.03959	-1.48069	6.88328	7.00526	7.57555	6.71225	7.05734	7.60933	6.81476	7.04304	7.62068
ENSG00000162402	23358	USP24	protein_coding	HGNC Symbol	ubiquitin specific peptidase 24 [Source:HGNC Symbol;Acc:HGNC:12623]	-0.739275	-0.963141	-0.515408	6.00987	-6.92983	1.62455e-06	7.49127e-05	5.21604	-1.66934	6.33399	5.39656	6.27573	6.22142	5.58782	6.27339	6.26353	5.54296	6.19346
ENSG00000183010	5831	PYCR1	protein_coding	HGNC Symbol	pyrroline-5-carboxylate reductase 1 [Source:HGNC Symbol;Acc:HGNC:9721]	0.807685	0.563134	1.05224	6.44028	6.93072	1.62174e-06	7.49127e-05	5.13428	1.7504	6.31149	7.16615	6.20473	6.12432	6.86722	6.0179	5.95702	6.96456	6.34912
ENSG00000197409	8351	HIST1H3D	protein_coding	HGNC Symbol	histone cluster 1 H3 family member d [Source:HGNC Symbol;Acc:HGNC:4767]	1.00601	0.701218	1.3108	5.95838	6.92638	1.63549e-06	7.53204e-05	5.16837	2.00834	5.29742	6.79616	5.29421	5.39597	6.78815	6.10874	5.45886	6.6425	5.84343
ENSG00000125931	4435	CITED1	protein_coding	HGNC Symbol	Cbp/p300 interacting transactivator with Glu/Asp rich carboxy-terminal domain 1 [Source:HGNC Symbol;Acc:HGNC:1986]	-1.38363	-1.80297	-0.964293	2.60437	-6.92406	1.64292e-06	7.53727e-05	5.36759	-2.60925	1.94692	2.28614	3.94479	1.55467	2.27186	3.64556	1.27588	2.71557	3.79797
ENSG00000142552	57333	RCN3	protein_coding	HGNC Symbol	reticulocalbin 3 [Source:HGNC Symbol;Acc:HGNC:21145]	1.54496	1.07676	2.01316	4.0504	6.9245	1.6415e-06	7.53727e-05	5.33504	2.91796	3.62928	5.64921	3.43987	3.42914	4.62679	3.53123	3.11657	5.17958	3.85198
ENSG00000157542	3763	KCNJ6	protein_coding	HGNC Symbol	potassium voltage-gated channel subfamily J member 6 [Source:HGNC Symbol;Acc:HGNC:6267]	1.27916	0.891516	1.6668	5.33559	6.92466	1.64099e-06	7.53727e-05	5.20808	2.42697	3.67976	6.64282	5.54686	4.8197	6.66758	5.05199	4.2726	6.23254	5.10647
ENSG00000119977	26123	TCTN3	protein_coding	HGNC Symbol	tectonic family member 3 [Source:HGNC Symbol;Acc:HGNC:24519]	-0.847233	-1.10409	-0.590375	4.81351	-6.92173	1.65038e-06	7.56187e-05	5.26708	-1.79905	4.2467	4.84098	5.64349	3.91456	4.70394	5.61898	4.01416	4.75782	5.58097
ENSG00000138801	9061	PAPSS1	protein_coding	HGNC Symbol	3'-phosphoadenosine 5'-phosphosulfate synthase 1 [Source:HGNC Symbol;Acc:HGNC:8603]	-0.721986	-0.940907	-0.503065	7.53841	-6.92066	1.65383e-06	7.56801e-05	4.98873	-1.64945	7.55094	7.29394	7.98124	7.39832	6.94872	7.7613	7.52967	7.36748	8.0141
ENSG00000163902	6184	RPN1	protein_coding	HGNC Symbol	ribophorin I [Source:HGNC Symbol;Acc:HGNC:10381]	0.653649	0.455362	0.851936	9.04678	6.9176	1.66371e-06	7.60354e-05	4.73727	1.57314	9.08667	9.53037	8.75571	8.7078	9.24032	8.71472	8.90431	9.57607	8.90506
ENSG00000117592	9588	PRDX6	protein_coding	HGNC Symbol	peroxiredoxin 6 [Source:HGNC Symbol;Acc:HGNC:16753]	0.667158	0.464673	0.869645	7.76845	6.91416	1.67488e-06	7.64487e-05	4.93355	1.58794	7.79181	8.30373	7.66593	7.48855	8.1035	7.43746	7.64649	8.09073	7.38783
ENSG00000187514	5757	PTMA	protein_coding	HGNC Symbol	prothymosin, alpha [Source:HGNC Symbol;Acc:HGNC:9623]	0.608019	0.423319	0.792719	7.37752	6.90806	1.69493e-06	7.72657e-05	4.94652	1.52416	6.63409	7.96416	7.29642	6.89428	7.8645	7.34811	6.92967	8.0553	7.41115
ENSG00000187514	728026	PTMA	protein_coding	HGNC Symbol	prothymosin, alpha [Source:HGNC Symbol;Acc:HGNC:9623]	0.608019	0.423319	0.792719	7.37752	6.90806	1.69493e-06	7.72657e-05	4.94652	1.52416	6.63409	7.96416	7.29642	6.89428	7.8645	7.34811	6.92967	8.0553	7.41115
ENSG00000187514	100302285	PTMA	protein_coding	HGNC Symbol	prothymosin, alpha [Source:HGNC Symbol;Acc:HGNC:9623]	0.608019	0.423319	0.792719	7.37752	6.90806	1.69493e-06	7.72657e-05	4.94652	1.52416	6.63409	7.96416	7.29642	6.89428	7.8645	7.34811	6.92967	8.0553	7.41115
ENSG00000104866	284352	PPP1R37	protein_coding	HGNC Symbol	protein phosphatase 1 regulatory subunit 37 [Source:HGNC Symbol;Acc:HGNC:27607]	0.666586	0.464014	0.869158	6.95522	6.90531	1.70405e-06	7.74848e-05	5.05751	1.58731	7.22809	7.17664	6.41154	7.24583	6.97734	6.47757	7.3143	7.2531	6.51255
ENSG00000143761	375	ARF1	protein_coding	HGNC Symbol	ADP ribosylation factor 1 [Source:HGNC Symbol;Acc:HGNC:652]	0.608599	0.423664	0.793534	9.0209	6.90587	1.70218e-06	7.74848e-05	4.74435	1.52478	9.39152	9.36948	8.62006	9.05409	9.07655	8.61036	9.1342	9.27263	8.6592
ENSG00000143761	100500810	ARF1	protein_coding	HGNC Symbol	ADP ribosylation factor 1 [Source:HGNC Symbol;Acc:HGNC:652]	0.608599	0.423664	0.793534	9.0209	6.90587	1.70218e-06	7.74848e-05	4.74435	1.52478	9.39152	9.36948	8.62006	9.05409	9.07655	8.61036	9.1342	9.27263	8.6592
ENSG00000163995	84448	ABLIM2	protein_coding	HGNC Symbol	actin binding LIM protein family member 2 [Source:HGNC Symbol;Acc:HGNC:19195]	-1.37829	-1.79722	-0.959369	2.74523	-6.90417	1.70784e-06	7.75586e-05	5.31411	-2.59961	2.85473	2.02549	3.51134	3.04695	1.86079	3.27117	2.78914	2.06349	3.28395
ENSG00000154330	5239	PGM5	protein_coding	HGNC Symbol	phosphoglucomutase 5 [Source:HGNC Symbol;Acc:HGNC:8908]	-0.739441	-0.964212	-0.51467	7.09462	-6.90349	1.71011e-06	7.75639e-05	4.99222	-1.66953	6.53931	6.94706	7.66544	6.67734	7.13886	7.60992	6.87552	6.67659	7.72153
ENSG00000166557	23423	TMED3	protein_coding	HGNC Symbol	transmembrane p24 trafficking protein 3 [Source:HGNC Symbol;Acc:HGNC:28889]	0.900673	0.626604	1.17474	7.60543	6.89626	1.73438e-06	7.85656e-05	4.9456	1.86694	7.96463	8.11819	7.02368	7.59935	7.63811	6.91763	7.80599	8.14184	7.23942
ENSG00000142235	114783	LMTK3	protein_coding	HGNC Symbol	lemur tyrosine kinase 3 [Source:HGNC Symbol;Acc:HGNC:19295]	-1.61893	-2.11171	-1.12615	2.50666	-6.89414	1.74159e-06	7.87928e-05	5.28392	-3.07146	2.05285	1.63406	3.33541	2.93318	1.79594	3.41782	2.28894	1.78452	3.31725
ENSG00000151718	80014	WWC2	protein_coding	HGNC Symbol	WW and C2 domain containing 2 [Source:HGNC Symbol;Acc:HGNC:24148]	1.12896	0.785231	1.47268	6.19526	6.89239	1.74753e-06	7.89555e-05	5.12556	2.18701	6.85701	6.88937	5.62145	6.27349	6.62271	5.39484	6.38555	6.29632	5.4166
ENSG00000184584	340061	TMEM173	protein_coding	HGNC Symbol	transmembrane protein 173 [Source:HGNC Symbol;Acc:HGNC:27962]	-2.44356	-3.1876	-1.69952	0.959199	-6.89179	1.74958e-06	7.89555e-05	4.85914	-5.43982	0.658941	-0.384797	2.03547	1.51567	-0.74011	1.88551	1.51689	-0.0519824	2.19719
ENSG00000104643	66036	MTMR9	protein_coding	HGNC Symbol	myotubularin related protein 9 [Source:HGNC Symbol;Acc:HGNC:14596]	0.866568	0.60264	1.1305	5.94998	6.89005	1.75553e-06	7.90253e-05	5.1518	1.82332	6.51634	6.32365	5.37068	6.31524	6.22721	5.33646	6.33136	5.93616	5.19271
ENSG00000178821	339456	TMEM52	protein_coding	HGNC Symbol	transmembrane protein 52 [Source:HGNC Symbol;Acc:HGNC:27916]	-3.72014	-4.85309	-2.58718	-1.87134	-6.89052	1.75392e-06	7.90253e-05	4.02677	-13.1787	-0.519397	-3.04776	-0.952452	-1.8668	-4.647	0.300551	-1.33555	-4.4443	-0.329353
ENSG00000084636	1307	COL16A1	protein_coding	HGNC Symbol	collagen type XVI alpha 1 chain [Source:HGNC Symbol;Acc:HGNC:2193]	-1.57081	-2.04967	-1.09195	2.88524	-6.88372	1.77736e-06	7.99032e-05	5.28992	-2.97071	2.10304	1.96719	3.83066	2.93318	2.22336	3.97206	2.77065	2.54438	3.62263
ENSG00000121005	83690	CRISPLD1	protein_coding	HGNC Symbol	cysteine rich secretory protein LCCL domain containing 1 [Source:HGNC Symbol;Acc:HGNC:18206]	-1.41483	-1.8462	-0.983471	4.77469	-6.88285	1.78038e-06	7.99032e-05	5.20122	-2.66629	3.8363	4.46267	6.06175	4.43176	4.97688	5.87871	3.83882	3.85491	5.63037
ENSG00000129474	84962	AJUBA	protein_coding	HGNC Symbol	ajuba LIM protein [Source:HGNC Symbol;Acc:HGNC:20250]	0.882043	0.613081	1.15101	6.35608	6.88183	1.78393e-06	7.99032e-05	5.08531	1.84298	6.83398	6.82619	5.9885	6.62104	6.53973	5.53741	6.56263	6.5564	5.73879
ENSG00000133131	79710	MORC4	protein_coding	HGNC Symbol	MORC family CW-type zinc finger 4 [Source:HGNC Symbol;Acc:HGNC:23485]	0.914446	0.635612	1.19328	4.95247	6.88205	1.78317e-06	7.99032e-05	5.20787	1.88485	5.06081	5.39932	4.49601	4.95703	5.58782	4.51878	4.8232	5.24395	4.48534
ENSG00000115828	25797	QPCT	protein_coding	HGNC Symbol	glutaminyl-peptide cyclotransferase [Source:HGNC Symbol;Acc:HGNC:9753]	-1.03537	-1.35136	-0.719371	4.45061	-6.87574	1.80528e-06	8.07586e-05	5.24739	-2.04963	4.9279	3.77242	4.69333	4.63646	3.63377	4.76631	4.97632	3.79887	4.85008
ENSG00000145050	7873	MANF	protein_coding	HGNC Symbol	mesencephalic astrocyte derived neurotrophic factor [Source:HGNC Symbol;Acc:HGNC:15461]	0.827548	0.574874	1.08022	6.20838	6.87288	1.81541e-06	8.11108e-05	5.07553	1.77467	6.54158	6.72648	5.65142	6.24397	6.53229	5.7924	6.34236	6.34768	5.69724
ENSG00000111674	2026	ENO2	protein_coding	HGNC Symbol	enolase 2 [Source:HGNC Symbol;Acc:HGNC:3353]	-1.146	-1.49604	-0.795968	4.44067	-6.87035	1.82441e-06	8.13106e-05	5.23893	-2.213	4.67354	3.35027	4.95283	4.8938	3.74102	4.71049	5.0043	3.9	4.73981
ENSG00000166147	2200	FBN1	protein_coding	HGNC Symbol	fibrillin 1 [Source:HGNC Symbol;Acc:HGNC:3603]	0.828907	0.575745	1.08207	7.70868	6.87089	1.82248e-06	8.13106e-05	4.80981	1.77634	6.74196	8.48443	7.52193	6.92994	8.34399	7.49515	7.16385	8.69125	8.00561
ENSG00000132467	57050	UTP3	protein_coding	HGNC Symbol	UTP3, small subunit processome component homolog (S. cerevisiae) [Source:HGNC Symbol;Acc:HGNC:24477]	0.891726	0.619306	1.16415	5.52408	6.86908	1.82895e-06	8.14123e-05	5.15523	1.85539	6.15377	5.78407	4.97196	5.8621	5.63493	4.66603	6.06722	5.74181	4.83484
ENSG00000114383	11334	TUSC2	protein_coding	HGNC Symbol	tumor suppressor candidate 2 [Source:HGNC Symbol;Acc:HGNC:17034]	0.836832	0.581115	1.09255	6.16794	6.86727	1.83542e-06	8.15608e-05	5.06391	1.78612	6.33399	6.64165	5.73591	6.05462	6.32239	5.65128	6.33923	6.68948	5.74288
ENSG00000162889	9261	MAPKAPK2	protein_coding	HGNC Symbol	mitogen-activated protein kinase-activated protein kinase 2 [Source:HGNC Symbol;Acc:HGNC:6887]	0.722234	0.501523	0.942945	6.15558	6.86688	1.83683e-06	8.15608e-05	5.00745	1.64973	5.25088	6.93855	6.26542	5.3496	6.81192	6.10208	5.22074	7.13077	6.33022
ENSG00000143891	130589	GALM	protein_coding	HGNC Symbol	galactose mutarotase [Source:HGNC Symbol;Acc:HGNC:24063]	-1.31502	-1.71728	-0.912763	3.0156	-6.86017	1.86109e-06	8.25359e-05	5.24926	-2.48806	2.41258	2.26209	3.84456	2.93318	2.61039	3.74296	2.77065	2.67464	3.88935
ENSG00000167004	2923	PDIA3	protein_coding	HGNC Symbol	protein disulfide isomerase family A member 3 [Source:HGNC Symbol;Acc:HGNC:4606]	0.568182	0.394361	0.742003	7.60064	6.85948	1.86359e-06	8.25449e-05	4.87017	1.48265	7.82817	7.7896	7.17649	7.70496	7.70697	7.2745	7.79688	7.89527	7.23289
ENSG00000086062	2683	B4GALT1	protein_coding	HGNC Symbol	beta-1,4-galactosyltransferase 1 [Source:HGNC Symbol;Acc:HGNC:924]	1.05312	0.730878	1.37535	5.00321	6.85811	1.8686e-06	8.26648e-05	5.199	2.07501	6.26403	5.09349	4.09776	5.99207	4.79801	3.86599	6.04238	5.06151	3.8136
ENSG00000071553	537	ATP6AP1	protein_coding	HGNC Symbol	ATPase H+ transporting accessory protein 1 [Source:HGNC Symbol;Acc:HGNC:868]	0.734124	0.509464	0.958783	7.96901	6.85726	1.87173e-06	8.27013e-05	4.81935	1.66339	8.30229	8.17684	7.37338	8.07383	8.02211	7.38972	8.3069	8.4278	7.6482
ENSG00000157766	176	ACAN	protein_coding	HGNC Symbol	aggrecan [Source:HGNC Symbol;Acc:HGNC:319]	-2.95297	-3.85687	-2.04907	-0.914435	-6.85558	1.87787e-06	8.28708e-05	4.55196	-7.74342	-3.18236	-1.17329	1.36948	-4.67415	-0.74011	2.21672	-2.92051	-1.27437	2.14869
ENSG00000121067	8405	SPOP	protein_coding	HGNC Symbol	speckle type BTB/POZ protein [Source:HGNC Symbol;Acc:HGNC:11254]	-0.745796	-0.974118	-0.517474	5.84256	-6.85454	1.88169e-06	8.29375e-05	5.09126	-1.6769	6.30882	5.2361	6.04379	6.17994	5.30283	6.02319	6.15719	5.31226	6.01895
ENSG00000172379	9915	ARNT2	protein_coding	HGNC Symbol	aryl hydrocarbon receptor nuclear translocator 2 [Source:HGNC Symbol;Acc:HGNC:16876]	-0.594262	-0.776241	-0.412283	6.87097	-6.85272	1.88842e-06	8.31321e-05	4.89103	-1.5097	6.00334	6.93571	7.6571	5.97959	6.93561	7.54265	6.15005	7.09631	7.53837
ENSG00000172379	100847042	ARNT2	protein_coding	HGNC Symbol	aryl hydrocarbon receptor nuclear translocator 2 [Source:HGNC Symbol;Acc:HGNC:16876]	-0.594262	-0.776241	-0.412283	6.87097	-6.85272	1.88842e-06	8.31321e-05	4.89103	-1.5097	6.00334	6.93571	7.6571	5.97959	6.93561	7.54265	6.15005	7.09631	7.53837
ENSG00000058453	9696	CROCC	protein_coding	HGNC Symbol	ciliary rootlet coiled-coil, rootletin [Source:HGNC Symbol;Acc:HGNC:21299]	-0.961817	-1.25657	-0.667064	5.48888	-6.84762	1.90736e-06	8.38634e-05	5.11274	-1.94776	5.71145	4.6223	5.80688	6.03234	5.03775	5.93038	5.78799	4.8295	5.64137
ENSG00000061987	23041	MON2	protein_coding	HGNC Symbol	MON2 homolog, regulator of endosome-to-Golgi trafficking [Source:HGNC Symbol;Acc:HGNC:29177]	0.711426	0.493382	0.929469	6.35185	6.84687	1.91015e-06	8.38831e-05	4.99132	1.63742	6.43786	6.819	6.03775	6.1113	6.74693	6.02319	6.20447	6.70608	6.08004
ENSG00000112531	9444	QKI	protein_coding	HGNC Symbol	QKI, KH domain containing RNA binding [Source:HGNC Symbol;Acc:HGNC:21100]	-0.542685	-0.709029	-0.376341	9.65561	-6.84613	1.91292e-06	8.39023e-05	4.46387	-1.45668	9.34014	9.70134	10.3269	9.05366	9.49582	10.0777	9.21573	9.64159	10.0476
ENSG00000125630	84172	POLR1B	protein_coding	HGNC Symbol	RNA polymerase I subunit B [Source:HGNC Symbol;Acc:HGNC:20454]	1.17823	0.816984	1.53947	5.55519	6.84439	1.91946e-06	8.40864e-05	5.0831	2.26299	5.86112	6.53657	5.12508	5.36614	6.03336	4.85613	5.49874	5.82833	4.8912
ENSG00000150722	151242	PPP1R1C	protein_coding	HGNC Symbol	protein phosphatase 1 regulatory inhibitor subunit 1C [Source:HGNC Symbol;Acc:HGNC:14940]	-2.21846	-2.89965	-1.53728	1.13717	-6.83432	1.9577e-06	8.56573e-05	4.97108	-4.65398	0.658941	0.576729	2.77728	0.0807357	-0.254683	2.19184	1.04911	0.600094	2.55445
ENSG00000109805	64151	NCAPG	protein_coding	HGNC Symbol	non-SMC condensin I complex subunit G [Source:HGNC Symbol;Acc:HGNC:24304]	1.16952	0.809908	1.52913	2.57922	6.82467	1.99509e-06	8.713e-05	5.18068	2.24936	0.787265	3.94092	2.60826	1.05377	4.02896	3.08106	0.852075	4.03548	2.82522
ENSG00000135837	9857	CEP350	protein_coding	HGNC Symbol	centrosomal protein 350 [Source:HGNC Symbol;Acc:HGNC:24238]	0.589945	0.408538	0.771352	6.95503	6.82438	1.99621e-06	8.713e-05	4.85913	1.50519	6.78005	7.40242	6.78135	6.572	7.34488	6.77837	6.72274	7.39844	6.81506
ENSG00000089041	5027	P2RX7	protein_coding	HGNC Symbol	purinergic receptor P2X 7 [Source:HGNC Symbol;Acc:HGNC:8537]	-1.94617	-2.54495	-1.3474	2.70286	-6.82063	2.01096e-06	8.76673e-05	5.16633	-3.85351	2.07817	1.51702	3.36466	2.40266	2.49255	4.37702	2.28894	1.82249	3.98223
ENSG00000239264	81567	TXNDC5	protein_coding	HGNC Symbol	thioredoxin domain containing 5 [Source:HGNC Symbol;Acc:HGNC:21073]	1.00152	0.693353	1.3097	4.77211	6.81985	2.01406e-06	8.76956e-05	5.11923	2.00211	5.40385	5.09349	3.96402	5.31595	5.02719	3.94254	5.02785	4.97987	4.19421
ENSG00000121152	23397	NCAPH	protein_coding	HGNC Symbol	non-SMC condensin I complex subunit H [Source:HGNC Symbol;Acc:HGNC:1112]	1.29551	0.896579	1.69444	2.35964	6.81475	2.0343e-06	8.84699e-05	5.16398	2.45464	0.590228	3.71157	2.12934	0.880437	3.73238	2.60374	1.10923	3.8178	2.66203
ENSG00000023318	23071	ERP44	protein_coding	HGNC Symbol	endoplasmic reticulum protein 44 [Source:HGNC Symbol;Acc:HGNC:18311]	0.777242	0.537859	1.01663	5.61362	6.81346	2.03946e-06	8.85871e-05	5.02498	1.71385	5.9495	5.98106	5.05504	5.80057	5.82975	5.14564	5.83326	5.82132	5.10647
ENSG00000172270	682	BSG	protein_coding	HGNC Symbol	basigin (Ok blood group) [Source:HGNC Symbol;Acc:HGNC:1116]	0.66847	0.462473	0.874467	9.24873	6.80967	2.05468e-06	8.91402e-05	4.52158	1.58939	9.63908	9.41602	8.66508	9.35056	9.28531	8.70212	9.55665	9.65316	8.97062
ENSG00000099194	6319	SCD	protein_coding	HGNC Symbol	stearoyl-CoA desaturase [Source:HGNC Symbol;Acc:HGNC:10571]	-0.697328	-0.912245	-0.48241	8.82694	-6.8088	2.05818e-06	8.91847e-05	4.6349	-1.6215	9.60316	8.12195	8.58321	9.51976	7.86648	8.90274	9.73673	8.25679	8.85162
ENSG00000002587	9957	HS3ST1	protein_coding	HGNC Symbol	heparan sulfate-glucosamine 3-sulfotransferase 1 [Source:HGNC Symbol;Acc:HGNC:5194]	-1.36075	-1.7803	-0.941202	3.95842	-6.80612	2.06904e-06	8.95469e-05	5.12647	-2.56819	3.4663	3.32728	4.95604	4.14283	3.73238	4.73222	3.68928	3.05555	4.52388
ENSG00000123136	10212	DDX39A	protein_coding	HGNC Symbol	DExD-box helicase 39A [Source:HGNC Symbol;Acc:HGNC:17821]	0.674464	0.466422	0.882506	6.37276	6.80322	2.08088e-06	8.9951e-05	4.89418	1.596	6.17592	6.81074	6.12436	6.05632	6.7133	6.13507	6.1941	6.95605	6.18897
ENSG00000115758	4953	ODC1	protein_coding	HGNC Symbol	ornithine decarboxylase 1 [Source:HGNC Symbol;Acc:HGNC:8109]	0.62312	0.430852	0.815389	9.56385	6.80095	2.09018e-06	9.02444e-05	4.47297	1.5402	10.1362	9.67966	8.93781	10.007	9.79937	9.05145	10.1556	9.331	8.97649
ENSG00000084234	334	APLP2	protein_coding	HGNC Symbol	amyloid beta precursor like protein 2 [Source:HGNC Symbol;Acc:HGNC:598]	0.56667	0.391799	0.741541	10.1831	6.80012	2.09355e-06	9.02817e-05	4.3416	1.4811	10.4536	10.2424	9.63558	10.3982	10.1668	9.7578	10.6142	10.537	9.84194
ENSG00000109670	55294	FBXW7	protein_coding	HGNC Symbol	F-box and WD repeat domain containing 7 [Source:HGNC Symbol;Acc:HGNC:16712]	0.684668	0.473292	0.896043	6.32049	6.79722	2.10554e-06	9.06896e-05	4.91381	1.60733	6.47763	6.64747	5.88969	6.48383	6.50592	5.79653	6.58132	6.54509	5.95693
ENSG00000177459	203111	ERICH5	protein_coding	HGNC Symbol	glutamate rich 5 [Source:HGNC Symbol;Acc:HGNC:26823]	-3.37097	-4.41255	-2.3294	-0.955266	-6.79158	2.12901e-06	9.15906e-05	3.43468	-10.3458	-0.679861	-3.04776	0.695246	-0.973712	-2.32507	0.703906	-0.598587	-2.85934	0.487783
ENSG00000157680	9162	DGKI	protein_coding	HGNC Symbol	diacylglycerol kinase iota [Source:HGNC Symbol;Acc:HGNC:2855]	-2.00118	-2.61962	-1.38274	1.08872	-6.7904	2.13394e-06	9.16929e-05	4.9735	-4.00327	-0.375007	0.576729	2.92856	0.752113	0.779264	2.64098	-0.805038	0.765154	2.53572
ENSG00000106263	8662	EIF3B	protein_coding	HGNC Symbol	eukaryotic translation initiation factor 3 subunit B [Source:HGNC Symbol;Acc:HGNC:3280]	0.515053	0.355827	0.674279	8.80263	6.78803	2.14391e-06	9.20114e-05	4.55299	1.42905	9.22641	8.95658	8.36541	8.95099	8.86438	8.36994	9.11783	8.91559	8.45653
ENSG00000147869	9350	CER1	protein_coding	HGNC Symbol	cerberus 1, DAN family BMP antagonist [Source:HGNC Symbol;Acc:HGNC:1862]	-3.51525	-4.60214	-2.42836	-2.56274	-6.78696	2.14843e-06	9.20954e-05	3.82147	-11.4339	-3.18236	-4.63272	0.0948535	-3.08919	-3.06204	-1.19421	-2.92051	-4.4443	-0.634208
ENSG00000174007	84984	CEP19	protein_coding	HGNC Symbol	centrosomal protein 19 [Source:HGNC Symbol;Acc:HGNC:28209]	1.1445	0.790509	1.49849	4.28008	6.7847	2.158e-06	9.23955e-05	5.07944	2.21069	4.83073	4.74882	3.41212	4.46284	4.38917	3.55093	4.68682	4.85262	3.58667
ENSG00000088882	56265	CPXM1	protein_coding	HGNC Symbol	carboxypeptidase X, M14 family member 1 [Source:HGNC Symbol;Acc:HGNC:15771]	-0.869728	-1.13885	-0.600609	5.29398	-6.78178	2.17039e-06	9.28153e-05	4.9506	-1.82732	4.42003	4.98382	6.13713	4.56186	5.29698	5.96566	4.8232	5.34197	6.11517
ENSG00000055483	57602	USP36	protein_coding	HGNC Symbol	ubiquitin specific peptidase 36 [Source:HGNC Symbol;Acc:HGNC:20062]	0.755766	0.521887	0.989646	5.40632	6.78112	2.17325e-06	9.28269e-05	4.95459	1.68853	5.0703	5.93047	5.16164	5.22822	5.91429	5.24571	5.02004	5.95765	5.12852
ENSG00000148248	6836	SURF4	protein_coding	HGNC Symbol	surfeit 4 [Source:HGNC Symbol;Acc:HGNC:11476]	0.975298	0.673161	1.27744	9.35683	6.7739	2.20433e-06	9.40118e-05	4.40989	1.96605	9.67452	10.0078	8.87187	9.06362	9.5041	8.67377	9.27987	10.0586	9.07731
ENSG00000183431	10946	SF3A3	protein_coding	HGNC Symbol	splicing factor 3a subunit 3 [Source:HGNC Symbol;Acc:HGNC:10767]	0.697136	0.481156	0.913115	7.28023	6.77346	2.20622e-06	9.40118e-05	4.7441	1.62128	7.57947	7.68158	6.91338	7.28766	7.37502	6.78255	7.51862	7.56097	6.82281
ENSG00000112183	221662	RBM24	protein_coding	HGNC Symbol	RNA binding motif protein 24 [Source:HGNC Symbol;Acc:HGNC:21539]	-1.52968	-2.00395	-1.05542	2.60974	-6.76837	2.22842e-06	9.47826e-05	5.06263	-2.88723	2.2661	1.38964	3.47605	2.62047	2.29551	3.38527	2.52795	2.06349	3.4632
ENSG00000145358	115265	DDIT4L	protein_coding	HGNC Symbol	DNA damage inducible transcript 4 like [Source:HGNC Symbol;Acc:HGNC:30555]	-2.68336	-3.51535	-1.85137	1.31729	-6.76811	2.22959e-06	9.47826e-05	4.58	-6.42352	2.33071	-0.932285	2.17408	2.33708	-0.946561	2.16653	3.05677	-0.0519824	1.72127
ENSG00000212719	339263	C17orf51	protein_coding	HGNC Symbol	chromosome 17 open reading frame 51 [Source:HGNC Symbol;Acc:HGNC:27904]	1.01775	0.701996	1.3335	5.03031	6.76396	2.24787e-06	9.54466e-05	4.95669	2.02475	5.01567	5.87606	4.89721	4.51814	5.53166	4.58237	4.55251	5.71935	4.57983
ENSG00000123908	27161	AGO2	protein_coding	HGNC Symbol	argonaute 2, RISC catalytic component [Source:HGNC Symbol;Acc:HGNC:3263]	0.980713	0.676423	1.285	4.85436	6.76332	2.25071e-06	9.54547e-05	4.97581	1.97344	4.75428	5.51321	4.53083	4.53774	5.19378	4.30925	4.62123	5.66292	4.56604
ENSG00000065361	2065	ERBB3	protein_coding	HGNC Symbol	erb-b2 receptor tyrosine kinase 3 [Source:HGNC Symbol;Acc:HGNC:3431]	-2.05686	-2.69537	-1.41836	1.69614	-6.75999	2.2655e-06	9.59686e-05	4.89758	-4.1608	1.64207	0.411669	2.39805	1.59263	0.482282	2.95368	2.38934	0.841102	2.55445
ENSG00000132434	55915	LANCL2	protein_coding	HGNC Symbol	LanC like 2 [Source:HGNC Symbol;Acc:HGNC:6509]	-0.75331	-0.987209	-0.51941	6.13036	-6.75849	2.27221e-06	9.61392e-05	4.79743	-1.68566	5.08286	6.00299	6.82321	5.23724	6.34806	6.98071	5.39991	6.24308	7.05517
ENSG00000075702	284403	WDR62	protein_coding	HGNC Symbol	WD repeat domain 62 [Source:HGNC Symbol;Acc:HGNC:24502]	1.25403	0.864338	1.64372	2.62831	6.75297	2.29708e-06	9.70774e-05	5.04749	2.38506	1.46149	3.72042	2.19594	1.76879	3.76663	2.60374	1.86956	3.65899	2.60925
ENSG00000178947	NA	SMIM10L2A	protein_coding	HGNC Symbol	small integral membrane protein 10 like 2A [Source:HGNC Symbol;Acc:HGNC:34499]	-1.26559	-1.65905	-0.87213	3.25159	-6.74991	2.31096e-06	9.75489e-05	5.0402	-2.40425	2.74838	2.98933	4.0625	2.85723	2.7367	3.93507	3.3083	2.54438	4.08246
ENSG00000129654	2302	FOXJ1	protein_coding	HGNC Symbol	forkhead box J1 [Source:HGNC Symbol;Acc:HGNC:3816]	-2.15952	-2.83154	-1.4875	4.34779	-6.74342	2.34072e-06	9.86893e-05	4.96227	-4.46765	3.37733	4.13876	6.76042	3.65228	3.96402	5.80476	2.8954	3.26306	5.2741
ENSG00000181163	4869	NPM1	protein_coding	HGNC Symbol	nucleophosmin [Source:HGNC Symbol;Acc:HGNC:7910]	0.587428	0.404485	0.770371	7.53085	6.7382	2.36492e-06	9.95929e-05	4.62565	1.50257	7.72227	7.84073	7.21379	7.43992	7.81064	7.2086	7.46355	7.80511	7.27304
ENSG00000141934	8612	PLPP2	protein_coding	HGNC Symbol	phospholipid phosphatase 2 [Source:HGNC Symbol;Acc:HGNC:9230]	-1.51528	-1.98729	-1.04328	4.15854	-6.73677	2.37164e-06	9.97587e-05	5.00545	-2.85855	4.7464	2.68016	4.10355	4.96066	2.94546	4.69287	4.94779	3.49234	4.85765
ENSG00000146674	3486	IGFBP3	protein_coding	HGNC Symbol	insulin like growth factor binding protein 3 [Source:HGNC Symbol;Acc:HGNC:5472]	1.61718	1.11336	2.121	7.73293	6.7358	2.37618e-06	9.98328e-05	4.64008	3.06774	7.904	7.61728	6.67545	8.68409	8.77388	6.67222	8.18561	8.45071	6.63313
ENSG00000103064	9057	SLC7A6	protein_coding	HGNC Symbol	solute carrier family 7 member 6 [Source:HGNC Symbol;Acc:HGNC:11064]	1.02511	0.705602	1.34461	4.60036	6.73282	2.39017e-06	0.000100303	4.93682	2.03511	4.62284	5.45075	4.2148	4.32303	5.02366	4.09119	4.20533	5.19051	4.28114
ENSG00000110696	10944	C11orf58	protein_coding	HGNC Symbol	chromosome 11 open reading frame 58 [Source:HGNC Symbol;Acc:HGNC:16990]	0.575383	0.395815	0.754951	7.39077	6.72408	2.43176e-06	0.00010193	4.6289	1.49007	7.65026	7.56848	6.9771	7.47146	7.52886	7.05501	7.58497	7.67237	7.00837
ENSG00000185658	54014	BRWD1	protein_coding	HGNC Symbol	bromodomain and WD repeat domain containing 1 [Source:HGNC Symbol;Acc:HGNC:12760]	0.589348	0.405328	0.773367	7.85822	6.72068	2.44816e-06	0.000102497	4.54352	1.50457	7.98652	8.02794	7.53699	7.73497	8.11393	7.52906	7.92889	8.28383	7.58182
ENSG00000131094	10882	C1QL1	protein_coding	HGNC Symbol	complement C1q like 1 [Source:HGNC Symbol;Acc:HGNC:24182]	-2.62898	-3.45003	-1.80793	2.16867	-6.71928	2.45492e-06	0.000102661	4.97211	-6.18589	-1.5974	3.39518	6.29484	-1.50423	2.91524	5.17449	-1.69812	1.89555	4.64246
ENSG00000105514	9545	RAB3D	protein_coding	HGNC Symbol	RAB3D, member RAS oncogene family [Source:HGNC Symbol;Acc:HGNC:9779]	-1.95122	-2.56087	-1.34157	2.45987	-6.71631	2.4694e-06	0.000103026	4.88462	-3.86701	3.88013	0.576729	2.96721	3.12675	1.33028	2.99741	3.50015	0.981965	2.77818
ENSG00000120875	1846	DUSP4	protein_coding	HGNC Symbol	dual specificity phosphatase 4 [Source:HGNC Symbol;Acc:HGNC:3070]	1.33735	0.919505	1.75519	5.73402	6.71639	2.46901e-06	0.000103026	4.81683	2.52687	6.09609	6.36375	5.23737	5.47178	6.00674	4.58715	5.86194	6.74738	5.23398
ENSG00000182809	1397	CRIP2	protein_coding	HGNC Symbol	cysteine rich protein 2 [Source:HGNC Symbol;Acc:HGNC:2361]	-0.944354	-1.23956	-0.649152	6.77809	-6.71306	2.4853e-06	0.000103569	4.70298	-1.92433	7.19738	6.41916	7.28308	7.00225	5.73778	6.95137	7.08183	6.29969	7.03029
ENSG00000166821	8800	PEX11A	protein_coding	HGNC Symbol	peroxisomal biogenesis factor 11 alpha [Source:HGNC Symbol;Acc:HGNC:8852]	-1.10382	-1.44898	-0.758663	3.90772	-6.71096	2.49565e-06	0.00010388	4.95182	-2.14923	4.30145	3.19382	4.44215	4.00884	3.44576	4.37702	3.90815	3.17775	4.3145
ENSG00000014216	823	CAPN1	protein_coding	HGNC Symbol	calpain 1 [Source:HGNC Symbol;Acc:HGNC:1476]	-0.638345	-0.838073	-0.438617	7.04049	-6.7069	2.51571e-06	0.00010438	4.65214	-1.55654	7.36614	6.55153	7.22713	7.22256	6.46739	7.16534	7.39953	6.71746	7.24736
ENSG00000079739	5236	PGM1	protein_coding	HGNC Symbol	phosphoglucomutase 1 [Source:HGNC Symbol;Acc:HGNC:8905]	0.772698	0.530928	1.01447	5.44495	6.70677	2.51637e-06	0.00010438	4.82219	1.70846	5.60227	5.75206	4.92038	5.43045	5.80524	5.07598	5.50994	5.83066	5.07761
ENSG00000100029	23481	PES1	protein_coding	HGNC Symbol	pescadillo ribosomal biogenesis factor 1 [Source:HGNC Symbol;Acc:HGNC:8848]	0.616781	0.423738	0.809825	7.73026	6.70473	2.52653e-06	0.000104681	4.53332	1.53345	7.96208	8.09115	7.33572	7.73285	7.86697	7.36768	7.68836	8.06275	7.46475
ENSG00000139372	6996	TDG	protein_coding	HGNC Symbol	thymine DNA glycosylase [Source:HGNC Symbol;Acc:HGNC:11700]	0.801658	0.550712	1.0526	5.30135	6.70369	2.53175e-06	0.000104776	4.84279	1.7431	5.66835	5.59489	4.83936	5.61702	5.47064	4.65697	5.65061	5.52868	4.6856
ENSG00000166471	440026	TMEM41B	protein_coding	HGNC Symbol	transmembrane protein 41B [Source:HGNC Symbol;Acc:HGNC:28948]	0.912217	0.626506	1.19793	5.45018	6.70002	2.55018e-06	0.000105417	4.77842	1.88193	5.0703	6.34384	5.12792	4.6043	6.13025	5.42717	5.08136	6.03245	5.23398
ENSG00000185274	64409	WBSCR17	protein_coding	HGNC Symbol	Williams-Beuren syndrome chromosome region 17 [Source:HGNC Symbol;Acc:HGNC:16347]	0.671095	0.460864	0.881326	6.87375	6.69874	2.55667e-06	0.000105564	4.56372	1.59228	5.7074	7.56172	6.99123	5.98852	7.88316	7.20783	5.73173	7.77699	7.01515
ENSG00000163517	79885	HDAC11	protein_coding	HGNC Symbol	histone deacetylase 11 [Source:HGNC Symbol;Acc:HGNC:19086]	-0.767552	-1.00803	-0.527073	5.92724	-6.69784	2.56121e-06	0.00010563	4.76407	-1.70238	6.07267	5.3171	6.10716	6.12917	5.38229	6.2852	6.20102	5.62313	6.22743
ENSG00000024526	55635	DEPDC1	protein_coding	HGNC Symbol	DEP domain containing 1 [Source:HGNC Symbol;Acc:HGNC:22949]	1.62446	1.11501	2.13391	1.63315	6.69138	2.59415e-06	0.000106744	4.92887	3.08327	-1.06688	3.59128	1.40744	-0.426224	3.6973	2.42317	-1.33555	3.89109	2.51673
ENSG00000274267	8358	HIST1H3B	protein_coding	HGNC Symbol	histone cluster 1 H3 family member b [Source:HGNC Symbol;Acc:HGNC:4776]	1.50236	1.03123	1.97349	4.61624	6.69173	2.59235e-06	0.000106744	4.76141	2.83305	2.35162	6.53657	4.32801	2.60197	6.81089	5.70501	1.97026	6.1805	5.06133
ENSG00000011478	54814	QPCTL	protein_coding	HGNC Symbol	glutaminyl-peptide cyclotransferase like [Source:HGNC Symbol;Acc:HGNC:25952]	1.22152	0.838352	1.60469	3.96012	6.68983	2.60213e-06	0.000106827	4.89786	2.33193	3.7911	4.90837	3.13501	3.93687	4.4797	3.41782	3.56598	4.60827	3.79797
ENSG00000042445	54884	RETSAT	protein_coding	HGNC Symbol	retinol saturase [Source:HGNC Symbol;Acc:HGNC:25991]	-0.669855	-0.879962	-0.459748	6.11992	-6.69029	2.59973e-06	0.000106827	4.67139	-1.59091	5.27844	6.18666	6.86474	5.4895	6.021	6.75415	5.39388	6.2518	6.83914
ENSG00000127022	821	CANX	protein_coding	HGNC Symbol	calnexin [Source:HGNC Symbol;Acc:HGNC:1473]	0.435124	0.298608	0.571639	10.9101	6.6886	2.60848e-06	0.000106966	3.97498	1.35203	11.2642	10.8951	10.5044	11.0557	10.9454	10.5338	11.2232	11.1405	10.6282
ENSG00000119523	85365	ALG2	protein_coding	HGNC Symbol	ALG2, alpha-1,3/1,6-mannosyltransferase [Source:HGNC Symbol;Acc:HGNC:23159]	0.850397	0.583456	1.11734	6.16445	6.68515	2.62632e-06	0.000107337	4.68605	1.803	6.2432	6.88248	5.90138	5.73418	6.54221	5.82107	5.87931	6.66357	5.81263
ENSG00000129219	5338	PLD2	protein_coding	HGNC Symbol	phospholipase D2 [Source:HGNC Symbol;Acc:HGNC:9068]	-1.04686	-1.37548	-0.71825	4.60594	-6.68512	2.62651e-06	0.000107337	4.83689	-2.06603	4.01075	4.05027	5.23737	4.44219	4.53042	5.54234	4.06058	4.31392	5.26559
ENSG00000169436	169044	COL22A1	protein_coding	HGNC Symbol	collagen type XXII alpha 1 chain [Source:HGNC Symbol;Acc:HGNC:22989]	-0.762591	-1.00194	-0.523245	5.58129	-6.68608	2.62153e-06	0.000107337	4.76763	-1.69653	5.64313	5.07291	5.98222	5.69108	5.20631	5.91716	5.49593	5.28192	5.941
ENSG00000250742	400043	RP11-834C11.4	lincRNA	Clone-based (Vega)		-1.43506	-1.88558	-0.984541	3.04067	-6.68438	2.63036e-06	0.000107373	4.91649	-2.70394	3.15749	2.08152	3.6285	3.0874	1.92285	3.68174	3.11657	2.86858	3.82136
ENSG00000168461	11031	RAB31	protein_coding	HGNC Symbol	RAB31, member RAS oncogene family [Source:HGNC Symbol;Acc:HGNC:9771]	-0.441242	-0.579805	-0.302679	8.62516	-6.68245	2.64043e-06	0.000107661	4.36147	-1.35777	8.81682	8.29005	8.68115	8.78924	8.33153	8.81561	8.83785	8.30494	8.75925
ENSG00000050130	51528	JKAMP	protein_coding	HGNC Symbol	JNK1/MAPK8-associated membrane protein [Source:HGNC Symbol;Acc:HGNC:20184]	-1.0568	-1.38875	-0.724844	6.66914	-6.68068	2.64972e-06	0.000107795	4.69467	-2.08031	7.99402	5.47711	6.69188	7.36374	5.62563	6.58536	7.68342	5.80955	6.79156
ENSG00000232044	NA	LINC01105	processed_transcript	HGNC Symbol	long intergenic non-protein coding RNA 1105 [Source:HGNC Symbol;Acc:HGNC:26403]	-1.45989	-1.91844	-1.00134	2.56538	-6.68095	2.64828e-06	0.000107795	4.90295	-2.75088	2.00086	1.70713	3.32553	2.62047	2.09447	3.52128	2.06438	2.21391	3.54042
ENSG00000065328	55388	MCM10	protein_coding	HGNC Symbol	minichromosome maintenance 10 replication initiation factor [Source:HGNC Symbol;Acc:HGNC:18043]	1.85058	1.26908	2.43208	1.2376	6.67824	2.66254e-06	0.000107829	4.83596	3.60645	-0.860434	3.36163	1.16302	-0.15059	2.64762	0.900943	0.24941	2.71557	1.11122
ENSG00000101198	128414	NKAIN4	protein_coding	HGNC Symbol	Na+/K+ transporting ATPase interacting 4 [Source:HGNC Symbol;Acc:HGNC:16191]	-2.48946	-3.27167	-1.70725	1.21718	-6.67862	2.66052e-06	0.000107829	4.78012	-5.61568	-0.123468	-0.384797	3.21212	0.535302	1.79594	3.29472	-0.598587	0.413681	2.80971
ENSG00000186350	6256	RXRA	protein_coding	HGNC Symbol	retinoid X receptor alpha [Source:HGNC Symbol;Acc:HGNC:10477]	-0.674482	-0.886413	-0.46255	6.78128	-6.67852	2.66106e-06	0.000107829	4.64219	-1.59602	7.2146	6.09775	6.81706	7.27458	6.1319	6.94394	7.35134	6.35741	6.84296
ENSG00000198053	140885	SIRPA	protein_coding	HGNC Symbol	signal regulatory protein alpha [Source:HGNC Symbol;Acc:HGNC:9662]	-1.13512	-1.49176	-0.77848	3.34401	-6.67907	2.65817e-06	0.000107829	4.88393	-2.19637	1.94692	3.16818	4.50479	2.35927	3.24174	4.52377	2.03368	3.7797	4.53807
ENSG00000121966	7852	CXCR4	protein_coding	HGNC Symbol	C-X-C motif chemokine receptor 4 [Source:HGNC Symbol;Acc:HGNC:2561]	-1.25669	-1.65185	-0.861522	6.1351	-6.67351	2.68758e-06	0.000108476	4.65394	-2.38946	5.62177	5.94565	7.48579	5.59614	6.12861	6.79292	5.54301	5.26478	6.83723
ENSG00000131779	8799	PEX11B	protein_coding	HGNC Symbol	peroxisomal biogenesis factor 11 beta [Source:HGNC Symbol;Acc:HGNC:8853]	0.811847	0.556581	1.06711	5.44278	6.67402	2.68487e-06	0.000108476	4.76273	1.75546	5.63035	5.71711	4.8324	5.54623	5.65564	5.0346	5.6682	5.91655	4.98396
ENSG00000132122	54558	SPATA6	protein_coding	HGNC Symbol	spermatogenesis associated 6 [Source:HGNC Symbol;Acc:HGNC:18309]	-1.01354	-1.3322	-0.694873	4.14519	-6.67441	2.68279e-06	0.000108476	4.84468	-2.01885	3.75231	3.99298	5.02483	3.22672	3.80008	4.92567	3.68928	4.01103	4.88381
ENSG00000162755	126823	KLHDC9	protein_coding	HGNC Symbol	kelch domain containing 9 [Source:HGNC Symbol;Acc:HGNC:28489]	-1.83487	-2.41205	-1.25768	2.82912	-6.67105	2.70071e-06	0.000108883	4.87078	-3.56739	3.00746	1.34456	3.66029	3.63419	2.27186	3.57997	3.48888	1.28362	3.19122
ENSG00000068912	27248	ERLEC1	protein_coding	HGNC Symbol	endoplasmic reticulum lectin 1 [Source:HGNC Symbol;Acc:HGNC:25222]	0.86176	0.590561	1.13296	6.02186	6.66814	2.71637e-06	0.00010931	4.67008	1.81725	6.08364	6.77082	5.73591	5.6845	6.3705	5.58117	5.72454	6.5048	5.74083
ENSG00000074842	56005	MYDGF	protein_coding	HGNC Symbol	myeloid derived growth factor [Source:HGNC Symbol;Acc:HGNC:16948]	0.981044	0.672277	1.28981	7.15716	6.6675	2.71978e-06	0.00010931	4.56827	1.97389	7.86681	7.65239	6.29231	7.37331	7.10161	6.4305	7.58099	7.51462	6.60195
ENSG00000132591	26284	ERAL1	protein_coding	HGNC Symbol	Era like 12S mitochondrial rRNA chaperone 1 [Source:HGNC Symbol;Acc:HGNC:3424]	-0.929019	-1.22142	-0.636621	4.76196	-6.66739	2.72042e-06	0.00010931	4.82194	-1.90398	5.27022	4.15191	5.05504	5.18538	4.04997	5.14239	5.07384	4.06745	4.86141
ENSG00000223532	3106	HLA-B	protein_coding	HGNC Symbol	major histocompatibility complex, class I, B [Source:HGNC Symbol;Acc:HGNC:4932]	0.918407	0.629122	1.20769	6.93043	6.66216	2.74874e-06	0.000110324	4.55546	1.89003	6.81435	7.24954	6.27187	6.81117	7.20358	6.53926	7.08464	7.76302	6.63643
ENSG00000021300	58473	PLEKHB1	protein_coding	HGNC Symbol	pleckstrin homology domain containing B1 [Source:HGNC Symbol;Acc:HGNC:19079]	-0.818731	-1.07672	-0.560739	7.32507	-6.65949	2.76332e-06	0.000110786	4.48806	-1.76385	6.85152	6.78881	7.74544	7.27677	6.96264	7.76921	7.32781	7.26263	7.94078
ENSG00000234912	654434	SNHG20	processed_transcript	HGNC Symbol	small nucleolar RNA host gene 20 [Source:HGNC Symbol;Acc:HGNC:33099]	1.25001	0.855925	1.64409	3.20947	6.65625	2.78112e-06	0.000111251	4.8629	2.37843	3.08442	3.83895	2.45354	3.408	4.03599	2.78098	2.94573	3.71052	2.62706
ENSG00000234912	102466864	SNHG20	processed_transcript	HGNC Symbol	small nucleolar RNA host gene 20 [Source:HGNC Symbol;Acc:HGNC:33099]	1.25001	0.855925	1.64409	3.20947	6.65625	2.78112e-06	0.000111251	4.8629	2.37843	3.08442	3.83895	2.45354	3.408	4.03599	2.78098	2.94573	3.71052	2.62706
ENSG00000163132	4487	MSX1	protein_coding	HGNC Symbol	msh homeobox 1 [Source:HGNC Symbol;Acc:HGNC:7391]	-0.924515	-1.21605	-0.632975	4.84307	-6.6546	2.79028e-06	0.000111493	4.78311	-1.89805	4.99589	4.03616	5.0934	5.05207	4.35018	5.26373	5.15095	4.42298	5.22231
ENSG00000187531	51547	SIRT7	protein_coding	HGNC Symbol	sirtuin 7 [Source:HGNC Symbol;Acc:HGNC:14935]	0.806469	0.551839	1.0611	5.02808	6.64637	2.83622e-06	0.000113203	4.74064	1.74893	5.03842	5.49785	4.57737	5.069	5.40421	4.64785	5.11474	5.31891	4.58439
ENSG00000166839	348094	ANKDD1A	protein_coding	HGNC Symbol	ankyrin repeat and death domain containing 1A [Source:HGNC Symbol;Acc:HGNC:28002]	-1.53592	-2.021	-1.05084	1.86943	-6.64443	2.84719e-06	0.000113515	4.7602	-2.89973	1.74047	1.14864	2.57529	1.80158	1.13436	2.71268	2.00232	1.04755	2.66203
ENSG00000155760	8324	FZD7	protein_coding	HGNC Symbol	frizzled class receptor 7 [Source:HGNC Symbol;Acc:HGNC:4045]	-0.944675	-1.24307	-0.64628	6.80335	-6.64349	2.85247e-06	0.000113599	4.49974	-1.92476	6.00169	6.55772	7.68441	6.29811	6.31373	7.33894	6.29946	7.04705	7.68905
ENSG00000117868	57488	ESYT2	protein_coding	HGNC Symbol	extended synaptotagmin 2 [Source:HGNC Symbol;Acc:HGNC:22211]	0.630286	0.431156	0.829416	7.76133	6.64213	2.86019e-06	0.000113781	4.41706	1.54787	8.18123	7.94871	7.20439	7.83488	7.92546	7.30817	8.06129	7.95631	7.43156
ENSG00000184363	11187	PKP3	protein_coding	HGNC Symbol	plakophilin 3 [Source:HGNC Symbol;Acc:HGNC:9025]	-1.81039	-2.38245	-1.23834	1.66825	-6.64111	2.86597e-06	0.000113884	4.61452	-3.50738	2.65053	0.411669	2.03547	2.48572	0.21098	2.26522	2.57134	0.310588	2.07275
ENSG00000047634	6322	SCML1	protein_coding	HGNC Symbol	sex comb on midleg-like 1 (Drosophila) [Source:HGNC Symbol;Acc:HGNC:10580]	1.25608	0.859066	1.65309	3.12648	6.63925	2.8766e-06	0.000114054	4.83175	2.38845	3.54101	3.72042	2.30053	3.26249	3.44576	2.33504	3.25607	3.76027	2.51673
ENSG00000106683	3984	LIMK1	protein_coding	HGNC Symbol	LIM domain kinase 1 [Source:HGNC Symbol;Acc:HGNC:6613]	0.79716	0.5452	1.04912	7.09573	6.63926	2.87652e-06	0.000114054	4.43111	1.73768	6.37797	7.91055	7.11901	6.23048	7.62475	6.90142	6.25024	8.17477	7.27233
ENSG00000152642	23171	GPD1L	protein_coding	HGNC Symbol	glycerol-3-phosphate dehydrogenase 1-like [Source:HGNC Symbol;Acc:HGNC:28956]	-0.767949	-1.01077	-0.525127	5.83068	-6.63667	2.89136e-06	0.000114513	4.65825	-1.70285	6.00169	5.29357	6.08975	6.16584	5.33742	6.12525	6.26519	5.23694	5.96045
ENSG00000166682	80975	TMPRSS5	protein_coding	HGNC Symbol	transmembrane protease, serine 5 [Source:HGNC Symbol;Acc:HGNC:14908]	-1.51388	-1.993	-1.03476	3.37648	-6.63058	2.92656e-06	0.000115779	4.79671	-2.85577	1.94692	3.16818	4.77909	3.10064	3.44576	4.7955	2.03368	2.75537	4.36314
ENSG00000169169	126129	CPT1C	protein_coding	HGNC Symbol	carnitine palmitoyltransferase 1C [Source:HGNC Symbol;Acc:HGNC:18540]	-0.803427	-1.0578	-0.54905	6.08478	-6.62787	2.94237e-06	0.000116277	4.59527	-1.74524	5.80916	5.70824	6.49436	6.28513	5.58542	6.45423	6.15005	5.76393	6.51255
ENSG00000106638	26608	TBL2	protein_coding	HGNC Symbol	transducin beta like 2 [Source:HGNC Symbol;Acc:HGNC:11586]	0.901301	0.615847	1.18676	6.83662	6.62582	2.95439e-06	0.000116368	4.50415	1.86775	7.22172	7.39898	6.48772	6.70034	7.06079	6.07002	6.94625	7.23033	6.4134
ENSG00000126453	83596	BCL2L12	protein_coding	HGNC Symbol	BCL2 like 12 [Source:HGNC Symbol;Acc:HGNC:13787]	1.22734	0.838648	1.61603	3.28534	6.62623	2.95196e-06	0.000116368	4.80169	2.34134	3.08442	4.3588	2.74799	2.99118	3.75814	2.8462	2.97834	3.97776	2.82522
ENSG00000152926	51351	ZNF117	protein_coding	HGNC Symbol	zinc finger protein 117 [Source:HGNC Symbol;Acc:HGNC:12897]	0.770741	0.526647	1.01483	5.80792	6.62609	2.95281e-06	0.000116368	4.6155	1.70615	5.80727	6.20884	5.68272	5.6534	6.25009	5.42451	5.70032	6.25874	5.28536
ENSG00000101751	11201	POLI	protein_coding	HGNC Symbol	DNA polymerase iota [Source:HGNC Symbol;Acc:HGNC:9182]	-1.05639	-1.39106	-0.721721	4.62644	-6.62387	2.96585e-06	0.000116391	4.74609	-2.07972	5.09841	3.79773	5.11364	4.93503	4.22644	5.00991	4.97632	3.70036	4.78017
ENSG00000108830	8153	RND2	protein_coding	HGNC Symbol	Rho family GTPase 2 [Source:HGNC Symbol;Acc:HGNC:18315]	-0.756425	-0.996051	-0.516799	7.47916	-6.62427	2.96354e-06	0.000116391	4.41769	-1.6893	7.5689	7.16615	7.84348	7.6458	6.69674	7.61869	7.69389	7.21525	7.86353
ENSG00000175756	54998	AURKAIP1	protein_coding	HGNC Symbol	aurora kinase A interacting protein 1 [Source:HGNC Symbol;Acc:HGNC:24114]	0.748239	0.511233	0.985246	6.45345	6.62499	2.95924e-06	0.000116391	4.56327	1.67974	6.8634	6.84756	5.82102	6.71655	6.47129	5.99291	6.79887	6.65176	5.91767
ENSG00000183098	10082	GPC6	protein_coding	HGNC Symbol	glypican 6 [Source:HGNC Symbol;Acc:HGNC:4454]	0.844777	0.577132	1.11242	5.82799	6.62352	2.96794e-06	0.000116391	4.59048	1.79599	5.2453	6.31345	5.34889	5.45899	6.49319	5.6649	5.55657	6.55217	5.81846
ENSG00000177963	60626	RIC8A	protein_coding	HGNC Symbol	RIC8 guanine nucleotide exchange factor A [Source:HGNC Symbol;Acc:HGNC:29550]	0.540838	0.369375	0.7123	8.07288	6.61917	2.9937e-06	0.000117273	4.32414	1.45482	8.44319	8.34079	7.66495	8.28603	8.10266	7.66179	8.30489	8.17798	7.6736
ENSG00000177963	102465445	RIC8A	protein_coding	HGNC Symbol	RIC8 guanine nucleotide exchange factor A [Source:HGNC Symbol;Acc:HGNC:29550]	0.540838	0.369375	0.7123	8.07288	6.61917	2.9937e-06	0.000117273	4.32414	1.45482	8.44319	8.34079	7.66495	8.28603	8.10266	7.66179	8.30489	8.17798	7.6736
ENSG00000107518	26033	ATRNL1	protein_coding	HGNC Symbol	attractin like 1 [Source:HGNC Symbol;Acc:HGNC:29063]	-0.834696	-1.09955	-0.569845	5.32147	-6.61351	3.02763e-06	0.000118349	4.63025	-1.78348	4.88193	5.16656	6.12151	5.03493	5.136	5.8826	4.9519	4.95871	5.75912
ENSG00000108309	10900	RUNDC3A	protein_coding	HGNC Symbol	RUN domain containing 3A [Source:HGNC Symbol;Acc:HGNC:16984]	-1.66035	-2.18719	-1.1335	2.21315	-6.61333	3.02868e-06	0.000118349	4.7709	-3.16092	0.724529	1.4758	3.29548	1.62963	1.82873	3.37426	1.68435	2.15561	3.75
ENSG00000196787	8969	HIST1H2AG	protein_coding	HGNC Symbol	histone cluster 1 H2A family member g [Source:HGNC Symbol;Acc:HGNC:4737]	1.40636	0.96008	1.85264	3.49221	6.61294	3.03105e-06	0.000118349	4.70588	2.65068	1.11532	5.55586	3.37428	1.43437	5.47841	4.58237	0.779925	5.09292	4.01642
ENSG00000058262	29927	SEC61A1	protein_coding	HGNC Symbol	Sec61 translocon alpha 1 subunit [Source:HGNC Symbol;Acc:HGNC:18276]	0.812886	0.554691	1.07108	9.89597	6.60675	3.06864e-06	0.000119557	3.97265	1.75672	10.1341	10.4552	9.48225	9.63041	10.0283	9.29645	9.85159	10.4683	9.71719
ENSG00000139352	429	ASCL1	protein_coding	HGNC Symbol	achaete-scute family bHLH transcription factor 1 [Source:HGNC Symbol;Acc:HGNC:738]	-1.2345	-1.6266	-0.8424	4.49001	-6.60691	3.06763e-06	0.000119557	4.65051	-2.353	2.8101	4.17785	5.45467	3.27422	4.93984	5.92661	3.08698	4.64051	6.09931
ENSG00000218336	55714	TENM3	protein_coding	HGNC Symbol	teneurin transmembrane protein 3 [Source:HGNC Symbol;Acc:HGNC:29944]	1.29026	0.880185	1.70033	3.83556	6.60268	3.09356e-06	0.000120397	4.72861	2.44572	3.3671	4.20963	3.35498	3.49076	4.86673	3.50117	3.32107	5.0375	3.37109
ENSG00000073464	1183	CLCN4	protein_coding	HGNC Symbol	chloride voltage-gated channel 4 [Source:HGNC Symbol;Acc:HGNC:2022]	-1.2465	-1.64275	-0.850254	3.52125	-6.60131	3.10204e-06	0.000120597	4.74978	-2.37266	3.15749	3.29209	4.02635	3.34266	2.78763	4.25024	3.60826	2.83182	4.39467
ENSG00000166823	55897	MESP1	protein_coding	HGNC Symbol	mesoderm posterior bHLH transcription factor 1 [Source:HGNC Symbol;Acc:HGNC:29658]	-1.98393	-2.61492	-1.35294	1.66415	-6.59792	3.12304e-06	0.000121282	4.60428	-3.95569	1.53646	0.921864	2.59187	2.01235	0.779264	2.73006	2.12388	-0.0519824	2.33361
ENSG00000012174	51360	MBTPS2	protein_coding	HGNC Symbol	membrane bound transcription factor peptidase, site 2 [Source:HGNC Symbol;Acc:HGNC:15455]	-1.10286	-1.45367	-0.752051	3.81279	-6.59715	3.12785e-06	0.000121338	4.74779	-2.1478	4.74245	2.9447	3.92529	4.66347	2.64762	3.86599	4.72093	2.85032	3.95429
ENSG00000122376	54537	FAM35A	protein_coding	HGNC Symbol	family with sequence similarity 35 member A [Source:HGNC Symbol;Acc:HGNC:28773]	1.30508	0.88983	1.72033	3.59868	6.59529	3.13944e-06	0.000121656	4.74332	2.47097	4.4051	4.2159	2.73311	3.8217	4.01478	2.79757	3.8739	3.86404	2.66203
ENSG00000144136	6574	SLC20A1	protein_coding	HGNC Symbol	solute carrier family 20 member 1 [Source:HGNC Symbol;Acc:HGNC:10946]	0.88467	0.603085	1.16626	5.70063	6.59292	3.15431e-06	0.0001221	4.5748	1.84634	5.93571	6.27341	5.35133	5.80057	5.80318	5.07937	5.84436	6.1208	5.09691
ENSG00000078295	108	ADCY2	protein_coding	HGNC Symbol	adenylate cyclase 2 [Source:HGNC Symbol;Acc:HGNC:233]	-0.859124	-1.13262	-0.585628	5.4661	-6.5919	3.16068e-06	0.000122215	4.54251	-1.81394	4.31748	5.57551	6.58101	4.80361	5.44971	6.26447	4.54709	5.45506	6.20091
ENSG00000198756	23127	COLGALT2	protein_coding	HGNC Symbol	collagen beta(1-O)galactosyltransferase 2 [Source:HGNC Symbol;Acc:HGNC:16790]	-0.891263	-1.1751	-0.607426	7.17261	-6.58935	3.1768e-06	0.000122707	4.37866	-1.8548	7.1623	6.69875	7.56141	7.07865	6.42111	7.44866	7.19886	7.11364	7.87009
ENSG00000099377	80270	HSD3B7	protein_coding	HGNC Symbol	hydroxy-delta-5-steroid dehydrogenase, 3 beta- and steroid delta-isomerase 7 [Source:HGNC Symbol;Acc:HGNC:18324]	-1.13956	-1.50279	-0.77634	4.25043	-6.58369	3.21282e-06	0.000123831	4.67382	-2.20315	3.77571	3.67561	4.95604	4.32303	4.11787	5.04158	4.0298	3.55005	4.78414
ENSG00000131446	4245	MGAT1	protein_coding	HGNC Symbol	mannosyl (alpha-1,3-)-glycoprotein beta-1,2-N-acetylglucosaminyltransferase [Source:HGNC Symbol;Acc:HGNC:7044]	0.667792	0.454951	0.880633	7.47872	6.58402	3.21073e-06	0.000123831	4.32177	1.58864	7.56275	7.89059	7.06064	7.32056	7.62534	7.08402	7.56967	7.91627	7.27868
ENSG00000118217	22926	ATF6	protein_coding	HGNC Symbol	activating transcription factor 6 [Source:HGNC Symbol;Acc:HGNC:791]	0.63383	0.43168	0.83598	7.39835	6.57967	3.23868e-06	0.000124695	4.3146	1.55168	7.37893	7.88174	7.12757	7.17251	7.58752	7.07044	7.25483	7.87509	7.23652
ENSG00000132612	27183	VPS4A	protein_coding	HGNC Symbol	vacuolar protein sorting 4 homolog A [Source:HGNC Symbol;Acc:HGNC:13488]	-0.673684	-0.888758	-0.45861	6.28452	-6.57315	3.28106e-06	0.000126191	4.46161	-1.59514	6.36389	6.02102	6.72233	6.23349	5.84985	6.54664	6.29785	5.95551	6.57008
ENSG00000089195	51605	TRMT6	protein_coding	HGNC Symbol	tRNA methyltransferase 6 [Source:HGNC Symbol;Acc:HGNC:20900]	1.0054	0.684262	1.32655	5.054	6.56975	3.3034e-06	0.000126707	4.60202	2.00751	5.50063	5.68356	4.41445	5.29307	5.31734	4.38253	5.49029	5.10066	4.30347
ENSG00000170899	2941	GSTA4	protein_coding	HGNC Symbol	glutathione S-transferase alpha 4 [Source:HGNC Symbol;Acc:HGNC:4629]	-0.778249	-1.02682	-0.529679	5.22277	-6.57015	3.30079e-06	0.000126707	4.56579	-1.71505	5.13203	4.79564	5.73591	5.02108	4.91333	5.6002	5.18277	4.96297	5.66095
ENSG00000198794	192683	SCAMP5	protein_coding	HGNC Symbol	secretory carrier membrane protein 5 [Source:HGNC Symbol;Acc:HGNC:30386]	-0.7773	-1.02559	-0.529009	5.63763	-6.5695	3.30507e-06	0.000126707	4.53403	-1.71392	5.59572	5.07636	5.98536	5.76775	5.24933	5.99291	5.90073	5.24744	5.92309
ENSG00000121892	23244	PDS5A	protein_coding	HGNC Symbol	PDS5 cohesin associated factor A [Source:HGNC Symbol;Acc:HGNC:29088]	-0.677954	-0.894704	-0.461204	6.82303	-6.56366	3.3438e-06	0.000127919	4.39552	-1.59987	7.29708	6.16898	7.01525	7.02325	6.41437	7.00947	7.16208	6.36386	6.95296
ENSG00000124126	57580	PREX1	protein_coding	HGNC Symbol	phosphatidylinositol-3,4,5-trisphosphate dependent Rac exchange factor 1 [Source:HGNC Symbol;Acc:HGNC:32594]	-0.84103	-1.10991	-0.572148	7.26539	-6.5638	3.3429e-06	0.000127919	4.34118	-1.79133	7.65553	6.80138	7.6571	7.63618	6.29037	7.2885	7.63311	6.89388	7.53247
ENSG00000120708	7045	TGFBI	protein_coding	HGNC Symbol	transforming growth factor beta induced [Source:HGNC Symbol;Acc:HGNC:11771]	1.36296	0.92714	1.79877	8.98941	6.56272	3.35012e-06	0.000128025	4.14085	2.57212	9.67426	8.9325	7.35042	10.2615	8.89518	7.88576	10.3798	9.51416	8.01113
ENSG00000166986	4141	MARS	protein_coding	HGNC Symbol	methionyl-tRNA synthetase [Source:HGNC Symbol;Acc:HGNC:6898]	0.52212	0.355096	0.689144	7.91072	6.5599	3.36898e-06	0.000128608	4.2235	1.43606	8.15135	8.19759	7.56246	8.07173	8.02078	7.53216	8.14445	7.97698	7.53895
ENSG00000166986	102465454	MARS	protein_coding	HGNC Symbol	methionyl-tRNA synthetase [Source:HGNC Symbol;Acc:HGNC:6898]	0.52212	0.355096	0.689144	7.91072	6.5599	3.36898e-06	0.000128608	4.2235	1.43606	8.15135	8.19759	7.56246	8.07173	8.02078	7.53216	8.14445	7.97698	7.53895
ENSG00000130204	10452	TOMM40	protein_coding	HGNC Symbol	translocase of outer mitochondrial membrane 40 [Source:HGNC Symbol;Acc:HGNC:18001]	0.784484	0.533307	1.03566	6.03812	6.55406	3.4085e-06	0.000129979	4.44553	1.72248	6.10996	6.6323	5.86943	5.88714	6.34806	5.5497	5.8922	6.42838	5.62595
ENSG00000048544	55173	MRPS10	protein_coding	HGNC Symbol	mitochondrial ribosomal protein S10 [Source:HGNC Symbol;Acc:HGNC:14502]	-1.01572	-1.34097	-0.690464	5.03126	-6.55323	3.41418e-06	0.000130058	4.5958	-2.02191	6.14482	4.25297	5.07582	5.74896	3.86475	5.02759	5.91132	4.09873	5.15638
ENSG00000144847	152404	IGSF11	protein_coding	HGNC Symbol	immunoglobulin superfamily member 11 [Source:HGNC Symbol;Acc:HGNC:16669]	-1.13672	-1.50118	-0.77226	4.87081	-6.54502	3.47063e-06	0.000132068	4.54455	-2.1988	4.60989	4.17141	5.30682	4.31737	4.36702	5.64212	4.86739	4.78211	5.77318
ENSG00000108588	57003	CCDC47	protein_coding	HGNC Symbol	coiled-coil domain containing 47 [Source:HGNC Symbol;Acc:HGNC:24856]	0.794428	0.539684	1.04917	7.08846	6.5442	3.47635e-06	0.000132145	4.29099	1.73439	7.17336	7.7074	6.7595	6.76204	7.26551	6.64842	7.09397	7.60725	6.77867
ENSG00000104267	760	CA2	protein_coding	HGNC Symbol	carbonic anhydrase 2 [Source:HGNC Symbol;Acc:HGNC:1373]	-0.710914	-0.938945	-0.482883	8.37383	-6.54227	3.48978e-06	0.000132408	4.1792	-1.63684	9.42705	7.44709	8.33218	9.20916	7.34841	8.10062	9.4047	7.81397	8.28132
ENSG00000111670	79158	GNPTAB	protein_coding	HGNC Symbol	N-acetylglucosamine-1-phosphate transferase alpha and beta subunits [Source:HGNC Symbol;Acc:HGNC:29670]	0.984625	0.668793	1.30046	5.30588	6.54215	3.49062e-06	0.000132408	4.52929	1.9788	5.67251	5.26965	4.4051	5.8247	5.78658	4.75787	5.87282	5.60691	4.55678
ENSG00000085063	966	CD59	protein_coding	HGNC Symbol	CD59 molecule [Source:HGNC Symbol;Acc:HGNC:1689]	-0.610132	-0.806009	-0.414255	9.83253	-6.53652	3.53012e-06	0.000133765	3.86239	-1.5264	10.0756	9.35071	9.84018	9.9084	9.27623	10.072	10.1389	9.64523	10.1855
ENSG00000185404	93349	SP140L	protein_coding	HGNC Symbol	SP140 nuclear body protein like [Source:HGNC Symbol;Acc:HGNC:25105]	1.201	0.815285	1.58671	4.52788	6.53406	3.54759e-06	0.000134285	4.56623	2.29899	5.02547	5.36868	4.06844	4.55226	4.89022	3.68174	4.45162	4.90664	3.80581
ENSG00000099250	8829	NRP1	protein_coding	HGNC Symbol	neuropilin 1 [Source:HGNC Symbol;Acc:HGNC:8004]	0.755707	0.512966	0.998448	5.46461	6.53304	3.55478e-06	0.000134416	4.48091	1.68846	5.68079	5.77985	4.99708	5.58441	5.64877	4.93694	5.74601	5.79291	5.01473
ENSG00000019144	23187	PHLDB1	protein_coding	HGNC Symbol	pleckstrin homology like domain family B member 1 [Source:HGNC Symbol;Acc:HGNC:23697]	-0.543765	-0.718533	-0.368996	7.26778	-6.52911	3.58288e-06	0.000135336	4.23148	-1.45777	7.14219	7.08709	7.6786	7.18887	7.06682	7.62451	7.05151	7.04505	7.52537
ENSG00000019144	102466719	PHLDB1	protein_coding	HGNC Symbol	pleckstrin homology like domain family B member 1 [Source:HGNC Symbol;Acc:HGNC:23697]	-0.543765	-0.718533	-0.368996	7.26778	-6.52911	3.58288e-06	0.000135336	4.23148	-1.45777	7.14219	7.08709	7.6786	7.18887	7.06682	7.62451	7.05151	7.04505	7.52537
ENSG00000048740	10659	CELF2	protein_coding	HGNC Symbol	CUGBP, Elav-like family member 2 [Source:HGNC Symbol;Acc:HGNC:2550]	-0.743268	-0.982188	-0.504349	6.05387	-6.52829	3.58872e-06	0.000135414	4.39071	-1.67396	5.91128	5.55833	6.50971	5.89855	5.98872	6.41983	5.96111	5.69397	6.54336
ENSG00000100077	157	GRK3	protein_coding	HGNC Symbol	G protein-coupled receptor kinase 3 [Source:HGNC Symbol;Acc:HGNC:290]	1.02797	0.697221	1.35872	4.97644	6.52208	3.63366e-06	0.000136966	4.48531	2.03916	4.67769	5.6722	4.56902	4.54259	5.28226	4.67053	4.91026	5.9253	4.53807
ENSG00000177875	387856	CCDC184	protein_coding	HGNC Symbol	coiled-coil domain containing 184 [Source:HGNC Symbol;Acc:HGNC:33749]	-1.57995	-2.08834	-1.07156	1.59046	-6.52154	3.63754e-06	0.000136968	4.52878	-2.98959	1.11532	1.0952	2.80599	1.15874	0.844852	2.42317	1.10923	1.17041	2.59121
ENSG00000123485	55355	HJURP	protein_coding	HGNC Symbol	Holliday junction recognition protein [Source:HGNC Symbol;Acc:HGNC:25444]	1.30914	0.887728	1.73054	2.27459	6.5191	3.6554e-06	0.000137497	4.59412	2.47793	-0.0124367	3.8711	2.32057	0.0807357	4.29258	2.98298	-0.25755	4.11412	3.07923
ENSG00000166741	4837	NNMT	protein_coding	HGNC Symbol	nicotinamide N-methyltransferase [Source:HGNC Symbol;Acc:HGNC:7861]	2.49951	1.69471	3.30431	3.12118	6.51738	3.66795e-06	0.000137824	4.58541	5.65493	1.83259	6.11295	3.23341	1.98406	4.63145	2.31214	1.32741	4.48348	2.17315
ENSG00000113194	23197	FAF2	protein_coding	HGNC Symbol	Fas associated factor family member 2 [Source:HGNC Symbol;Acc:HGNC:24666]	0.576088	0.390562	0.761613	6.79669	6.51614	3.67706e-06	0.000138022	4.19523	1.4908	5.73948	7.67077	7.14733	5.6823	7.61832	7.03853	5.39388	7.75691	7.12264
ENSG00000183347	163351	GBP6	protein_coding	HGNC Symbol	guanylate binding protein family member 6 [Source:HGNC Symbol;Acc:HGNC:25395]	-3.05673	-4.04141	-2.07205	-2.65336	-6.51427	3.6909e-06	0.000138397	3.4098	-8.32085	-2.4454	-4.63272	-2.05199	-1.50423	-4.647	-1.19421	-1.69812	-4.4443	-1.26224
ENSG00000130294	547	KIF1A	protein_coding	HGNC Symbol	kinesin family member 1A [Source:HGNC Symbol;Acc:HGNC:888]	-0.97495	-1.28918	-0.66072	4.9736	-6.51088	3.71606e-06	0.00013905	4.47917	-1.96557	4.8529	4.20963	5.2531	5.069	4.71275	5.49737	5.08136	4.48939	5.59687
ENSG00000248383	56135	PCDHAC1	protein_coding	HGNC Symbol	protocadherin alpha subfamily C, 1 [Source:HGNC Symbol;Acc:HGNC:8676]	-1.03023	-1.36227	-0.698194	3.6009	-6.51108	3.71458e-06	0.00013905	4.56669	-2.04235	3.41755	3.14206	4.3574	3.19003	3.30137	4.12443	3.33373	3.24919	4.29235
ENSG00000006194	10127	ZNF263	protein_coding	HGNC Symbol	zinc finger protein 263 [Source:HGNC Symbol;Acc:HGNC:13056]	0.621661	0.421126	0.822196	6.31527	6.50532	3.75768e-06	0.00014038	4.3217	1.53865	6.39695	6.5967	5.95524	6.33638	6.62738	5.96014	6.42156	6.54793	5.99515
ENSG00000070495	23210	JMJD6	protein_coding	HGNC Symbol	arginine demethylase and lysine hydroxylase [Source:HGNC Symbol;Acc:HGNC:19355]	1.00624	0.681637	1.33085	5.41967	6.50509	3.75942e-06	0.00014038	4.40863	2.00867	5.57364	6.02638	4.97829	4.88618	6.05084	4.80374	5.11107	6.03649	5.31037
ENSG00000138018	85465	SELENOI	protein_coding	HGNC Symbol	selenoprotein I [Source:HGNC Symbol;Acc:HGNC:29361]	-1.21422	-1.60597	-0.822466	5.94521	-6.50415	3.76653e-06	0.0001405	4.39726	-2.32015	6.89757	5.35169	6.54846	6.20467	4.88243	6.03373	6.35638	4.97566	6.25632
ENSG00000160216	56894	AGPAT3	protein_coding	HGNC Symbol	1-acylglycerol-3-phosphate O-acyltransferase 3 [Source:HGNC Symbol;Acc:HGNC:326]	0.58599	0.396704	0.775276	7.34244	6.49645	3.82505e-06	0.000142535	4.16296	1.50107	7.24145	7.50331	6.99903	7.409	7.6329	7.08993	7.40479	7.75874	7.04279
ENSG00000175467	9092	SART1	protein_coding	HGNC Symbol	squamous cell carcinoma antigen recognized by T-cells 1 [Source:HGNC Symbol;Acc:HGNC:10538]	0.626942	0.424396	0.829488	6.77975	6.49545	3.83275e-06	0.000142674	4.24073	1.54429	6.89934	7.14904	6.48883	6.70034	6.95338	6.40231	6.8603	7.12033	6.44386
ENSG00000075856	9733	SART3	protein_coding	HGNC Symbol	squamous cell carcinoma antigen recognized by T-cells 3 [Source:HGNC Symbol;Acc:HGNC:16860]	0.537132	0.363379	0.710884	7.13168	6.48717	3.89692e-06	0.000144912	4.18023	1.45108	7.22172	7.34777	6.78226	7.21801	7.31698	6.84968	7.27137	7.37787	6.79944
ENSG00000142408	59283	CACNG8	protein_coding	HGNC Symbol	calcium voltage-gated channel auxiliary subunit gamma 8 [Source:HGNC Symbol;Acc:HGNC:13628]	-1.89689	-2.51057	-1.28321	1.88834	-6.48642	3.90282e-06	0.000144982	4.47988	-3.7241	1.11532	0.576729	2.87537	2.29163	1.23564	2.96841	1.51689	1.38859	3.02652
ENSG00000142408	100126325	CACNG8	protein_coding	HGNC Symbol	calcium voltage-gated channel auxiliary subunit gamma 8 [Source:HGNC Symbol;Acc:HGNC:13628]	-1.89689	-2.51057	-1.28321	1.88834	-6.48642	3.90282e-06	0.000144982	4.47988	-3.7241	1.11532	0.576729	2.87537	2.29163	1.23564	2.96841	1.51689	1.38859	3.02652
ENSG00000196428	9819	TSC22D2	protein_coding	HGNC Symbol	TSC22 domain family member 2 [Source:HGNC Symbol;Acc:HGNC:29095]	0.8617	0.582843	1.14056	6.08813	6.48456	3.91743e-06	0.000145374	4.3029	1.81718	6.16119	6.77932	5.90636	6.13562	6.43048	5.56189	5.90073	6.38304	5.53454
ENSG00000166224	8879	SGPL1	protein_coding	HGNC Symbol	sphingosine-1-phosphate lyase 1 [Source:HGNC Symbol;Acc:HGNC:10817]	-0.792505	-1.04917	-0.535838	6.19592	-6.47945	3.95779e-06	0.00014672	4.31986	-1.73208	6.87247	5.43202	6.23539	6.6427	5.3878	6.202	6.95242	5.64449	6.39402
ENSG00000163346	57326	PBXIP1	protein_coding	HGNC Symbol	PBX homeobox interacting protein 1 [Source:HGNC Symbol;Acc:HGNC:21199]	0.806947	0.545501	1.06839	8.64622	6.47692	3.97796e-06	0.000147316	3.9509	1.74951	8.87732	8.87296	7.91894	8.90292	8.59989	8.00746	9.17015	9.17832	8.28798
ENSG00000105323	11100	HNRNPUL1	protein_coding	HGNC Symbol	heterogeneous nuclear ribonucleoprotein U like 1 [Source:HGNC Symbol;Acc:HGNC:17011]	0.611763	0.413338	0.810188	8.00239	6.46983	4.03498e-06	0.000149273	3.99372	1.52813	7.74121	8.3433	7.68054	7.68422	8.28577	7.85539	7.95779	8.61115	7.86212
ENSG00000187601	28986	MAGEH1	protein_coding	HGNC Symbol	MAGE family member H1 [Source:HGNC Symbol;Acc:HGNC:24092]	0.904431	0.610978	1.19788	6.34958	6.46759	4.05319e-06	0.000149793	4.21737	1.87181	6.27639	7.03572	6.05429	5.8187	6.70117	5.85514	5.94676	7.18187	6.27621
ENSG00000153707	5789	PTPRD	protein_coding	HGNC Symbol	protein tyrosine phosphatase, receptor type D [Source:HGNC Symbol;Acc:HGNC:9668]	0.582843	0.393626	0.77206	6.69471	6.46392	4.08315e-06	0.000150745	4.13143	1.4978	5.82607	7.32184	6.90179	5.87756	7.41065	6.67447	6.00529	7.41872	6.81603
ENSG00000129680	79649	MAP7D3	protein_coding	HGNC Symbol	MAP7 domain containing 3 [Source:HGNC Symbol;Acc:HGNC:25742]	-0.976057	-1.29331	-0.658803	4.69721	-6.45616	4.1474e-06	0.000152949	4.41678	-1.96708	5.33465	3.98566	5.11651	5.20083	3.94171	4.84421	5.34471	3.80837	4.69829
ENSG00000143373	57592	ZNF687	protein_coding	HGNC Symbol	zinc finger protein 687 [Source:HGNC Symbol;Acc:HGNC:29277]	0.800986	0.540618	1.06136	5.84504	6.45568	4.15137e-06	0.000152949	4.28409	1.74229	5.91655	5.96626	5.3391	5.98495	6.16116	5.28446	6.19236	6.33624	5.42426
ENSG00000005513	30812	SOX8	protein_coding	HGNC Symbol	SRY-box 8 [Source:HGNC Symbol;Acc:HGNC:11203]	-1.18467	-1.5698	-0.799549	4.58599	-6.4551	4.15625e-06	0.000152972	4.40858	-2.27312	4.4051	3.72042	4.82891	4.98227	4.09109	5.36455	4.85427	3.91764	5.10964
ENSG00000162104	115	ADCY9	protein_coding	HGNC Symbol	adenylate cyclase 9 [Source:HGNC Symbol;Acc:HGNC:240]	0.791805	0.534365	1.04924	5.34072	6.45429	4.16303e-06	0.000153065	4.31647	1.73124	5.06398	5.68582	4.88717	5.17291	5.92	5.07257	5.28406	5.85147	5.12852
ENSG00000124198	10564	ARFGEF2	protein_coding	HGNC Symbol	ADP ribosylation factor guanine nucleotide exchange factor 2 [Source:HGNC Symbol;Acc:HGNC:15853]	0.695281	0.469183	0.921378	7.21216	6.45311	4.17289e-06	0.00015315	4.1177	1.6192	7.69339	7.41474	6.6735	7.34856	7.29368	6.56128	7.65974	7.44178	6.82281
ENSG00000147642	55638	SYBU	protein_coding	HGNC Symbol	syntabulin [Source:HGNC Symbol;Acc:HGNC:26011]	-1.098	-1.45506	-0.740934	3.483	-6.45299	4.17386e-06	0.00015315	4.44716	-2.14057	2.70028	3.38408	4.5222	2.72673	3.20475	4.0979	2.75191	3.3566	4.60251
ENSG00000162063	899	CCNF	protein_coding	HGNC Symbol	cyclin F [Source:HGNC Symbol;Acc:HGNC:1591]	1.02579	0.691916	1.35967	4.29815	6.44731	4.22188e-06	0.000154753	4.38538	2.03608	3.60336	4.76174	3.93832	3.8766	5.19378	4.20744	3.92498	5.22281	3.95429
ENSG00000251369	162972	ZNF550	protein_coding	HGNC Symbol	zinc finger protein 550 [Source:HGNC Symbol;Acc:HGNC:28643]	0.86883	0.585909	1.15175	4.82811	6.44428	4.24765e-06	0.000155539	4.34383	1.82618	4.7815	5.40757	4.47381	4.40533	5.26439	4.42584	4.59518	5.47009	4.62927
ENSG00000151692	9781	RNF144A	protein_coding	HGNC Symbol	ring finger protein 144A [Source:HGNC Symbol;Acc:HGNC:20457]	-1.05725	-1.40161	-0.712877	4.41192	-6.44255	4.26245e-06	0.000155763	4.36553	-2.08095	3.99755	3.99298	4.93994	3.63419	4.13763	5.31646	3.82095	4.41057	5.45699
ENSG00000164039	56898	BDH2	protein_coding	HGNC Symbol	3-hydroxybutyrate dehydrogenase, type 2 [Source:HGNC Symbol;Acc:HGNC:32389]	-0.89082	-1.181	-0.600637	4.44126	-6.44205	4.26677e-06	0.000155763	4.37063	-1.85423	3.97751	4.13215	4.97196	4.07739	4.30428	5.20589	4.20533	4.07534	5.02148
ENSG00000167130	57171	DOLPP1	protein_coding	HGNC Symbol	dolichyldiphosphatase 1 [Source:HGNC Symbol;Acc:HGNC:29565]	0.726314	0.489748	0.962879	5.47538	6.44285	4.25991e-06	0.000155763	4.22893	1.65441	4.39002	6.29579	5.45694	4.52797	6.35511	5.65356	4.34315	6.4452	5.81069
ENSG00000134243	6272	SORT1	protein_coding	HGNC Symbol	sortilin 1 [Source:HGNC Symbol;Acc:HGNC:11186]	-0.576331	-0.764116	-0.388547	6.9085	-6.44048	4.2803e-06	0.000156099	4.09682	-1.49105	6.74295	6.62171	7.35467	6.62792	6.72532	7.27376	6.74423	6.82424	7.26168
ENSG00000110321	1982	EIF4G2	protein_coding	HGNC Symbol	eukaryotic translation initiation factor 4 gamma 2 [Source:HGNC Symbol;Acc:HGNC:3297]	0.408857	0.275612	0.542102	10.6311	6.43912	4.29204e-06	0.000156368	3.48695	1.32763	10.6607	10.7963	10.4029	10.4476	10.7828	10.4196	10.6911	10.9787	10.5002
ENSG00000074181	4854	NOTCH3	protein_coding	HGNC Symbol	notch 3 [Source:HGNC Symbol;Acc:HGNC:7883]	-0.579804	-0.768817	-0.390792	6.67525	-6.43719	4.30869e-06	0.000156498	4.12296	-1.49465	6.40197	6.46465	7.04115	6.56485	6.46869	7.02363	6.50505	6.50041	7.10686
ENSG00000124813	860	RUNX2	protein_coding	HGNC Symbol	runt related transcription factor 2 [Source:HGNC Symbol;Acc:HGNC:10472]	1.28722	0.867613	1.70683	2.9051	6.43745	4.30644e-06	0.000156498	4.44396	2.44058	2.45184	4.00027	2.82014	2.62047	3.63377	2.19184	2.41339	3.63785	2.37636
ENSG00000185947	10308	ZNF267	protein_coding	HGNC Symbol	zinc finger protein 267 [Source:HGNC Symbol;Acc:HGNC:13060]	0.862802	0.581573	1.14403	5.30107	6.43808	4.30103e-06	0.000156498	4.29394	1.81857	5.46989	5.80295	5.12222	5.11864	5.76345	4.74082	5.14018	5.72437	4.82715
ENSG00000166548	7084	TK2	protein_coding	HGNC Symbol	thymidine kinase 2, mitochondrial [Source:HGNC Symbol;Acc:HGNC:11831]	-0.938222	-1.24423	-0.632215	5.17143	-6.43398	4.33671e-06	0.000157357	4.31075	-1.91616	5.01567	4.44142	5.46596	5.45384	4.77296	5.59072	5.41189	4.70799	5.68241
ENSG00000112658	6722	SRF	protein_coding	HGNC Symbol	serum response factor [Source:HGNC Symbol;Acc:HGNC:11291]	0.809976	0.545754	1.0742	6.71597	6.43294	4.34574e-06	0.000157525	4.12577	1.75318	6.95078	7.33126	6.32243	6.73895	6.81908	6.10874	6.70702	7.09243	6.37307
ENSG00000136003	23479	ISCU	protein_coding	HGNC Symbol	iron-sulfur cluster assembly enzyme [Source:HGNC Symbol;Acc:HGNC:29882]	0.702181	0.473039	0.931323	7.28243	6.43057	4.36657e-06	0.000158121	4.055	1.62696	7.51663	7.48069	6.60673	7.467	7.32992	6.87334	7.63247	7.70703	6.92803
ENSG00000167037	129049	SGSM1	protein_coding	HGNC Symbol	small G protein signaling modulator 1 [Source:HGNC Symbol;Acc:HGNC:29410]	-4.55134	-6.03701	-3.06568	0.0926961	-6.42872	4.38285e-06	0.000158551	3.49941	-23.4472	-0.860434	-3.04776	2.03547	1.39194	-1.47708	3.18556	-1.04605	-1.63694	2.28956
ENSG00000103249	1186	CLCN7	protein_coding	HGNC Symbol	chloride voltage-gated channel 7 [Source:HGNC Symbol;Acc:HGNC:2025]	-0.624688	-0.82889	-0.420486	6.24619	-6.41961	4.46403e-06	0.000161325	4.13581	-1.54188	5.92877	6.01563	6.73265	5.95429	6.05604	6.61957	5.97127	6.17684	6.76063
ENSG00000185164	283820	NOMO2	protein_coding	HGNC Symbol	NODAL modulator 2 [Source:HGNC Symbol;Acc:HGNC:22652]	1.25788	0.846544	1.66922	3.54038	6.41722	4.48562e-06	0.000161942	4.39206	2.39144	3.8437	4.31272	2.76271	3.22672	3.91142	2.81396	3.62895	4.2457	3.11753
ENSG00000181585	259236	TMIE	protein_coding	HGNC Symbol	transmembrane inner ear [Source:HGNC Symbol;Acc:HGNC:30800]	-1.87715	-2.49112	-1.26319	2.1776	-6.41595	4.4971e-06	0.000162194	4.3514	-3.67349	2.15154	1.51702	3.04152	2.85723	0.397393	3.06745	2.48321	1.33706	2.74593
ENSG00000155189	55326	AGPAT5	protein_coding	HGNC Symbol	1-acylglycerol-3-phosphate O-acyltransferase 5 [Source:HGNC Symbol;Acc:HGNC:20886]	-0.593584	-0.787927	-0.399241	6.90703	-6.40942	4.55672e-06	0.000164179	4.05751	-1.50899	7.09182	6.67618	7.11112	6.9996	6.50718	7.12976	7.06864	6.42375	7.15523
ENSG00000125445	51081	MRPS7	protein_coding	HGNC Symbol	mitochondrial ribosomal protein S7 [Source:HGNC Symbol;Acc:HGNC:14499]	-0.64222	-0.85257	-0.43187	6.35283	-6.40689	4.58004e-06	0.000164805	4.14099	-1.56073	6.8284	5.87408	6.44387	6.70793	5.73994	6.46465	6.78281	5.85147	6.48229
ENSG00000184809	114041	B3GALT5-AS1	antisense	HGNC Symbol	B3GALT5 antisense RNA 1 [Source:HGNC Symbol;Acc:HGNC:16424]	-1.58688	-2.10666	-1.06709	2.1326	-6.40654	4.58326e-06	0.000164805	4.37202	-3.00398	0.960596	1.74231	3.26478	1.86501	1.82873	3.40705	1.76131	1.33706	3.02652
ENSG00000115993	66008	TRAK2	protein_coding	HGNC Symbol	trafficking kinesin protein 2 [Source:HGNC Symbol;Acc:HGNC:13206]	0.80735	0.542724	1.07198	7.14866	6.40228	4.62285e-06	0.000166062	4.00379	1.74999	7.45456	7.70518	6.78857	7.02151	7.26402	6.54541	7.19279	7.58326	6.78265
ENSG00000007174	1770	DNAH9	protein_coding	HGNC Symbol	dynein axonemal heavy chain 9 [Source:HGNC Symbol;Acc:HGNC:2953]	-1.1398	-1.51366	-0.76594	4.327	-6.39772	4.66556e-06	0.000167107	4.27245	-2.20351	3.41755	4.27116	5.55323	3.33147	3.76663	5.05888	3.65943	4.54154	5.34307
ENSG00000074755	23140	ZZEF1	protein_coding	HGNC Symbol	zinc finger ZZ-type and EF-hand domain containing 1 [Source:HGNC Symbol;Acc:HGNC:29027]	0.579319	0.389318	0.769321	6.58375	6.39834	4.65973e-06	0.000167107	4.05247	1.49414	6.37542	6.98245	6.34828	6.33077	6.94218	6.36664	6.44216	6.99709	6.46877
ENSG00000162946	27185	DISC1	protein_coding	HGNC Symbol	disrupted in schizophrenia 1 [Source:HGNC Symbol;Acc:HGNC:2888]	-1.63919	-2.17686	-1.10153	2.44929	-6.39768	4.6659e-06	0.000167107	4.33413	-3.11491	3.38749	0.859128	2.95444	2.84155	1.65678	3.02583	2.99437	1.43834	2.88566
ENSG00000129596	1036	CDO1	protein_coding	HGNC Symbol	cysteine dioxygenase type 1 [Source:HGNC Symbol;Acc:HGNC:1795]	-0.993494	-1.3195	-0.667488	5.82655	-6.39507	4.69057e-06	0.000167823	4.11506	-1.991	5.0124	5.89963	7.07693	5.14123	5.75495	6.49165	5.16518	5.41834	6.47861
ENSG00000205364	4499	MT1M	protein_coding	HGNC Symbol	metallothionein 1M [Source:HGNC Symbol;Acc:HGNC:14296]	-3.4926	-4.63957	-2.34563	-1.99343	-6.39002	4.73864e-06	0.000169374	2.96351	-11.2558	-1.95997	-3.04776	-0.467025	-2.35222	-3.06204	0.390749	-2.92051	-4.4443	-0.0778145
ENSG00000105778	23080	AVL9	protein_coding	HGNC Symbol	AVL9 cell migration associated [Source:HGNC Symbol;Acc:HGNC:28994]	0.772052	0.51841	1.02569	7.6125	6.3875	4.76283e-06	0.000169901	3.88482	1.7077	7.66391	8.19283	7.35892	7.08449	7.91786	7.17251	7.44325	8.21458	7.46413
ENSG00000166794	5479	PPIB	protein_coding	HGNC Symbol	peptidylprolyl isomerase B [Source:HGNC Symbol;Acc:HGNC:9255]	0.612114	0.411032	0.813196	7.92876	6.38799	4.7581e-06	0.000169901	3.86877	1.5285	8.2008	8.07787	7.33449	8.09176	8.015	7.54511	8.11268	8.30326	7.67787
ENSG00000135108	23014	FBXO21	protein_coding	HGNC Symbol	F-box protein 21 [Source:HGNC Symbol;Acc:HGNC:13592]	-0.557461	-0.740672	-0.37425	7.88814	-6.38511	4.78586e-06	0.000170553	3.82197	-1.47168	7.43081	7.75986	8.20422	7.38621	7.85955	8.41261	7.54743	7.85462	8.53793
ENSG00000198855	11153	FICD	protein_coding	HGNC Symbol	FIC domain containing [Source:HGNC Symbol;Acc:HGNC:18416]	0.873252	0.586167	1.16034	4.25865	6.38313	4.805e-06	0.000171066	4.26198	1.83179	3.8363	4.99481	4.0141	3.84548	4.81857	3.91241	3.79373	4.92421	4.18822
ENSG00000164749	3174	HNF4G	protein_coding	HGNC Symbol	hepatocyte nuclear factor 4 gamma [Source:HGNC Symbol;Acc:HGNC:5026]	-1.74625	-2.32043	-1.17207	1.62138	-6.38214	4.81469e-06	0.000171241	4.22154	-3.35485	1.74047	0.981985	2.55851	1.86501	0.710551	2.40164	1.93747	0.199556	2.19719
ENSG00000239521	352954	GATS	protein_coding	HGNC Symbol	GATS, stromal antigen 3 opposite strand [Source:HGNC Symbol;Acc:HGNC:29954]	-0.960439	-1.27631	-0.644572	5.98352	-6.38074	4.82833e-06	0.000171556	4.08445	-1.9459	5.42374	5.41848	6.36887	5.68889	5.68727	6.8347	5.56733	6.04052	6.82184
ENSG00000159346	51094	ADIPOR1	protein_coding	HGNC Symbol	adiponectin receptor 1 [Source:HGNC Symbol;Acc:HGNC:24040]	0.649758	0.435814	0.863702	6.65531	6.37319	4.9026e-06	0.000174023	3.9534	1.5689	6.01813	7.37185	6.61791	5.79651	7.20904	6.65185	5.85756	7.51026	6.8647
ENSG00000140931	123920	CMTM3	protein_coding	HGNC Symbol	CKLF like MARVEL transmembrane domain containing 3 [Source:HGNC Symbol;Acc:HGNC:19174]	0.76318	0.511647	1.01471	5.77174	6.36704	4.96392e-06	0.000176026	4.13911	1.69723	6.41196	5.71711	4.96879	6.46348	5.9389	5.21209	6.47538	5.78091	4.97703
ENSG00000135622	10505	SEMA4F	protein_coding	HGNC Symbol	ssemaphorin 4F [Source:HGNC Symbol;Acc:HGNC:10734]	-0.876824	-1.1659	-0.587751	4.29566	-6.36519	4.98254e-06	0.000176512	4.22648	-1.83633	3.97751	4.18426	4.99708	3.94423	4.02188	4.9629	3.7377	3.97776	4.85765
ENSG00000033100	54480	CHPF2	protein_coding	HGNC Symbol	chondroitin polymerizing factor 2 [Source:HGNC Symbol;Acc:HGNC:29270]	0.864747	0.579624	1.14987	7.72746	6.36448	4.98969e-06	0.000176591	3.84461	1.82102	8.14912	8.34187	7.44244	7.62133	7.91118	7.02891	7.71339	8.08293	7.25597
ENSG00000033100	768213	CHPF2	protein_coding	HGNC Symbol	chondroitin polymerizing factor 2 [Source:HGNC Symbol;Acc:HGNC:29270]	0.864747	0.579624	1.14987	7.72746	6.36448	4.98969e-06	0.000176591	3.84461	1.82102	8.14912	8.34187	7.44244	7.62133	7.91118	7.02891	7.71339	8.08293	7.25597
ENSG00000137642	6653	SORL1	protein_coding	HGNC Symbol	sortilin related receptor 1 [Source:HGNC Symbol;Acc:HGNC:11185]	1.02995	0.690322	1.36957	5.38518	6.36387	4.99585e-06	0.000176635	4.17852	2.04195	6.20637	5.78196	4.38621	5.98138	5.16518	4.52875	6.31071	5.58222	4.52388
ENSG00000187122	6585	SLIT1	protein_coding	HGNC Symbol	slit guidance ligand 1 [Source:HGNC Symbol;Acc:HGNC:11085]	-2.35972	-3.13807	-1.58136	1.08977	-6.36191	5.01571e-06	0.000177163	4.1797	-5.1327	0.518078	-0.109163	2.86176	0.880437	1.02542	2.9086	-1.33555	0.413681	2.64465
ENSG00000188636	84247	LDOC1L	protein_coding	HGNC Symbol	leucine zipper down-regulated in cancer 1 like [Source:HGNC Symbol;Acc:HGNC:13343]	-0.446766	-0.594197	-0.299335	8.14205	-6.35913	5.04396e-06	0.000177985	3.75993	-1.36298	8.11856	7.96277	8.37742	8.1225	7.83807	8.3595	8.12547	7.98746	8.38669
ENSG00000125812	64412	GZF1	protein_coding	HGNC Symbol	GDNF inducible zinc finger protein 1 [Source:HGNC Symbol;Acc:HGNC:15808]	0.727094	0.487081	0.967108	6.15715	6.35712	5.06449e-06	0.00017801	4.04278	1.6553	6.40197	6.66132	5.7228	6.16111	6.38986	5.76737	6.24188	6.33952	5.72851
ENSG00000172458	53342	IL17D	protein_coding	HGNC Symbol	interleukin 17D [Source:HGNC Symbol;Acc:HGNC:5984]	-1.28398	-1.70776	-0.860192	2.73659	-6.35795	5.05605e-06	0.00017801	4.29216	-2.43509	2.47108	1.93713	3.27508	2.63873	2.45103	3.56067	2.50575	2.18506	3.60476
ENSG00000214353	100130894	VAC14-AS1	antisense	HGNC Symbol	VAC14 antisense RNA 1 [Source:HGNC Symbol;Acc:HGNC:48605]	-1.61223	-2.1444	-1.08005	2.00541	-6.35734	5.06222e-06	0.00017801	4.21033	-3.05723	2.45184	0.921864	2.52436	2.82569	0.638402	2.56552	2.61346	1.11029	2.39727
ENSG00000242265	23089	PEG10	protein_coding	HGNC Symbol	paternally expressed 10 [Source:HGNC Symbol;Acc:HGNC:14005]	0.717272	0.480513	0.95403	8.37118	6.35747	5.06099e-06	0.00017801	3.68408	1.64407	7.80324	9.29255	8.36933	8.05143	8.83518	8.12997	7.89032	8.74352	8.22505
ENSG00000117305	3155	HMGCL	protein_coding	HGNC Symbol	3-hydroxymethyl-3-methylglutaryl-CoA lyase [Source:HGNC Symbol;Acc:HGNC:5005]	-0.834712	-1.11028	-0.559148	4.95777	-6.35652	5.07071e-06	0.000178055	4.20212	-1.7835	5.75133	4.2159	5.02788	5.72779	4.22644	4.98841	5.65817	4.04354	4.9805
ENSG00000168374	378	ARF4	protein_coding	HGNC Symbol	ADP ribosylation factor 4 [Source:HGNC Symbol;Acc:HGNC:655]	1.30819	0.876261	1.74012	9.40823	6.35571	5.07898e-06	0.000178171	3.54916	2.4763	9.99438	10.3771	8.88118	9.00588	9.65314	8.43796	9.16019	10.202	8.96231
ENSG00000132359	23108	RAP1GAP2	protein_coding	HGNC Symbol	RAP1 GTPase activating protein 2 [Source:HGNC Symbol;Acc:HGNC:29176]	-1.35609	-1.8041	-0.908076	3.6282	-6.35188	5.11848e-06	0.000179382	4.26018	-2.55991	3.72853	2.52715	4.14347	3.62506	3.32454	4.67503	3.28243	3.11794	4.22961
ENSG00000179403	64856	VWA1	protein_coding	HGNC Symbol	von Willebrand factor A domain containing 1 [Source:HGNC Symbol;Acc:HGNC:30910]	-1.06932	-1.42264	-0.716001	4.5519	-6.35104	5.12722e-06	0.000179513	4.21834	-2.09845	4.92093	3.63874	4.57737	5.33288	3.64302	4.83218	5.1257	3.90885	4.98741
ENSG00000109458	2549	GAB1	protein_coding	HGNC Symbol	GRB2 associated binding protein 1 [Source:HGNC Symbol;Acc:HGNC:4066]	-0.826412	-1.09965	-0.553178	6.10847	-6.34698	5.16956e-06	0.000180819	3.99966	-1.77327	5.64313	5.60449	6.50096	5.67347	6.05084	6.8995	5.78569	6.03851	6.77967
ENSG00000183876	340075	ARSI	protein_coding	HGNC Symbol	arylsulfatase family member I [Source:HGNC Symbol;Acc:HGNC:32521]	-2.08003	-2.76789	-1.39217	0.468587	-6.34559	5.18414e-06	0.000181152	3.99017	-4.22816	0.186872	-0.384797	1.82716	-0.973712	-0.123439	2.03285	-0.11316	-0.0519824	1.81749
ENSG00000136193	9805	SCRN1	protein_coding	HGNC Symbol	secernin 1 [Source:HGNC Symbol;Acc:HGNC:22192]	-0.453202	-0.603096	-0.303308	9.53985	-6.34471	5.19339e-06	0.000181241	3.5049	-1.36908	9.67101	9.3005	9.8867	9.56507	9.19407	9.59776	9.61969	9.33552	9.68832
ENSG00000142621	114827	FHAD1	protein_coding	HGNC Symbol	forkhead associated phosphopeptide binding domain 1 [Source:HGNC Symbol;Acc:HGNC:29408]	-2.23236	-2.97074	-1.49398	0.427209	-6.34439	5.19678e-06	0.000181241	3.88269	-4.69902	-0.123468	-0.725834	2.01102	0.0807357	-0.399073	1.61314	0.538917	-0.537409	1.38685
ENSG00000141542	10966	RAB40B	protein_coding	HGNC Symbol	RAB40B, member RAS oncogene family [Source:HGNC Symbol;Acc:HGNC:18284]	1.17973	0.789384	1.57008	4.46173	6.34217	5.2202e-06	0.000181742	4.19976	2.26535	4.85656	4.59369	3.40275	4.76256	4.69062	3.67278	5.03949	5.24045	3.89671
ENSG00000152137	26353	HSPB8	protein_coding	HGNC Symbol	heat shock protein family B (small) member 8 [Source:HGNC Symbol;Acc:HGNC:30171]	-0.979089	-1.30305	-0.655125	5.80172	-6.34207	5.22124e-06	0.000181742	4.04645	-1.97122	5.7013	5.14041	6.03168	5.61702	5.26738	6.6277	5.78108	5.68111	6.36778
ENSG00000164305	836	CASP3	protein_coding	HGNC Symbol	caspase 3 [Source:HGNC Symbol;Acc:HGNC:1504]	1.09219	0.730717	1.45367	6.05487	6.34051	5.23778e-06	0.000182141	4.05658	2.13198	7.10111	6.3222	5.2027	6.34196	6.0595	5.21518	6.7525	6.41135	5.08729
ENSG00000187773	125704	FAM69C	protein_coding	HGNC Symbol	family with sequence similarity 69 member C [Source:HGNC Symbol;Acc:HGNC:31729]	-2.30377	-3.06669	-1.54085	0.599585	-6.33674	5.27787e-06	0.000183358	4.09862	-4.93746	-0.519397	0.859128	3.0773	-1.21472	-0.559538	2.31214	-1.33555	0.509897	2.26701
ENSG00000101347	25939	SAMHD1	protein_coding	HGNC Symbol	SAM and HD domain containing deoxynucleoside triphosphate triphosphohydrolase 1 [Source:HGNC Symbol;Acc:HGNC:15925]	-0.879717	-1.17114	-0.588294	4.30758	-6.33468	5.30002e-06	0.000183949	4.1597	-1.84001	3.7911	4.22214	5.0817	3.88427	3.9342	5.01347	3.68928	4.23166	4.92038
ENSG00000169599	27247	NFU1	protein_coding	HGNC Symbol	NFU1 iron-sulfur cluster scaffold [Source:HGNC Symbol;Acc:HGNC:16287]	-1.07621	-1.43293	-0.719479	4.49265	-6.3309	5.34078e-06	0.000185185	4.19102	-2.10848	5.49595	3.72922	4.8324	5.12189	3.54776	4.53865	5.2938	3.36948	4.50474
ENSG00000101199	55738	ARFGAP1	protein_coding	HGNC Symbol	ADP ribosylation factor GTPase activating protein 1 [Source:HGNC Symbol;Acc:HGNC:15852]	0.626302	0.41863	0.833974	7.74925	6.32865	5.36524e-06	0.000185853	3.74442	1.5436	7.76965	8.26984	7.41824	7.50046	8.18885	7.66518	7.44252	7.98589	7.50263
ENSG00000106771	23731	TMEM245	protein_coding	HGNC Symbol	transmembrane protein 245 [Source:HGNC Symbol;Acc:HGNC:1363]	0.599157	0.400256	0.798058	7.20317	6.32133	5.44538e-06	0.000188267	3.80435	1.51483	7.00045	7.56848	6.96363	6.796	7.5357	7.03941	7.02737	7.80096	7.09651
ENSG00000135439	116986	AGAP2	protein_coding	HGNC Symbol	ArfGAP with GTPase domain, ankyrin repeat and PH domain 2 [Source:HGNC Symbol;Acc:HGNC:16921]	-1.37543	-1.83201	-0.91885	2.27928	-6.32162	5.44224e-06	0.000188267	4.22137	-2.59445	0.442129	2.50683	3.96402	1.43437	2.29551	3.66377	0.538917	2.18506	3.4829
ENSG00000178202	143888	KDELC2	protein_coding	HGNC Symbol	KDEL motif containing 2 [Source:HGNC Symbol;Acc:HGNC:28496]	1.10536	0.738113	1.4726	4.85618	6.31616	5.5028e-06	0.000190069	4.08851	2.15152	5.05445	5.75852	4.59393	4.44219	5.20006	4.30925	4.60043	5.51135	4.23543
ENSG00000163320	8545	CGGBP1	protein_coding	HGNC Symbol	CGG triplet repeat binding protein 1 [Source:HGNC Symbol;Acc:HGNC:1888]	-0.600209	-0.799671	-0.400748	6.68515	-6.31465	5.51977e-06	0.000190472	3.87701	-1.51594	6.69671	6.38617	7.05915	6.50015	6.49319	7.09664	6.58265	6.4129	6.93877
ENSG00000171928	51030	TVP23B	protein_coding	HGNC Symbol	trans-golgi network vesicle protein 23 homolog B [Source:HGNC Symbol;Acc:HGNC:20399]	1.0699	0.714255	1.42555	4.91427	6.31293	5.53903e-06	0.000190953	4.10255	2.09929	5.59572	5.2112	4.257	4.96066	5.16518	3.94998	5.42378	5.36144	4.30347
ENSG00000156711	5603	MAPK13	protein_coding	HGNC Symbol	mitogen-activated protein kinase 13 [Source:HGNC Symbol;Acc:HGNC:6875]	-1.7163	-2.28693	-1.14567	1.08909	-6.31162	5.55382e-06	0.000191279	4.15246	-3.28593	-1.06688	0.411669	2.77728	-0.281834	1.37537	2.69508	-0.418015	1.43834	2.87079
ENSG00000112851	55914	ERBIN	protein_coding	HGNC Symbol	erbb2 interacting protein [Source:HGNC Symbol;Acc:HGNC:15842]	-0.52179	-0.695298	-0.348281	8.00777	-6.31073	5.56387e-06	0.000191442	3.66401	-1.43573	7.904	7.76575	8.46975	7.65649	7.98213	8.37409	7.73323	7.8592	8.32528
ENSG00000091542	54890	ALKBH5	protein_coding	HGNC Symbol	alkB homolog 5, RNA demethylase [Source:HGNC Symbol;Acc:HGNC:25996]	0.67748	0.452025	0.902934	7.14766	6.30584	5.61939e-06	0.00019308	3.75202	1.59934	6.62338	8.00322	7.09594	6.30813	7.58752	7.05673	6.5396	7.85634	7.25811
ENSG00000173218	81839	VANGL1	protein_coding	HGNC Symbol	VANGL planar cell polarity protein 1 [Source:HGNC Symbol;Acc:HGNC:15512]	-0.667415	-0.889528	-0.445301	5.23189	-6.30559	5.62222e-06	0.00019308	3.97971	-1.58822	4.21282	5.36587	6.13147	4.18072	5.43382	6.03198	4.13477	5.482	6.11359
ENSG00000108846	8714	ABCC3	protein_coding	HGNC Symbol	ATP binding cassette subfamily C member 3 [Source:HGNC Symbol;Acc:HGNC:54]	1.1661	0.777988	1.55421	6.12483	6.30502	5.62869e-06	0.000193118	3.97787	2.24404	7.04846	6.75152	5.4433	6.90375	6.32382	5.04506	6.50365	6.00382	5.1001
ENSG00000055118	3757	KCNH2	protein_coding	HGNC Symbol	potassium voltage-gated channel subfamily H member 2 [Source:HGNC Symbol;Acc:HGNC:6251]	-0.762982	-1.01708	-0.508888	5.84967	-6.30124	5.67213e-06	0.000194422	3.93544	-1.697	5.36582	5.80711	6.44501	5.46412	5.42043	6.31574	5.41189	5.83763	6.57925
ENSG00000112333	7101	NR2E1	protein_coding	HGNC Symbol	nuclear receptor subfamily 2 group E member 1 [Source:HGNC Symbol;Acc:HGNC:7973]	-0.900699	-1.20074	-0.600661	4.42884	-6.29954	5.69169e-06	0.000194906	4.11636	-1.86697	4.89979	3.6937	4.66226	4.76256	3.74102	4.77471	4.81419	3.90885	4.60251
ENSG00000101290	8760	CDS2	protein_coding	HGNC Symbol	CDP-diacylglycerol synthase 2 [Source:HGNC Symbol;Acc:HGNC:1801]	-0.828847	-1.10499	-0.552703	7.66966	-6.29861	5.70241e-06	0.000195088	3.70181	-1.77626	7.51316	7.1564	8.04736	7.35755	7.08898	8.08508	7.69818	7.75322	8.32699
ENSG00000010810	2534	FYN	protein_coding	HGNC Symbol	FYN proto-oncogene, Src family tyrosine kinase [Source:HGNC Symbol;Acc:HGNC:4037]	-0.509897	-0.679881	-0.339913	8.16326	-6.29476	5.74719e-06	0.00019606	3.58804	-1.42395	7.63329	8.13608	8.64957	7.72219	8.00517	8.54188	7.72904	8.29316	8.75899
ENSG00000142945	11004	KIF2C	protein_coding	HGNC Symbol	kinesin family member 2C [Source:HGNC Symbol;Acc:HGNC:6393]	1.5734	1.0489	2.0979	2.7388	6.29501	5.74433e-06	0.00019606	4.13592	2.97605	0.27707	4.3757	2.23869	0.183829	4.73454	3.40705	1.04911	4.79649	3.58667
ENSG00000167123	51148	CERCAM	protein_coding	HGNC Symbol	cerebral endothelial cell adhesion molecule [Source:HGNC Symbol;Acc:HGNC:23723]	0.614457	0.409621	0.819294	6.45325	6.29491	5.74552e-06	0.00019606	3.87928	1.53098	6.58858	6.63465	6.0498	6.55767	6.69006	5.9983	6.60761	6.7621	6.19047
ENSG00000179115	2193	FARSA	protein_coding	HGNC Symbol	phenylalanyl-tRNA synthetase alpha subunit [Source:HGNC Symbol;Acc:HGNC:3592]	0.65064	0.433704	0.867576	7.08208	6.29383	5.75811e-06	0.000196246	3.79746	1.56987	7.33104	7.48199	6.72421	7.20505	7.1083	6.55398	7.29178	7.34564	6.69671
ENSG00000143603	3782	KCNN3	protein_coding	HGNC Symbol	potassium calcium-activated channel subfamily N member 3 [Source:HGNC Symbol;Acc:HGNC:6292]	-1.18214	-1.57636	-0.787913	3.73632	-6.29261	5.77244e-06	0.000196547	4.1115	-2.26913	2.73252	3.5422	5.07877	3.06056	3.28964	4.45226	2.97834	3.84572	4.64684
ENSG00000145284	79966	SCD5	protein_coding	HGNC Symbol	stearoyl-CoA desaturase 5 [Source:HGNC Symbol;Acc:HGNC:21088]	-0.862472	-1.15013	-0.574816	8.4237	-6.29182	5.78166e-06	0.000196675	3.56396	-1.81815	8.40338	8.19243	9.11049	7.93941	7.75415	8.69134	8.26993	8.37767	9.07447
ENSG00000167740	124936	CYB5D2	protein_coding	HGNC Symbol	cytochrome b5 domain containing 2 [Source:HGNC Symbol;Acc:HGNC:28471]	-0.756627	-1.00902	-0.504232	5.96991	-6.29081	5.7936e-06	0.000196895	3.95065	-1.68954	6.25989	5.24839	6.07066	6.42717	5.31445	6.11702	6.50365	5.57668	6.21128
ENSG00000120265	5110	PCMT1	protein_coding	HGNC Symbol	protein-L-isoaspartate (D-aspartate) O-methyltransferase [Source:HGNC Symbol;Acc:HGNC:8728]	-0.93379	-1.24532	-0.622262	6.29942	-6.29011	5.80183e-06	0.000196988	3.9204	-1.91029	7.14743	5.86213	6.52058	6.6072	5.40693	6.49674	6.83047	5.38066	6.44261
ENSG00000134453	84991	RBM17	protein_coding	HGNC Symbol	RNA binding motif protein 17 [Source:HGNC Symbol;Acc:HGNC:16944]	-0.820653	-1.0945	-0.546805	4.98645	-6.28862	5.81943e-06	0.000197399	4.04088	-1.76621	5.22278	4.43605	5.35376	5.16663	4.52543	5.2874	5.3695	4.36627	5.15023
ENSG00000138768	8615	USO1	protein_coding	HGNC Symbol	USO1 vesicle transport factor [Source:HGNC Symbol;Acc:HGNC:30904]	0.945958	0.630053	1.26186	7.57865	6.28377	5.87708e-06	0.000199128	3.70597	1.92647	8.14874	8.19402	7.14663	7.42355	7.80858	6.80527	7.67225	7.90194	7.10686
ENSG00000167625	116115	ZNF526	protein_coding	HGNC Symbol	zinc finger protein 526 [Source:HGNC Symbol;Acc:HGNC:29415]	1.03848	0.691654	1.3853	4.64043	6.2834	5.88149e-06	0.000199128	4.05663	2.05406	5.08599	5.2906	4.09194	4.67236	4.82671	3.83419	4.71127	5.09292	4.15791
ENSG00000159147	29980	DONSON	protein_coding	HGNC Symbol	downstream neighbor of SON [Source:HGNC Symbol;Acc:HGNC:2993]	1.03558	0.689691	1.38148	4.70937	6.28272	5.88968e-06	0.000199217	4.03245	2.04995	4.55235	5.57795	4.56062	4.72459	5.30574	4.10458	4.27916	5.08513	4.19421
ENSG00000162636	284611	FAM102B	protein_coding	HGNC Symbol	family with sequence similarity 102 member B [Source:HGNC Symbol;Acc:HGNC:27637]	-1.00681	-1.34321	-0.670404	3.54465	-6.28046	5.9168e-06	0.000199947	4.1201	-2.00946	3.51345	3.0039	4.17132	3.30884	3.10119	4.05026	3.53344	3.16303	4.05641
ENSG00000140839	497190	CLEC18B	protein_coding	HGNC Symbol	C-type lectin domain family 18 member B [Source:HGNC Symbol;Acc:HGNC:33849]	-1.91432	-2.55405	-1.27458	1.43326	-6.2794	5.92952e-06	0.000200188	3.95482	-3.76935	2.05285	0.496558	2.01102	1.8957	-0.399073	1.97571	2.20877	0.413681	2.24411
ENSG00000137968	204962	SLC44A5	protein_coding	HGNC Symbol	solute carrier family 44 member 5 [Source:HGNC Symbol;Acc:HGNC:28524]	-0.624077	-0.832835	-0.415318	6.35832	-6.27334	6.00309e-06	0.000202482	3.87113	-1.54122	6.86885	5.7434	6.44272	6.78784	5.84985	6.44899	6.86793	5.82132	6.39402
ENSG00000181690	5324	PLAG1	protein_coding	HGNC Symbol	PLAG1 zinc finger [Source:HGNC Symbol;Acc:HGNC:9045]	0.833173	0.554427	1.11192	5.31214	6.27239	6.01476e-06	0.000202685	3.94053	1.7816	4.9452	5.73905	4.7935	4.98584	6.00674	5.25174	4.92288	5.97461	5.18972
ENSG00000153822	3773	KCNJ16	protein_coding	HGNC Symbol	potassium voltage-gated channel subfamily J member 16 [Source:HGNC Symbol;Acc:HGNC:6262]	-1.32367	-1.76683	-0.880514	3.53732	-6.26799	6.0688e-06	0.000204314	4.04752	-2.50302	2.00086	3.8711	5.41095	1.83364	3.26589	4.5631	1.86956	3.96933	5.05147
ENSG00000144747	7110	TMF1	protein_coding	HGNC Symbol	TATA element modulatory factor 1 [Source:HGNC Symbol;Acc:HGNC:11870]	0.902833	0.600498	1.20517	6.33223	6.26649	6.08734e-06	0.000204747	3.82689	1.86973	6.6751	6.97229	6.08975	6.04438	6.74048	5.75043	6.14288	6.70862	5.86611
ENSG00000265241	9939	RBM8A	protein_coding	HGNC Symbol	RNA binding motif protein 8A [Source:HGNC Symbol;Acc:HGNC:9905]	-0.601305	-0.802682	-0.399928	6.24615	-6.266	6.09348e-06	0.000204761	3.83999	-1.51709	6.20924	5.91898	6.55904	6.25437	5.97414	6.51315	6.28161	5.94048	6.56431
ENSG00000108829	55379	LRRC59	protein_coding	HGNC Symbol	leucine rich repeat containing 59 [Source:HGNC Symbol;Acc:HGNC:28817]	0.904123	0.601236	1.20701	8.16044	6.26402	6.11811e-06	0.000205397	3.5743	1.87141	8.72641	8.71448	7.75007	8.0265	8.30447	7.48238	8.17158	8.6047	7.66338
ENSG00000160193	10785	WDR4	protein_coding	HGNC Symbol	WD repeat domain 4 [Source:HGNC Symbol;Acc:HGNC:12756]	1.18415	0.787415	1.58089	4.28201	6.26342	6.12551e-06	0.000205454	4.03791	2.2723	4.51576	5.27567	3.89888	4.12998	4.69507	3.4285	4.08324	4.71305	3.79797
ENSG00000022567	57210	SLC45A4	protein_coding	HGNC Symbol	solute carrier family 45 member 4 [Source:HGNC Symbol;Acc:HGNC:29196]	0.814199	0.541378	1.08702	4.42492	6.26267	6.13498e-06	0.000205579	3.99638	1.75832	3.79873	5.1338	4.33295	3.74791	5.02366	4.28593	3.83882	5.28872	4.37373
ENSG00000114656	57501	KIAA1257	protein_coding	HGNC Symbol	KIAA1257 [Source:HGNC Symbol;Acc:HGNC:29231]	-1.64575	-2.19737	-1.09413	1.98222	-6.26077	6.15866e-06	0.00020618	4.07669	-3.12911	1.53646	1.84301	3.27508	1.73524	0.967709	2.76421	1.7983	1.11029	2.80971
ENSG00000143322	27	ABL2	protein_coding	HGNC Symbol	ABL proto-oncogene 2, non-receptor tyrosine kinase [Source:HGNC Symbol;Acc:HGNC:77]	0.783861	0.521098	1.04662	6.65015	6.26009	6.16731e-06	0.000206278	3.78799	1.72173	7.02425	7.11589	6.37607	6.77448	6.77769	5.91716	6.77123	6.93128	6.16326
ENSG00000145907	10146	G3BP1	protein_coding	HGNC Symbol	G3BP stress granule assembly factor 1 [Source:HGNC Symbol;Acc:HGNC:30292]	-0.570778	-0.762211	-0.379344	7.79313	-6.25684	6.2082e-06	0.000207259	3.64478	-1.48532	8.45411	7.2272	7.83741	8.16131	7.17597	7.79215	8.35503	7.32843	7.80654
ENSG00000178585	56998	CTNNBIP1	protein_coding	HGNC Symbol	catenin beta interacting protein 1 [Source:HGNC Symbol;Acc:HGNC:16913]	-0.735631	-0.982341	-0.48892	5.99764	-6.25717	6.20404e-06	0.000207259	3.85958	-1.66512	6.2376	5.60449	6.30368	6.02021	5.36562	6.27783	6.05007	5.7688	6.35046
ENSG00000127564	9088	PKMYT1	protein_coding	HGNC Symbol	protein kinase, membrane associated tyrosine/threonine 1 [Source:HGNC Symbol;Acc:HGNC:29650]	1.72067	1.1435	2.29784	0.995086	6.25603	6.21849e-06	0.00020741	4.03565	3.2959	-0.123468	2.89866	0.566922	-0.767261	2.51287	0.703906	-0.598587	2.37588	1.38685
ENSG00000133019	1131	CHRM3	protein_coding	HGNC Symbol	cholinergic receptor muscarinic 3 [Source:HGNC Symbol;Acc:HGNC:1952]	0.92947	0.617607	1.24133	5.20907	6.25428	6.24071e-06	0.000207958	3.8872	1.90458	4.17812	6.23533	5.44558	4.33987	6.06639	4.74937	4.48604	6.04052	5.34038
ENSG00000144191	1261	CNGA3	protein_coding	HGNC Symbol	cyclic nucleotide gated channel alpha 3 [Source:HGNC Symbol;Acc:HGNC:2150]	-1.53431	-2.0494	-1.01922	1.77563	-6.25079	6.28523e-06	0.000209247	4.07568	-2.8965	0.27707	1.77667	3.5026	0.6834	1.98236	2.98298	0.538917	1.17041	3.06623
ENSG00000116857	252839	TMEM9	protein_coding	HGNC Symbol	transmembrane protein 9 [Source:HGNC Symbol;Acc:HGNC:18823]	-0.578438	-0.772773	-0.384102	7.89302	-6.24611	6.3454e-06	0.000211055	3.60095	-1.49323	8.35178	7.27604	7.91111	8.24191	7.29221	7.91027	8.40835	7.58809	8.05743
ENSG00000162236	6811	STX5	protein_coding	HGNC Symbol	syntaxin 5 [Source:HGNC Symbol;Acc:HGNC:11440]	0.708799	0.470613	0.946985	5.77005	6.24471	6.36359e-06	0.000211464	3.84985	1.63444	5.86839	6.21198	5.37787	5.60546	6.02277	5.43779	5.72454	6.19504	5.48656
ENSG00000100023	23759	PPIL2	protein_coding	HGNC Symbol	peptidylprolyl isomerase like 2 [Source:HGNC Symbol;Acc:HGNC:9261]	0.61203	0.406306	0.817754	5.87595	6.243	6.38578e-06	0.000212006	3.79548	1.52841	5.2757	6.56633	5.95364	5.19775	6.49829	5.90382	5.17224	6.47233	5.84343
ENSG00000164134	80155	NAA15	protein_coding	HGNC Symbol	N(alpha)-acetyltransferase 15, NatA auxiliary subunit [Source:HGNC Symbol;Acc:HGNC:30782]	0.918317	0.609608	1.22703	6.34754	6.24237	6.39405e-06	0.000212084	3.80022	1.88991	6.95335	6.91176	5.94559	6.55887	6.56062	5.61197	6.57867	6.42375	5.58325
ENSG00000072682	8974	P4HA2	protein_coding	HGNC Symbol	prolyl 4-hydroxylase subunit alpha 2 [Source:HGNC Symbol;Acc:HGNC:8547]	0.981913	0.651639	1.31219	5.99845	6.23885	6.44002e-06	0.000213412	3.81268	1.97508	6.1343	6.61935	5.41562	5.80259	6.08686	5.54725	5.94882	6.82541	5.60588
ENSG00000129195	54478	FAM64A	protein_coding	HGNC Symbol	family with sequence similarity 64 member A [Source:HGNC Symbol;Acc:HGNC:25483]	1.66604	1.1053	2.22678	2.52585	6.23491	6.49201e-06	0.000214936	4.04088	3.17343	0.518078	4.07808	1.67982	0.880437	4.11787	2.76421	0.920787	4.48939	3.28395
ENSG00000118402	6785	ELOVL4	protein_coding	HGNC Symbol	ELOVL fatty acid elongase 4 [Source:HGNC Symbol;Acc:HGNC:14415]	1.1603	0.769701	1.55091	3.95045	6.23365	6.50879e-06	0.000215293	4.0134	2.23504	4.4101	4.70935	3.39332	4.12351	4.06381	3.16014	4.18452	4.39175	3.11753
ENSG00000133169	55859	BEX1	protein_coding	HGNC Symbol	brain expressed X-linked 1 [Source:HGNC Symbol;Acc:HGNC:1036]	-0.629823	-0.841987	-0.41766	8.66747	-6.22951	6.56398e-06	0.000216919	3.39197	-1.54738	8.20655	8.23976	8.95754	8.56858	8.5565	9.18939	8.59797	8.57512	9.11586
ENSG00000115520	80219	COQ10B	protein_coding	HGNC Symbol	coenzyme Q10B [Source:HGNC Symbol;Acc:HGNC:25819]	0.834908	0.553568	1.11625	5.96289	6.22749	6.59111e-06	0.000217616	3.82011	1.78374	6.55291	6.35667	5.43413	6.15478	6.12036	5.3078	6.4768	6.01411	5.24844
ENSG00000166788	113174	SAAL1	protein_coding	HGNC Symbol	serum amyloid A like 1 [Source:HGNC Symbol;Acc:HGNC:25158]	-1.12387	-1.50265	-0.745094	3.49137	-6.2264	6.60581e-06	0.000217901	4.0286	-2.17931	3.9909	2.85109	3.7809	3.81369	2.66588	3.7083	4.11291	2.54438	3.95429
ENSG00000059758	5128	CDK17	protein_coding	HGNC Symbol	cyclin dependent kinase 17 [Source:HGNC Symbol;Acc:HGNC:8750]	-0.673569	-0.900698	-0.446439	5.76702	-6.22321	6.64898e-06	0.000219123	3.8062	-1.59501	5.76113	5.51321	6.21948	5.63532	5.38505	6.0563	5.69297	5.50261	6.13709
ENSG00000176834	54621	VSIG10	protein_coding	HGNC Symbol	V-set and immunoglobulin domain containing 10 [Source:HGNC Symbol;Acc:HGNC:26078]	-0.879017	-1.17555	-0.582488	4.9318	-6.22065	6.68373e-06	0.000220067	3.91609	-1.83912	5.3028	4.06424	5.08464	5.27567	4.38917	5.28152	5.49311	4.38542	5.10964
ENSG00000111110	57460	PPM1H	protein_coding	HGNC Symbol	protein phosphatase, Mg2+/Mn2+ dependent 1H [Source:HGNC Symbol;Acc:HGNC:18583]	1.13351	0.75109	1.51592	5.23667	6.22004	6.69211e-06	0.000220141	3.91722	2.19391	6.35873	4.93142	3.7809	6.26763	5.21564	4.13099	6.39161	5.61234	4.44072
ENSG00000128567	5420	PODXL	protein_coding	HGNC Symbol	podocalyxin like [Source:HGNC Symbol;Acc:HGNC:9171]	-0.91872	-1.2288	-0.608641	6.53683	-6.21751	6.72681e-06	0.00022108	3.66681	-1.89044	6.07581	6.38478	7.63276	5.98317	6.60033	7.25362	5.80172	6.12271	6.9766
ENSG00000118007	10274	STAG1	protein_coding	HGNC Symbol	stromal antigen 1 [Source:HGNC Symbol;Acc:HGNC:11354]	0.697723	0.462208	0.933237	6.43223	6.21686	6.73568e-06	0.000221169	3.70125	1.62194	6.38813	6.9907	6.24983	6.03923	6.70559	6.10208	6.31709	6.92802	6.16935
ENSG00000162512	9672	SDC3	protein_coding	HGNC Symbol	syndecan 3 [Source:HGNC Symbol;Acc:HGNC:10660]	-0.575929	-0.770395	-0.381463	7.91179	-6.21485	6.76335e-06	0.000221875	3.52016	-1.49064	8.12351	7.48719	8.13625	8.12897	7.30756	7.99763	8.29522	7.68014	8.04961
ENSG00000168495	661	POLR3D	protein_coding	HGNC Symbol	RNA polymerase III subunit D [Source:HGNC Symbol;Acc:HGNC:1080]	0.756576	0.500984	1.01217	6.49722	6.2117	6.80705e-06	0.000223105	3.67349	1.68948	6.51519	7.14165	6.26542	6.03234	6.87214	6.24647	5.99337	7.09049	6.31793
ENSG00000138944	85352	KIAA1644	protein_coding	HGNC Symbol	KIAA1644 [Source:HGNC Symbol;Acc:HGNC:29335]	-1.22453	-1.63864	-0.810412	6.32727	-6.20519	6.89825e-06	0.000225443	3.68603	-2.33678	5.95463	5.19858	6.8424	6.05292	6.35229	7.2745	5.78799	6.18597	7.29618
ENSG00000139737	122060	SLAIN1	protein_coding	HGNC Symbol	SLAIN motif family member 1 [Source:HGNC Symbol;Acc:HGNC:26387]	-0.6411	-0.857921	-0.424278	7.19892	-6.20481	6.90351e-06	0.000225443	3.5837	-1.55952	7.22668	6.80763	7.70885	7.06436	6.91285	7.32041	7.22881	6.96244	7.55823
ENSG00000144791	8994	LIMD1	protein_coding	HGNC Symbol	LIM domains containing 1 [Source:HGNC Symbol;Acc:HGNC:6612]	-1.05633	-1.41354	-0.699119	5.85922	-6.20553	6.8934e-06	0.000225443	3.75642	-2.07964	5.79014	4.88494	6.30745	5.54623	5.47841	6.52813	5.70276	5.90995	6.58496
ENSG00000173598	11163	NUDT4	protein_coding	HGNC Symbol	nudix hydrolase 4 [Source:HGNC Symbol;Acc:HGNC:8051]	-1.30597	-1.74764	-0.864302	3.234	-6.205	6.90082e-06	0.000225443	3.9692	-2.4725	2.22136	2.76815	4.74984	2.52552	3.1922	4.19498	2.43704	3.05555	3.96132
ENSG00000067955	865	CBFB	protein_coding	HGNC Symbol	core-binding factor beta subunit [Source:HGNC Symbol;Acc:HGNC:1539]	0.832318	0.550795	1.11384	6.10214	6.20412	6.91332e-06	0.000225559	3.70073	1.78054	5.76892	7.03039	6.10716	5.49452	6.55083	5.68732	5.66319	6.66879	5.9481
ENSG00000176749	8851	CDK5R1	protein_coding	HGNC Symbol	cyclin dependent kinase 5 regulatory subunit 1 [Source:HGNC Symbol;Acc:HGNC:1775]	-0.853374	-1.1423	-0.564452	5.00796	-6.19819	6.9976e-06	0.000228101	3.84798	-1.80672	4.93831	4.3757	5.45694	5.31879	4.57459	5.29033	5.09629	4.63518	5.38555
ENSG00000148344	9536	PTGES	protein_coding	HGNC Symbol	prostaglandin E synthase [Source:HGNC Symbol;Acc:HGNC:9599]	-1.76872	-2.36772	-1.16971	1.67369	-6.1963	7.02479e-06	0.00022878	3.8961	-3.40751	1.57253	1.24992	2.45354	2.14603	0.562453	2.37978	1.76131	0.310588	2.62706
ENSG00000172269	1798	DPAGT1	protein_coding	HGNC Symbol	dolichyl-phosphate N-acetylglucosaminephosphotransferase 1 [Source:HGNC Symbol;Acc:HGNC:2995]	0.872952	0.577268	1.16864	5.64563	6.19538	7.03789e-06	0.000228999	3.75217	1.83141	5.53988	6.50874	5.29421	5.35237	5.89119	5.302	5.31948	6.20944	5.39337
ENSG00000090097	57060	PCBP4	protein_coding	HGNC Symbol	poly(rC) binding protein 4 [Source:HGNC Symbol;Acc:HGNC:8652]	-0.655571	-0.877836	-0.433306	6.91882	-6.18948	7.12345e-06	0.00023136	3.6081	-1.57524	7.11264	6.44342	6.99747	7.20811	6.32813	7.18122	7.07337	6.68563	7.23942
ENSG00000125531	79025	FNDC11	protein_coding	HGNC Symbol	fibronectin type III domain containing 11 [Source:HGNC Symbol;Acc:HGNC:28764]	-1.29596	-1.73537	-0.856544	2.60785	-6.18905	7.12977e-06	0.00023136	3.96455	-2.4554	2.10304	1.96719	3.29548	2.63873	1.95291	3.53123	2.3147	2.35012	3.31725
ENSG00000134594	9363	RAB33A	protein_coding	HGNC Symbol	RAB33A, member RAS oncogene family [Source:HGNC Symbol;Acc:HGNC:9773]	-1.73243	-2.31978	-1.14508	2.79168	-6.18963	7.12127e-06	0.00023136	3.96084	-3.32288	1.67562	1.99663	3.43068	2.09403	2.38642	4.58237	2.06438	2.65373	4.24123
ENSG00000071073	11320	MGAT4A	protein_coding	HGNC Symbol	mannosyl (alpha-1,3-)-glycoprotein beta-1,4-N-acetylglucosaminyltransferase, isozyme A [Source:HGNC Symbol;Acc:HGNC:7047]	-1.06322	-1.42389	-0.702536	4.04769	-6.18594	7.17515e-06	0.000231994	3.89895	-2.08958	3.95719	3.53218	4.45581	3.8919	3.33599	4.53371	3.94161	3.86404	4.91677
ENSG00000096433	3710	ITPR3	protein_coding	HGNC Symbol	inositol 1,4,5-trisphosphate receptor type 3 [Source:HGNC Symbol;Acc:HGNC:6182]	-1.14392	-1.53197	-0.755878	3.12983	-6.18615	7.17215e-06	0.000231994	3.95485	-2.20981	3.37733	2.23764	3.68369	3.16505	2.53291	3.61782	3.24272	2.71557	3.59574
ENSG00000108448	147166	TRIM16L	protein_coding	HGNC Symbol	tripartite motif containing 16-like [Source:HGNC Symbol;Acc:HGNC:32670]	1.18138	0.780659	1.58211	5.77382	6.18657	7.16598e-06	0.000231994	3.74923	2.26794	6.40573	6.2583	5.11364	5.52429	5.9631	4.90669	6.08604	6.53798	5.16859
ENSG00000164620	285613	RELL2	protein_coding	HGNC Symbol	RELT like 2 [Source:HGNC Symbol;Acc:HGNC:26902]	-1.60068	-2.14357	-1.05778	2.04636	-6.18719	7.15682e-06	0.000231994	3.93867	-3.03285	1.64207	1.59609	3.13501	1.98406	1.41909	3.13426	1.97026	0.981965	2.55445
ENSG00000135541	54806	AHI1	protein_coding	HGNC Symbol	Abelson helper integration site 1 [Source:HGNC Symbol;Acc:HGNC:21575]	0.969162	0.640318	1.29801	4.47107	6.18462	7.19468e-06	0.000232416	3.84501	1.9577	4.28524	5.24839	4.48273	3.96609	5.00584	4.15049	3.94161	5.23342	3.92579
ENSG00000152601	4154	MBNL1	protein_coding	HGNC Symbol	muscleblind like splicing regulator 1 [Source:HGNC Symbol;Acc:HGNC:6923]	0.748455	0.494164	1.00275	7.15702	6.17648	7.31556e-06	0.000236071	3.52504	1.67999	7.28014	7.67817	6.84326	6.79803	7.3847	6.65071	7.1505	7.658	6.96964
ENSG00000187068	285382	C3orf70	protein_coding	HGNC Symbol	chromosome 3 open reading frame 70 [Source:HGNC Symbol;Acc:HGNC:33731]	-1.62327	-2.17482	-1.07173	0.647544	-6.17612	7.32094e-06	0.000236071	3.88602	-3.08073	-1.95997	0.921864	2.34033	-1.8668	1.13436	2.9086	-1.04605	0.841102	2.55445
ENSG00000164087	25886	POC1A	protein_coding	HGNC Symbol	POC1 centriolar protein A [Source:HGNC Symbol;Acc:HGNC:24488]	1.12792	0.744331	1.5115	2.88171	6.17049	7.40581e-06	0.000238593	3.92014	2.18543	2.2439	3.78934	2.34033	2.56425	3.61509	2.74723	2.26271	3.71052	2.66203
ENSG00000148204	286204	CRB2	protein_coding	HGNC Symbol	crumbs 2, cell polarity complex component [Source:HGNC Symbol;Acc:HGNC:18688]	-0.847024	-1.13514	-0.558904	6.93844	-6.1692	7.42544e-06	0.000239012	3.44755	-1.79879	5.48652	7.37044	8.33895	5.92111	7.35335	7.95991	5.14378	6.95177	7.92016
ENSG00000177054	54503	ZDHHC13	protein_coding	HGNC Symbol	zinc finger DHHC-type containing 13 [Source:HGNC Symbol;Acc:HGNC:18413]	-1.00569	-1.34784	-0.663533	3.84601	-6.16805	7.44289e-06	0.000239358	3.88176	-2.0079	3.81388	3.28016	4.30305	3.96609	3.61509	4.38253	3.82991	3.08708	4.33632
ENSG00000165417	2957	GTF2A1	protein_coding	HGNC Symbol	general transcription factor IIA subunit 1 [Source:HGNC Symbol;Acc:HGNC:4646]	-0.707242	-0.947976	-0.466508	5.93621	-6.16505	7.48886e-06	0.000240622	3.67264	-1.63268	6.05365	5.41304	6.15398	5.95429	5.6738	6.27783	5.88362	5.61775	6.39792
ENSG00000130254	9667	SAFB2	protein_coding	HGNC Symbol	scaffold attachment factor B2 [Source:HGNC Symbol;Acc:HGNC:21605]	0.710396	0.468566	0.952226	6.18592	6.16448	7.4976e-06	0.000240687	3.63243	1.63625	6.16563	6.40276	5.8051	5.94698	6.57398	5.8826	6.2469	6.74984	5.89947
ENSG00000006634	10926	DBF4	protein_coding	HGNC Symbol	DBF4 zinc finger [Source:HGNC Symbol;Acc:HGNC:17364]	1.2038	0.793786	1.61381	3.26999	6.16115	7.54897e-06	0.00024212	3.88684	2.30346	3.27159	4.17785	2.95444	2.38113	4.02188	3.01169	2.80741	4.09098	2.71296
ENSG00000178695	115207	KCTD12	protein_coding	HGNC Symbol	potassium channel tetramerization domain containing 12 [Source:HGNC Symbol;Acc:HGNC:14678]	-1.07615	-1.44272	-0.709586	6.07017	-6.16062	7.55707e-06	0.000242163	3.61945	-2.10841	5.18542	5.87011	7.23308	5.86791	5.73562	6.47112	5.71973	5.72186	6.82667
ENSG00000130433	59285	CACNG6	protein_coding	HGNC Symbol	calcium voltage-gated channel auxiliary subunit gamma 6 [Source:HGNC Symbol;Acc:HGNC:13625]	-2.14809	-2.88003	-1.41615	2.01493	-6.15862	7.58823e-06	0.000242729	3.79319	-4.4324	2.68389	-0.109163	2.37906	3.46027	1.18589	2.71268	3.18801	0.0792622	2.55445
ENSG00000170915	85315	PAQR8	protein_coding	HGNC Symbol	progestin and adipoQ receptor family member 8 [Source:HGNC Symbol;Acc:HGNC:15708]	-1.1341	-1.52052	-0.747677	3.86645	-6.1588	7.58534e-06	0.000242729	3.85883	-2.19481	3.79873	3.85512	4.57737	3.77293	3.1922	4.46789	3.72814	2.99033	4.41532
ENSG00000117650	4751	NEK2	protein_coding	HGNC Symbol	NIMA related kinase 2 [Source:HGNC Symbol;Acc:HGNC:7745]	1.70379	1.12316	2.28442	1.21343	6.15779	7.60104e-06	0.000242922	3.90353	3.25755	-1.5974	3.16818	1.24918	-0.767261	3.65221	1.97571	-2.92051	3.82716	2.33361
ENSG00000171791	596	BCL2	protein_coding	HGNC Symbol	BCL2, apoptosis regulator [Source:HGNC Symbol;Acc:HGNC:990]	0.945998	0.623329	1.26867	4.87726	6.15232	7.68679e-06	0.000245444	3.7335	1.92652	4.52959	5.78829	4.88717	4.41066	5.49638	4.31502	4.12023	5.55992	4.7881
ENSG00000165795	57447	NDRG2	protein_coding	HGNC Symbol	NDRG family member 2 [Source:HGNC Symbol;Acc:HGNC:14460]	-0.775902	-1.04076	-0.511049	5.67196	-6.14762	7.76133e-06	0.000247604	3.66232	-1.71226	5.49595	5.34312	6.01025	5.5292	5.09951	6.19106	5.76014	5.52868	6.0897
ENSG00000165795	102465428	NDRG2	protein_coding	HGNC Symbol	NDRG family member 2 [Source:HGNC Symbol;Acc:HGNC:14460]	-0.775902	-1.04076	-0.511049	5.67196	-6.14762	7.76133e-06	0.000247604	3.66232	-1.71226	5.49595	5.34312	6.01025	5.5292	5.09951	6.19106	5.76014	5.52868	6.0897
ENSG00000184990	10572	SIVA1	protein_coding	HGNC Symbol	SIVA1 apoptosis inducing factor [Source:HGNC Symbol;Acc:HGNC:17712]	0.672809	0.44308	0.902539	6.13787	6.14583	7.78983e-06	0.000248293	3.59743	1.59417	6.09454	6.69875	5.77819	6.00972	6.37606	5.83319	6.00331	6.49895	5.9481
ENSG00000250303	283140	RP11-356J5.12	lincRNA	Clone-based (Vega)		-1.12375	-1.50749	-0.740009	4.72726	-6.14522	7.7995e-06	0.000248381	3.79304	-2.17913	5.64313	3.6937	5.11651	4.98941	3.92665	4.78722	5.46463	3.92639	4.99772
ENSG00000169715	4493	MT1E	protein_coding	HGNC Symbol	metallothionein 1E [Source:HGNC Symbol;Acc:HGNC:7397]	-2.13519	-2.86446	-1.40593	0.795897	-6.14409	7.81769e-06	0.00024874	3.63816	-4.39296	0.658941	0.496558	1.64845	0.880437	-0.399073	1.97571	0.448719	-0.74386	2.19719
ENSG00000173334	10221	TRIB1	protein_coding	HGNC Symbol	tribbles pseudokinase 1 [Source:HGNC Symbol;Acc:HGNC:16891]	-1.57037	-2.10704	-1.0337	3.28278	-6.14048	7.87572e-06	0.000250364	3.86241	-2.96981	3.65474	2.28614	3.449	3.25066	2.75388	4.3322	3.25607	2.26995	4.29235
ENSG00000065320	9423	NTN1	protein_coding	HGNC Symbol	netrin 1 [Source:HGNC Symbol;Acc:HGNC:8029]	-0.674889	-0.905571	-0.444207	6.86407	-6.13937	7.8938e-06	0.000250717	3.52082	-1.59647	7.07385	6.19144	6.94438	7.18965	6.32382	7.0764	7.36681	6.54935	7.06092
ENSG00000089154	10985	GCN1	protein_coding	HGNC Symbol	GCN1, eIF2 alpha kinase activator homolog [Source:HGNC Symbol;Acc:HGNC:4199]	0.564102	0.371208	0.756997	8.11668	6.13683	7.93499e-06	0.000251803	3.30028	1.47847	8.32262	8.44793	7.87092	7.91994	8.33117	7.75017	8.05318	8.44767	7.90655
ENSG00000196584	7516	XRCC2	protein_coding	HGNC Symbol	X-ray repair cross complementing 2 [Source:HGNC Symbol;Acc:HGNC:12829]	1.43511	0.944229	1.92598	2.76707	6.13503	7.96444e-06	0.000252514	3.8472	2.70402	1.67562	4.51956	2.59187	2.19621	3.71494	2.56552	1.4718	3.69013	2.478
ENSG00000134352	3572	IL6ST	protein_coding	HGNC Symbol	interleukin 6 signal transducer [Source:HGNC Symbol;Acc:HGNC:6021]	0.524497	0.345077	0.703917	8.90619	6.13447	7.97358e-06	0.000252581	3.15489	1.43843	8.88249	9.40096	8.79025	8.69449	9.03347	8.62175	8.72289	9.28564	8.72373
ENSG00000147416	526	ATP6V1B2	protein_coding	HGNC Symbol	ATPase H+ transporting V1 subunit B2 [Source:HGNC Symbol;Acc:HGNC:854]	-0.548266	-0.735846	-0.360686	7.08724	-6.13353	7.98896e-06	0.000252845	3.47634	-1.46233	7.50268	6.62407	7.24493	7.39563	6.61098	7.11661	7.37831	6.701	7.21091
ENSG00000130413	65975	STK33	protein_coding	HGNC Symbol	serine/threonine kinase 33 [Source:HGNC Symbol;Acc:HGNC:14568]	-0.814913	-1.09376	-0.536067	5.07056	-6.13271	8.0024e-06	0.000253048	3.69527	-1.75919	4.97583	4.68242	5.75445	4.79955	4.78136	5.4457	5.04334	4.72813	5.42426
ENSG00000163629	5783	PTPN13	protein_coding	HGNC Symbol	protein tyrosine phosphatase, non-receptor type 13 [Source:HGNC Symbol;Acc:HGNC:9646]	-0.640532	-0.859727	-0.421337	7.5216	-6.13219	8.01099e-06	0.000253097	3.38578	-1.5589	7.54528	7.00797	7.66201	7.3916	7.26252	7.98366	7.57434	7.35862	7.90837
ENSG00000160588	196264	MPZL3	protein_coding	HGNC Symbol	myelin protein zero like 3 [Source:HGNC Symbol;Acc:HGNC:27279]	1.01207	0.665629	1.3585	4.66872	6.13042	8.04018e-06	0.000253796	3.74939	2.0168	5.09221	5.09008	3.80954	4.68998	4.83883	3.97206	5.14378	5.13502	4.247
ENSG00000240204	100287482	SMKR1	protein_coding	HGNC Symbol	small lysine rich protein 1 [Source:HGNC Symbol;Acc:HGNC:43561]	-1.67223	-2.24511	-1.09936	1.96864	-6.12554	8.1211e-06	0.000256125	3.79824	-3.18708	2.33071	0.79354	2.92856	2.19621	1.58182	2.73006	2.03368	0.684983	2.4382
ENSG00000120647	84318	CCDC77	protein_coding	HGNC Symbol	coiled-coil domain containing 77 [Source:HGNC Symbol;Acc:HGNC:28203]	-1.04486	-1.40288	-0.686843	3.76382	-6.12435	8.14109e-06	0.00025653	3.79454	-2.06317	3.52269	3.04676	4.38621	3.48067	3.44576	4.25024	3.89966	3.43222	4.41019
ENSG00000116299	57535	KIAA1324	protein_coding	HGNC Symbol	KIAA1324 [Source:HGNC Symbol;Acc:HGNC:29618]	-1.74892	-2.34839	-1.14946	2.4621	-6.12229	8.17548e-06	0.000257163	3.82691	-3.36108	2.12749	1.34456	3.68369	2.79345	2.01121	2.95368	2.82544	1.22813	3.19122
ENSG00000196419	2547	XRCC6	protein_coding	HGNC Symbol	X-ray repair cross complementing 6 [Source:HGNC Symbol;Acc:HGNC:4055]	0.437499	0.287544	0.587454	8.81067	6.1224	8.17379e-06	0.000257163	3.18105	1.35425	9.19548	8.90292	8.42273	8.96756	8.83417	8.44389	9.12377	8.92462	8.48091
ENSG00000114942	1933	EEF1B2	protein_coding	HGNC Symbol	eukaryotic translation elongation factor 1 beta 2 [Source:HGNC Symbol;Acc:HGNC:3208]	0.697194	0.45819	0.936198	6.5429	6.12144	8.18986e-06	0.00025739	3.48032	1.62135	6.44274	7.19739	6.34706	6.12917	6.89555	6.20044	6.13205	7.04605	6.49568
ENSG00000103740	23205	ACSBG1	protein_coding	HGNC Symbol	acyl-CoA synthetase bubblegum family member 1 [Source:HGNC Symbol;Acc:HGNC:29567]	-1.73234	-2.32626	-1.13842	3.33037	-6.12083	8.20016e-06	0.000257488	3.82346	-3.32266	2.92616	2.28614	3.78812	4.13642	2.24782	4.51878	3.33373	2.65373	4.08246
ENSG00000112667	10591	DNPH1	protein_coding	HGNC Symbol	2'-deoxynucleoside 5'-phosphate N-hydrolase 1 [Source:HGNC Symbol;Acc:HGNC:21218]	-0.807356	-1.08443	-0.530284	4.74582	-6.11474	8.30345e-06	0.000260503	3.70017	-1.75	4.82326	4.37009	5.13076	4.90139	4.21409	5.02407	4.69665	4.35336	5.19868
ENSG00000102144	5230	PGK1	protein_coding	HGNC Symbol	phosphoglycerate kinase 1 [Source:HGNC Symbol;Acc:HGNC:8896]	0.450344	0.295688	0.605	9.15315	6.1106	8.37434e-06	0.000261927	3.10463	1.36637	9.44555	9.17855	8.61981	9.51683	9.12397	8.74523	9.56875	9.29685	8.88277
ENSG00000154188	284	ANGPT1	protein_coding	HGNC Symbol	angiopoietin 1 [Source:HGNC Symbol;Acc:HGNC:484]	0.95817	0.629107	1.28723	6.13883	6.11039	8.37798e-06	0.000261927	3.50472	1.94284	5.56695	6.9602	5.79081	5.63986	6.41302	5.75681	5.91132	7.14019	6.07031
ENSG00000161395	93210	PGAP3	protein_coding	HGNC Symbol	post-GPI attachment to proteins 3 [Source:HGNC Symbol;Acc:HGNC:23719]	-0.738754	-0.992457	-0.485051	5.05791	-6.11054	8.37545e-06	0.000261927	3.63583	-1.66873	4.55235	4.83284	5.50589	4.67236	4.95105	5.73114	4.72574	4.88886	5.66095
ENSG00000184445	9735	KNTC1	protein_coding	HGNC Symbol	kinetochore associated 1 [Source:HGNC Symbol;Acc:HGNC:17255]	0.833751	0.54742	1.12008	4.81115	6.11046	8.3767e-06	0.000261927	3.66401	1.78231	4.4877	5.48232	4.45581	4.43698	5.51665	4.71049	4.54709	5.15375	4.50955
ENSG00000278588	8346	HIST1H2BI	protein_coding	HGNC Symbol	histone cluster 1 H2B family member i [Source:HGNC Symbol;Acc:HGNC:4756]	1.10505	0.725467	1.48463	3.69669	6.10919	8.39865e-06	0.000262344	3.72402	2.15106	2.2661	4.78302	3.2544	2.48572	4.94732	4.11123	2.61346	4.86176	3.94721
ENSG00000166289	79156	PLEKHF1	protein_coding	HGNC Symbol	pleckstrin homology and FYVE domain containing 1 [Source:HGNC Symbol;Acc:HGNC:20764]	-1.41082	-1.89566	-0.925968	2.62264	-6.1062	8.45054e-06	0.000263736	3.80236	-2.65887	2.65053	1.93713	3.17958	2.52552	1.46152	3.1981	2.73293	2.35012	3.56835
ENSG00000205269	100113407	TMEM170B	protein_coding	HGNC Symbol	transmembrane protein 170B [Source:HGNC Symbol;Acc:HGNC:34244]	-0.768024	-1.03205	-0.504001	5.30824	-6.10434	8.48285e-06	0.000264515	3.64303	-1.70294	5.84093	4.53469	5.49049	5.66235	4.77717	5.42451	5.82432	4.76271	5.45699
ENSG00000164307	51752	ERAP1	protein_coding	HGNC Symbol	endoplasmic reticulum aminopeptidase 1 [Source:HGNC Symbol;Acc:HGNC:18173]	0.663949	0.43567	0.892228	6.24535	6.10343	8.49885e-06	0.000264784	3.52155	1.58441	6.42805	6.33089	5.74891	6.56485	6.3816	5.79447	6.65502	6.56763	5.73674
ENSG00000250993	NA	RP11-404J23.1	lincRNA	Clone-based (Vega)		1.3754	0.902343	1.84845	4.40036	6.1013	8.5361e-06	0.000265714	3.68266	2.59439	4.02384	5.88002	4.41911	3.98048	4.91715	3.73437	3.79373	5.17958	3.67493
ENSG00000075240	23151	GRAMD4	protein_coding	HGNC Symbol	GRAM domain containing 4 [Source:HGNC Symbol;Acc:HGNC:29113]	-0.710093	-0.954383	-0.465803	6.41816	-6.0998	8.56257e-06	0.000266307	3.46307	-1.63591	6.31149	6.35241	6.97868	6.24247	5.88536	6.75521	6.14647	6.23606	6.85529
ENSG00000086598	10959	TMED2	protein_coding	HGNC Symbol	transmembrane p24 trafficking protein 2 [Source:HGNC Symbol;Acc:HGNC:16996]	0.929649	0.609685	1.24961	8.1962	6.09711	8.61008e-06	0.000267553	3.22752	1.90481	8.86032	8.72331	7.62674	8.07886	8.28207	7.51659	8.36045	8.62733	7.69011
ENSG00000133026	4628	MYH10	protein_coding	HGNC Symbol	myosin heavy chain 10 [Source:HGNC Symbol;Acc:HGNC:7568]	-0.505014	-0.678922	-0.331105	7.24402	-6.09379	8.66899e-06	0.000269151	3.33482	-1.41914	6.97877	7.09647	7.57711	7.08615	7.08474	7.57967	7.18321	7.03396	7.57611
ENSG00000119812	25940	FAM98A	protein_coding	HGNC Symbol	family with sequence similarity 98 member A [Source:HGNC Symbol;Acc:HGNC:24520]	1.06424	0.697725	1.43076	6.11529	6.09327	8.6783e-06	0.000269207	3.47549	2.09107	6.27091	7.10071	5.94398	5.2844	6.65621	5.6306	5.60174	6.78392	5.76516
ENSG00000106348	3614	IMPDH1	protein_coding	HGNC Symbol	inosine monophosphate dehydrogenase 1 [Source:HGNC Symbol;Acc:HGNC:6052]	-0.93957	-1.26319	-0.615954	4.7817	-6.09263	8.68972e-06	0.000269329	3.64465	-1.91796	4.89979	4.64572	5.33664	4.61356	4.41639	5.2991	4.50295	4.02738	5.29374
ENSG00000134690	55143	CDCA8	protein_coding	HGNC Symbol	cell division cycle associated 8 [Source:HGNC Symbol;Acc:HGNC:14629]	1.7563	1.15122	2.36138	2.17083	6.09105	8.71818e-06	0.000269746	3.7593	3.37831	-0.375007	3.67561	1.5836	0.0807357	4.35581	2.98298	-0.11316	4.55288	2.79403
ENSG00000151725	79682	CENPU	protein_coding	HGNC Symbol	centromere protein U [Source:HGNC Symbol;Acc:HGNC:21348]	1.23277	0.808077	1.65746	2.84505	6.09135	8.71266e-06	0.000269746	3.75375	2.35018	1.80253	4.22214	2.39805	1.76879	4.09109	3.01169	1.7983	3.62716	2.88566
ENSG00000165023	54769	DIRAS2	protein_coding	HGNC Symbol	DIRAS family GTPase 2 [Source:HGNC Symbol;Acc:HGNC:19323]	1.01065	0.662247	1.35905	4.78265	6.08731	8.78541e-06	0.000271592	3.67712	2.01482	5.89534	4.94281	4.11507	5.57259	4.89022	3.64556	5.54573	4.70291	3.73366
ENSG00000076003	4175	MCM6	protein_coding	HGNC Symbol	minichromosome maintenance complex component 6 [Source:HGNC Symbol;Acc:HGNC:6949]	1.08677	0.711987	1.46155	4.32997	6.08508	8.82593e-06	0.00027261	3.6618	2.12397	3.93658	5.40207	4.0385	4.27713	4.90567	4.00813	3.94985	4.71809	3.73366
ENSG00000130175	5589	PRKCSH	protein_coding	HGNC Symbol	protein kinase C substrate 80K-H [Source:HGNC Symbol;Acc:HGNC:9411]	0.509307	0.333654	0.684961	8.91141	6.08456	8.83538e-06	0.000272667	3.06368	1.42337	8.94014	9.23311	8.62258	8.90245	8.927	8.56688	8.99025	9.29495	8.72528
ENSG00000057019	131566	DCBLD2	protein_coding	HGNC Symbol	discoidin, CUB and LCCL domain containing 2 [Source:HGNC Symbol;Acc:HGNC:24627]	0.767371	0.50238	1.03236	9.49911	6.07687	8.97643e-06	0.000276782	2.96348	1.70217	9.80816	10.078	9.33503	9.69701	9.58415	8.69798	9.64244	9.6705	8.97866
ENSG00000118242	55686	MREG	protein_coding	HGNC Symbol	melanoregulin [Source:HGNC Symbol;Acc:HGNC:25478]	-1.07688	-1.449	-0.704759	4.55197	-6.07279	9.05221e-06	0.00027888	3.61348	-2.10947	4.49242	4.24686	5.57841	3.97331	3.9342	5.16494	3.99038	4.47754	5.10964
ENSG00000141337	22901	ARSG	protein_coding	HGNC Symbol	arylsulfatase G [Source:HGNC Symbol;Acc:HGNC:24102]	1.78425	1.16763	2.40088	3.46728	6.07214	9.06429e-06	0.000279012	3.73128	3.4444	4.07503	3.39518	1.5157	4.30026	4.4797	2.54603	4.4917	3.94372	2.45824
ENSG00000162407	8613	PLPP3	protein_coding	HGNC Symbol	phospholipid phosphatase 3 [Source:HGNC Symbol;Acc:HGNC:9229]	-0.641517	-0.863239	-0.419795	5.47053	-6.07163	9.07401e-06	0.000279073	3.4199	-1.55997	3.55009	5.93428	6.83371	3.58794	6.19299	6.60551	3.76599	6.08024	6.684
ENSG00000102804	8848	TSC22D1	protein_coding	HGNC Symbol	TSC22 domain family member 1 [Source:HGNC Symbol;Acc:HGNC:16826]	-0.676014	-0.909745	-0.442282	9.54919	-6.06937	9.11627e-06	0.000280132	2.87316	-1.59772	9.09231	9.17009	10.0064	8.85735	9.43107	10.2841	9.06236	9.8577	10.1812
ENSG00000005243	51226	COPZ2	protein_coding	HGNC Symbol	coatomer protein complex subunit zeta 2 [Source:HGNC Symbol;Acc:HGNC:19356]	1.0153	0.664077	1.36653	4.54046	6.06616	9.1768e-06	0.000281292	3.62616	2.02133	4.75428	5.02012	4.00794	4.6856	4.75174	3.52128	4.84987	5.04956	4.22377
ENSG00000085276	2122	MECOM	protein_coding	HGNC Symbol	MDS1 and EVI1 complex locus [Source:HGNC Symbol;Acc:HGNC:3498]	0.854827	0.559113	1.15054	4.01655	6.06612	9.17751e-06	0.000281292	3.63125	1.80854	3.30414	4.86113	3.7809	3.23874	4.69951	4.02935	3.46607	4.78692	3.98223
ENSG00000198689	10479	SLC9A6	protein_coding	HGNC Symbol	solute carrier family 9 member A6 [Source:HGNC Symbol;Acc:HGNC:11079]	-0.795987	-1.07132	-0.520654	5.18607	-6.0667	9.16654e-06	0.000281292	3.58837	-1.73626	5.90067	4.37009	5.26865	5.77603	4.36143	5.16813	5.88146	4.64051	5.30762
ENSG00000133937	145258	GSC	protein_coding	HGNC Symbol	goosecoid homeobox [Source:HGNC Symbol;Acc:HGNC:4612]	-0.886794	-1.19377	-0.579824	4.27049	-6.06222	9.25171e-06	0.000283325	3.64029	-1.84906	4.45909	3.90255	4.70481	4.40533	3.61509	4.69287	4.4341	3.72061	4.49992
ENSG00000177917	151188	ARL6IP6	protein_coding	HGNC Symbol	ADP ribosylation factor like GTPase 6 interacting protein 6 [Source:HGNC Symbol;Acc:HGNC:24048]	0.783198	0.511593	1.0548	5.06768	6.05118	9.46488e-06	0.000289606	3.53669	1.72094	5.31881	5.53344	4.58567	5.06225	5.41774	4.69287	5.09258	5.28532	4.6204
ENSG00000164105	8819	SAP30	protein_coding	HGNC Symbol	Sin3A associated protein 30 [Source:HGNC Symbol;Acc:HGNC:10532]	-0.849232	-1.14395	-0.554515	5.2472	-6.0468	9.55071e-06	0.000291983	3.51907	-1.80154	5.46749	4.45739	5.34645	5.49703	4.84685	5.71377	5.44726	4.82483	5.62373
ENSG00000179151	80153	EDC3	protein_coding	HGNC Symbol	enhancer of mRNA decapping 3 [Source:HGNC Symbol;Acc:HGNC:26114]	0.83154	0.542828	1.12025	5.01871	6.04398	9.60654e-06	0.000293441	3.52342	1.77958	5.25643	5.58281	4.69716	4.91644	5.29991	4.51878	4.93123	5.39962	4.56604
ENSG00000051341	10721	POLQ	protein_coding	HGNC Symbol	DNA polymerase theta [Source:HGNC Symbol;Acc:HGNC:9186]	1.1448	0.747024	1.54258	2.59732	6.03941	9.69762e-06	0.000295971	3.66753	2.21116	2.00086	3.63874	2.21747	1.76879	3.33599	2.31214	2.12388	3.48051	2.4975
ENSG00000141378	51651	PTRH2	protein_coding	HGNC Symbol	peptidyl-tRNA hydrolase 2 [Source:HGNC Symbol;Acc:HGNC:24265]	0.895175	0.584074	1.20628	5.02605	6.03827	9.72052e-06	0.000296167	3.51918	1.85984	5.49829	5.52083	4.56062	5.10228	5.24933	4.49864	4.98437	5.39962	4.42044
ENSG00000181264	219902	TMEM136	protein_coding	HGNC Symbol	transmembrane protein 136 [Source:HGNC Symbol;Acc:HGNC:28280]	-0.890842	-1.20042	-0.581262	4.95282	-6.03856	9.71466e-06	0.000296167	3.54839	-1.85426	5.36582	4.2159	5.11364	5.61932	4.3159	5.34776	5.50994	4.16672	4.92038
ENSG00000115902	6509	SLC1A4	protein_coding	HGNC Symbol	solute carrier family 1 member 4 [Source:HGNC Symbol;Acc:HGNC:10942]	-0.838694	-1.13023	-0.547161	5.69854	-6.03701	9.7459e-06	0.000296437	3.42314	-1.78843	5.63888	5.45606	6.37846	5.2815	5.32311	5.91336	5.54573	5.38066	6.3691
ENSG00000245526	407047	LINC00461	lincRNA	HGNC Symbol	long intergenic non-protein coding RNA 461 [Source:HGNC Symbol;Acc:HGNC:42810]	-0.504996	-0.68053	-0.329462	7.44425	-6.03715	9.7431e-06	0.000296437	3.18178	-1.41912	7.20242	7.29246	7.91441	7.21573	7.38677	7.80297	7.2515	7.22768	7.70433
ENSG00000245526	645323	LINC00461	lincRNA	HGNC Symbol	long intergenic non-protein coding RNA 461 [Source:HGNC Symbol;Acc:HGNC:42810]	-0.504996	-0.68053	-0.329462	7.44425	-6.03715	9.7431e-06	0.000296437	3.18178	-1.41912	7.20242	7.29246	7.91441	7.21573	7.38677	7.80297	7.2515	7.22768	7.70433
ENSG00000013297	5010	CLDN11	protein_coding	HGNC Symbol	claudin 11 [Source:HGNC Symbol;Acc:HGNC:8514]	1.58415	1.03339	2.13491	3.62905	6.03588	9.76871e-06	0.00029688	3.64863	2.99831	3.91567	3.56203	2.10644	4.41066	4.27484	2.58476	4.4917	4.45958	2.85576
ENSG00000013297	101928583	CLDN11	protein_coding	HGNC Symbol	claudin 11 [Source:HGNC Symbol;Acc:HGNC:8514]	1.58415	1.03339	2.13491	3.62905	6.03588	9.76871e-06	0.00029688	3.64863	2.99831	3.91567	3.56203	2.10644	4.41066	4.27484	2.58476	4.4917	4.45958	2.85576
ENSG00000116337	271	AMPD2	protein_coding	HGNC Symbol	adenosine monophosphate deaminase 2 [Source:HGNC Symbol;Acc:HGNC:469]	0.815199	0.531708	1.09869	7.30279	6.03434	9.79981e-06	0.000297573	3.21118	1.75954	7.56387	7.90231	7.05093	7.10762	7.45727	6.67222	7.14961	7.8257	6.99558
ENSG00000185344	23545	ATP6V0A2	protein_coding	HGNC Symbol	ATPase H+ transporting V0 subunit a2 [Source:HGNC Symbol;Acc:HGNC:18481]	0.780634	0.509123	1.05215	6.4038	6.03344	9.81796e-06	0.000297872	3.33066	1.71789	6.57531	7.06902	6.17752	6.12756	6.71549	5.90764	6.23008	6.73872	6.09291
ENSG00000206053	90861	HN1L	protein_coding	HGNC Symbol	hematological and neurological expressed 1 like [Source:HGNC Symbol;Acc:HGNC:14137]	0.705783	0.460275	0.951292	6.29785	6.03269	9.83327e-06	0.000298085	3.36094	1.63103	6.63835	6.66591	6.01025	6.35445	6.60507	5.76737	6.47395	6.39412	5.77118
ENSG00000108433	9570	GOSR2	protein_coding	HGNC Symbol	golgi SNAP receptor complex member 2 [Source:HGNC Symbol;Acc:HGNC:4431]	0.796185	0.519201	1.07317	6.26412	6.03204	9.84638e-06	0.000298231	3.34469	1.7365	6.42312	6.90109	6.01025	5.9378	6.4855	5.83721	6.0823	6.7803	5.91948
ENSG00000113361	1004	CDH6	protein_coding	HGNC Symbol	cadherin 6 [Source:HGNC Symbol;Acc:HGNC:1765]	0.648763	0.422986	0.874539	7.32303	6.02994	9.88934e-06	0.000299028	3.1817	1.56782	7.00705	7.58493	7.20574	7.01191	8.03402	7.0747	7.2169	7.68916	7.08286
ENSG00000157020	6396	SEC13	protein_coding	HGNC Symbol	SEC13 homolog, nuclear pore and COPII coat complex component [Source:HGNC Symbol;Acc:HGNC:10697]	0.806775	0.52601	1.08754	8.5031	6.02998	9.88851e-06	0.000299028	3.04028	1.7493	9.13947	8.95024	7.99299	8.54759	8.50892	7.81371	8.69802	8.82818	8.04879
ENSG00000137070	3590	IL11RA	protein_coding	HGNC Symbol	interleukin 11 receptor subunit alpha [Source:HGNC Symbol;Acc:HGNC:5967]	-1.5943	-2.14929	-1.03932	1.93485	-6.02832	9.92248e-06	0.000299777	3.59949	-3.01949	2.45184	0.79354	2.48939	2.70955	1.18589	2.40164	2.12388	0.684983	2.57295
ENSG00000105176	8725	URI1	protein_coding	HGNC Symbol	URI1, prefoldin like chaperone [Source:HGNC Symbol;Acc:HGNC:13236]	0.552494	0.360124	0.744864	6.48339	6.02693	9.95089e-06	0.000300383	3.29541	1.46662	6.33268	6.88445	6.28468	6.17369	6.88096	6.33575	6.23177	6.86802	6.35848
ENSG00000015592	81551	STMN4	protein_coding	HGNC Symbol	stathmin 4 [Source:HGNC Symbol;Acc:HGNC:16078]	-4.30078	-5.79877	-2.80279	-0.746977	-6.02482	9.99442e-06	0.000301242	2.66881	-19.709	-1.06688	-3.04776	1.20675	-0.973712	-1.47708	2.79757	-2.92051	-2.85934	1.61818
ENSG00000087245	4313	MMP2	protein_coding	HGNC Symbol	matrix metallopeptidase 2 [Source:HGNC Symbol;Acc:HGNC:7166]	0.901438	0.587457	1.21542	8.87937	6.02474	9.99613e-06	0.000301242	2.93532	1.86793	8.46854	9.21697	8.21897	8.8397	9.24867	8.33344	9.04947	9.67066	8.86786
ENSG00000105976	4233	MET	protein_coding	HGNC Symbol	MET proto-oncogene, receptor tyrosine kinase [Source:HGNC Symbol;Acc:HGNC:7029]	1.20725	0.786593	1.62791	4.62166	6.02247	1.00431e-05	0.000302405	3.5323	2.30897	5.42126	5.22058	3.93832	4.5132	5.136	3.72573	4.68187	4.94156	4.01642
ENSG00000172602	27289	RND1	protein_coding	HGNC Symbol	Rho family GTPase 1 [Source:HGNC Symbol;Acc:HGNC:18314]	-1.5354	-2.07055	-1.00024	2.23881	-6.02074	1.00792e-05	0.000303237	3.62664	-2.89868	1.91918	1.0397	2.92856	2.24471	1.50275	3.2351	2.52795	1.89555	2.85576
ENSG00000095139	372	ARCN1	protein_coding	HGNC Symbol	archain 1 [Source:HGNC Symbol;Acc:HGNC:649]	0.710817	0.462936	0.958698	8.38803	6.01755	1.01459e-05	0.000304899	3.01633	1.63673	8.78738	8.76187	8.02005	8.19602	8.55129	7.81064	8.47805	8.77472	8.11221
ENSG00000204977	10206	TRIM13	protein_coding	HGNC Symbol	tripartite motif containing 13 [Source:HGNC Symbol;Acc:HGNC:9976]	-0.708861	-0.956071	-0.461651	5.20365	-6.01729	1.01514e-05	0.000304899	3.44093	-1.63451	4.98923	5.02727	5.70385	5.05886	4.93608	5.57156	5.08885	4.82014	5.63698
ENSG00000117682	79947	DHDDS	protein_coding	HGNC Symbol	dehydrodolichyl diphosphate synthase subunit [Source:HGNC Symbol;Acc:HGNC:20603]	0.826773	0.538332	1.11521	5.06204	6.01499	1.01996e-05	0.000306091	3.46785	1.77371	5.33727	5.61402	4.60214	5.2039	5.3712	4.54357	5.20015	5.15747	4.52863
ENSG00000178445	2731	GLDC	protein_coding	HGNC Symbol	glycine decarboxylase [Source:HGNC Symbol;Acc:HGNC:4313]	-0.781135	-1.05379	-0.508483	6.0247	-6.01206	1.02617e-05	0.000307698	3.35016	-1.71848	5.86658	5.43471	6.40686	6.35306	5.77612	6.32292	6.16783	5.53441	6.35981
ENSG00000072501	8243	SMC1A	protein_coding	HGNC Symbol	structural maintenance of chromosomes 1A [Source:HGNC Symbol;Acc:HGNC:11111]	0.537966	0.35013	0.725803	7.10184	6.01009	1.03036e-05	0.000308695	3.17261	1.45192	6.7973	7.52367	6.946	6.83216	7.35335	6.97617	6.95856	7.5977	6.93162
ENSG00000016391	55349	CHDH	protein_coding	HGNC Symbol	choline dehydrogenase [Source:HGNC Symbol;Acc:HGNC:24288]	-1.1428	-1.54222	-0.743368	3.29887	-6.00395	1.04355e-05	0.000312351	3.58266	-2.20808	3.00746	2.6434	3.80954	3.35375	2.51287	3.97206	3.34627	3.13313	3.91132
ENSG00000140350	8125	ANP32A	protein_coding	HGNC Symbol	acidic nuclear phosphoprotein 32 family member A [Source:HGNC Symbol;Acc:HGNC:13233]	0.574771	0.373867	0.775675	7.45861	6.0036	1.0443e-05	0.000312351	3.1518	1.48944	7.9115	7.51225	6.94196	7.6604	7.60182	7.10998	7.92733	7.55957	6.90267
ENSG00000095739	25805	BAMBI	protein_coding	HGNC Symbol	BMP and activin membrane bound inhibitor [Source:HGNC Symbol;Acc:HGNC:30251]	-0.704702	-0.95123	-0.458173	5.79889	-5.99851	1.05537e-05	0.000315398	3.31528	-1.62981	5.20566	5.61164	6.17477	5.44868	5.6783	6.42116	5.41488	5.70925	6.52566
ENSG00000163462	80128	TRIM46	protein_coding	HGNC Symbol	tripartite motif containing 46 [Source:HGNC Symbol;Acc:HGNC:19019]	-0.964228	-1.3016	-0.62686	4.43992	-5.99765	1.05723e-05	0.000315694	3.51564	-1.95102	4.96569	3.38408	4.66226	5.26983	3.81652	4.62015	5.03562	3.70036	4.50474
ENSG00000060718	1301	COL11A1	protein_coding	HGNC Symbol	collagen type XI alpha 1 chain [Source:HGNC Symbol;Acc:HGNC:2186]	0.980705	0.637527	1.32388	7.57735	5.99687	1.05896e-05	0.000315708	2.93636	1.97343	5.69108	9.58379	8.2349	5.85625	8.72382	7.89734	5.20015	8.88872	8.12009
ENSG00000136156	9445	ITM2B	protein_coding	HGNC Symbol	integral membrane protein 2B [Source:HGNC Symbol;Acc:HGNC:6174]	0.460817	0.299563	0.622072	9.09402	5.99683	1.05904e-05	0.000315708	2.84793	1.37632	9.13043	9.17554	8.8399	9.0177	9.27549	8.82651	9.26776	9.46118	8.85162
ENSG00000027847	11285	B4GALT7	protein_coding	HGNC Symbol	beta-1,4-galactosyltransferase 7 [Source:HGNC Symbol;Acc:HGNC:930]	0.646027	0.419919	0.872135	6.47008	5.99571	1.06151e-05	0.00031592	3.25441	1.56485	6.50472	6.9233	6.05878	6.54562	6.69341	6.01435	6.63471	6.62112	6.23471
ENSG00000263465	10929	SRSF8	protein_coding	HGNC Symbol	serine and arginine rich splicing factor 8 [Source:HGNC Symbol;Acc:HGNC:16988]	0.628082	0.408269	0.847895	6.75015	5.9961	1.06065e-05	0.00031592	3.19704	1.54551	6.58858	7.25564	6.41387	6.41397	7.0711	6.45684	6.6525	7.16164	6.73725
ENSG00000070214	23446	SLC44A1	protein_coding	HGNC Symbol	solute carrier family 44 member 1 [Source:HGNC Symbol;Acc:HGNC:18798]	-0.528573	-0.713609	-0.343538	7.25994	-5.99454	1.06407e-05	0.000316158	3.1244	-1.4425	7.11952	7.10832	7.46849	7.06352	6.99098	7.70528	7.10693	7.12982	7.64656
ENSG00000102032	5973	RENBP	protein_coding	HGNC Symbol	renin binding protein [Source:HGNC Symbol;Acc:HGNC:9959]	-1.95878	-2.64448	-1.27309	2.44377	-5.99463	1.06387e-05	0.000316158	3.58135	-3.88734	1.80253	0.724827	3.00484	2.58324	2.12118	3.82613	2.52795	1.74552	3.65771
ENSG00000126107	79654	HECTD3	protein_coding	HGNC Symbol	HECT domain E3 ubiquitin protein ligase 3 [Source:HGNC Symbol;Acc:HGNC:26117]	0.620798	0.403353	0.838243	6.59908	5.9911	1.07168e-05	0.000318155	3.22494	1.53773	6.67406	6.78987	6.15955	6.68724	6.79023	6.35128	6.60239	7.06795	6.26914
ENSG00000100335	54471	MIEF1	protein_coding	HGNC Symbol	mitochondrial elongation factor 1 [Source:HGNC Symbol;Acc:HGNC:25979]	0.527993	0.342958	0.713028	6.94094	5.98798	1.07864e-05	0.000319958	3.12973	1.44192	6.55178	7.40722	6.94034	6.28802	7.43215	6.92331	6.44945	7.54545	6.93073
ENSG00000111817	29940	DSE	protein_coding	HGNC Symbol	dermatan sulfate epimerase [Source:HGNC Symbol;Acc:HGNC:21144]	0.787452	0.511185	1.06372	5.49104	5.98137	1.0935e-05	0.000324098	3.30712	1.72602	5.22278	6.30465	5.47716	4.8157	6.00674	5.26968	4.70154	6.2148	5.40632
ENSG00000138613	83464	APH1B	protein_coding	HGNC Symbol	aph-1 homolog B, gamma-secretase subunit [Source:HGNC Symbol;Acc:HGNC:24080]	0.712172	0.462201	0.962144	6.24691	5.97861	1.09978e-05	0.000325691	3.2682	1.63827	6.73501	6.52652	5.63151	6.44154	6.36353	5.64671	6.77819	6.30808	5.79107
ENSG00000110047	10938	EHD1	protein_coding	HGNC Symbol	EH domain containing 1 [Source:HGNC Symbol;Acc:HGNC:3242]	0.792701	0.514445	1.07096	7.43756	5.97821	1.10069e-05	0.000325692	3.0933	1.73231	7.9009	7.75932	6.89346	7.48414	7.43015	6.75521	7.65912	7.95685	7.09891
ENSG00000111860	387119	CEP85L	protein_coding	HGNC Symbol	centrosomal protein 85 like [Source:HGNC Symbol;Acc:HGNC:21638]	0.711505	0.461702	0.961309	6.22193	5.97704	1.10338e-05	0.00032598	3.25628	1.63751	6.47525	6.57734	5.78	6.37093	6.21951	5.64899	6.47252	6.61707	5.83579
ENSG00000163638	56999	ADAMTS9	protein_coding	HGNC Symbol	ADAM metallopeptidase with thrombospondin type 1 motif 9 [Source:HGNC Symbol;Acc:HGNC:13202]	0.731907	0.474939	0.988875	6.50956	5.97699	1.10348e-05	0.00032598	3.20112	1.66083	6.31815	7.03572	6.23539	6.46348	6.67098	5.9583	6.60239	7.0002	6.30139
ENSG00000205765	285636	C5orf51	protein_coding	HGNC Symbol	chromosome 5 open reading frame 51 [Source:HGNC Symbol;Acc:HGNC:27750]	-0.70676	-0.954919	-0.458601	6.0951	-5.97651	1.10459e-05	0.000326039	3.27458	-1.63213	6.41072	5.41576	6.3348	6.1516	5.73562	6.32863	6.42304	5.72688	6.32886
ENSG00000132481	91107	TRIM47	protein_coding	HGNC Symbol	tripartite motif containing 47 [Source:HGNC Symbol;Acc:HGNC:19020]	-1.89853	-2.56576	-1.23131	2.42656	-5.9711	1.11706e-05	0.00032945	3.53601	-3.72834	2.63356	2.21277	3.98301	2.26836	0.907588	3.27117	1.7983	1.62179	3.14252
ENSG00000142173	1292	COL6A2	protein_coding	HGNC Symbol	collagen type VI alpha 2 chain [Source:HGNC Symbol;Acc:HGNC:2212]	0.638704	0.414194	0.863214	10.4803	5.96994	1.11974e-05	0.000329699	2.51365	1.55693	10.1446	10.831	10.1181	10.2767	10.681	10.2062	10.3357	11.2384	10.4909
ENSG00000171385	3752	KCND3	protein_coding	HGNC Symbol	potassium voltage-gated channel subfamily D member 3 [Source:HGNC Symbol;Acc:HGNC:6239]	-1.46085	-1.97433	-0.947363	2.80722	-5.97013	1.11929e-05	0.000329699	3.49903	-2.7527	1.29876	2.62466	4.67788	1.15874	3.6973	4.40975	0.852075	2.45052	4.09531
ENSG00000050405	51474	LIMA1	protein_coding	HGNC Symbol	LIM domain and actin binding 1 [Source:HGNC Symbol;Acc:HGNC:24636]	-1.01967	-1.37814	-0.661203	6.42487	-5.96919	1.12148e-05	0.00032994	3.2484	-2.02745	7.46839	5.65152	6.69956	6.64721	5.51413	6.53185	7.15496	5.58499	6.57123
ENSG00000001631	889	KRIT1	protein_coding	HGNC Symbol	KRIT1, ankyrin repeat containing [Source:HGNC Symbol;Acc:HGNC:1573]	0.557295	0.36131	0.75328	6.68519	5.96717	1.12619e-05	0.000331056	3.15351	1.47151	6.72001	7.07765	6.45637	6.53103	6.95709	6.48399	6.57201	6.97197	6.39662
ENSG00000119969	3070	HELLS	protein_coding	HGNC Symbol	helicase, lymphoid-specific [Source:HGNC Symbol;Acc:HGNC:4861]	1.09207	0.707854	1.47628	3.06297	5.96463	1.13214e-05	0.000332295	3.4956	2.13179	2.35162	4.31272	2.95444	2.38113	3.82467	2.79757	2.28894	3.77002	2.88566
ENSG00000159714	29800	ZDHHC1	protein_coding	HGNC Symbol	zinc finger DHHC-type containing 1 [Source:HGNC Symbol;Acc:HGNC:17916]	-0.836134	-1.13031	-0.541962	4.30325	-5.96458	1.13226e-05	0.000332295	3.39649	-1.78526	3.3568	4.197	5.18642	3.78937	4.28078	4.94813	3.55522	4.28702	5.12852
ENSG00000123080	1031	CDKN2C	protein_coding	HGNC Symbol	cyclin dependent kinase inhibitor 2C [Source:HGNC Symbol;Acc:HGNC:1789]	-0.654626	-0.885198	-0.424055	6.96645	-5.9579	1.14807e-05	0.000336385	3.09647	-1.57421	7.08871	6.70991	7.45835	6.75578	6.51098	7.25437	6.78166	6.84284	7.29549
ENSG00000265808	9554	SEC22B	protein_coding	HGNC Symbol	SEC22 homolog B, vesicle trafficking protein (gene/pseudogene) [Source:HGNC Symbol;Acc:HGNC:10700]	1.06371	0.689065	1.43835	6.55226	5.95813	1.14751e-05	0.000336385	3.15773	2.0903	6.90819	7.39553	6.14839	6.17838	6.74155	5.77576	6.3901	7.21525	6.21717
ENSG00000100196	11015	KDELR3	protein_coding	HGNC Symbol	KDEL endoplasmic reticulum protein retention receptor 3 [Source:HGNC Symbol;Acc:HGNC:6306]	1.95447	1.26592	2.64303	4.75541	5.95658	1.15122e-05	0.000337036	3.34308	3.87575	4.85656	6.85461	4.37667	3.54017	5.3878	3.73437	3.59781	6.10356	4.34711
ENSG00000157224	9069	CLDN12	protein_coding	HGNC Symbol	claudin 12 [Source:HGNC Symbol;Acc:HGNC:2034]	-0.613869	-0.830186	-0.397553	5.85852	-5.95514	1.15467e-05	0.000337769	3.18008	-1.53036	4.98589	6.04058	6.65685	4.91269	5.99956	6.58893	4.66695	6.12271	6.75254
ENSG00000079482	4983	OPHN1	protein_coding	HGNC Symbol	oligophrenin 1 [Source:HGNC Symbol;Acc:HGNC:8148]	-1.08028	-1.46101	-0.699554	4.72949	-5.95425	1.15679e-05	0.000338113	3.36892	-2.11445	4.94176	4.24072	5.65931	4.39463	4.28078	4.95183	4.66194	4.15189	5.28255
ENSG00000142627	1969	EPHA2	protein_coding	HGNC Symbol	EPH receptor A2 [Source:HGNC Symbol;Acc:HGNC:3386]	1.16819	0.756301	1.58008	7.09703	5.95167	1.16302e-05	0.00033966	3.12137	2.2473	8.01219	7.66734	6.53566	7.57703	6.86919	5.75256	7.74215	7.50735	6.20981
ENSG00000188677	29780	PARVB	protein_coding	HGNC Symbol	parvin beta [Source:HGNC Symbol;Acc:HGNC:14653]	-1.15032	-1.55598	-0.744664	3.71663	-5.95068	1.16541e-05	0.000340081	3.47364	-2.21963	4.45426	2.54718	3.74428	4.33987	3.01834	3.83419	4.43997	2.81309	4.25847
ENSG00000132432	23480	SEC61G	protein_coding	HGNC Symbol	Sec61 translocon gamma subunit [Source:HGNC Symbol;Acc:HGNC:18277]	0.863314	0.558622	1.168	6.45858	5.94585	1.17715e-05	0.00034267	3.15631	1.81921	6.97119	7.06641	6.00252	6.40866	6.65049	5.89228	6.42304	6.73996	5.97269
ENSG00000239697	8742	TNFSF12	protein_coding	HGNC Symbol	tumor necrosis factor superfamily member 12 [Source:HGNC Symbol;Acc:HGNC:11927]	-1.53377	-2.07509	-0.992455	1.78053	-5.94587	1.17712e-05	0.00034267	3.46768	-2.89542	0.960596	1.34456	2.62447	1.8957	1.13436	2.67727	1.37717	1.11029	2.90038
ENSG00000278828	8357	HIST1H3H	protein_coding	HGNC Symbol	histone cluster 1 H3 family member h [Source:HGNC Symbol;Acc:HGNC:4775]	0.830126	0.537149	1.1231	5.56739	5.94588	1.17709e-05	0.00034267	3.20671	1.77784	4.61422	6.49204	5.19187	4.67679	6.43847	5.85712	4.84546	6.28277	5.70774
ENSG00000188338	10991	SLC38A3	protein_coding	HGNC Symbol	solute carrier family 38 member 3 [Source:HGNC Symbol;Acc:HGNC:18044]	-0.983091	-1.33008	-0.636102	3.75531	-5.94543	1.1782e-05	0.000342698	3.41027	-1.9767	3.21567	3.48102	4.58981	3.00533	3.38091	4.48335	2.97834	3.97776	4.6856
ENSG00000228971	NA	RP11-286B14.1	lincRNA	Clone-based (Vega)		-2.81854	-3.81352	-1.82357	-3.13327	-5.94456	1.18031e-05	0.000343035	2.50554	-7.0545	-3.18236	-4.63272	-1.39991	-3.08919	-4.647	-1.48372	-2.92051	-4.4443	-2.39974
ENSG00000170779	55038	CDCA4	protein_coding	HGNC Symbol	cell division cycle associated 4 [Source:HGNC Symbol;Acc:HGNC:14625]	1.12563	0.727616	1.52365	4.28215	5.93472	1.20469e-05	0.000349838	3.37115	2.18197	4.70638	4.91994	3.77365	3.98048	4.53539	3.67278	4.17752	5.08122	3.69196
ENSG00000068831	10235	RASGRP2	protein_coding	HGNC Symbol	RAS guanyl releasing protein 2 [Source:HGNC Symbol;Acc:HGNC:9879]	-1.77663	-2.40508	-1.14817	1.15265	-5.93236	1.21062e-05	0.000350764	3.35689	-3.42625	0.658941	0.411669	2.08317	1.15874	0.844852	2.26522	1.04911	-0.196372	2.09851
ENSG00000128594	64101	LRRC4	protein_coding	HGNC Symbol	leucine rich repeat containing 4 [Source:HGNC Symbol;Acc:HGNC:15586]	-1.20935	-1.63719	-0.781515	3.14401	-5.93169	1.2123e-05	0.000350764	3.39609	-2.31234	1.91918	3.14206	4.84974	1.30313	3.24174	4.15693	1.32741	3.70036	4.65554
ENSG00000176393	6051	RNPEP	protein_coding	HGNC Symbol	arginyl aminopeptidase [Source:HGNC Symbol;Acc:HGNC:10078]	-0.754418	-1.02125	-0.487585	5.37625	-5.93304	1.20891e-05	0.000350764	3.28793	-1.68695	6.01813	4.73578	5.35376	5.8167	4.75601	5.48974	6.02298	4.63518	5.55794
ENSG00000186815	53373	TPCN1	protein_coding	HGNC Symbol	two pore segment channel 1 [Source:HGNC Symbol;Acc:HGNC:18182]	0.872901	0.564081	1.18172	4.28751	5.93151	1.21276e-05	0.000350764	3.36317	1.83134	4.22986	4.66419	3.6285	4.45255	4.74746	3.88163	4.2726	4.70799	4.00284
ENSG00000267041	342892	ZNF850	protein_coding	HGNC Symbol	zinc finger protein 850 [Source:HGNC Symbol;Acc:HGNC:27994]	0.903948	0.584157	1.22374	4.47317	5.93174	1.21218e-05	0.000350764	3.34098	1.87118	4.61854	5.17302	4.09194	4.1682	4.87067	3.97206	4.34315	4.87537	4.14561
ENSG00000137193	5292	PIM1	protein_coding	HGNC Symbol	Pim-1 proto-oncogene, serine/threonine kinase [Source:HGNC Symbol;Acc:HGNC:8986]	1.20384	0.777808	1.62987	4.74616	5.92972	1.2173e-05	0.000351703	3.35187	2.30351	5.84093	5.28465	4.00174	5.2462	4.91715	3.43911	5.3067	4.76759	3.91132
ENSG00000167733	374875	HSD11B1L	protein_coding	HGNC Symbol	hydroxysteroid 11-beta dehydrogenase 1 like [Source:HGNC Symbol;Acc:HGNC:30419]	-0.818504	-1.10818	-0.528829	4.74214	-5.92945	1.21797e-05	0.000351703	3.34157	-1.76358	5.2453	4.02905	4.74984	5.22218	4.11122	4.89518	5.28731	4.09098	5.04817
ENSG00000105011	55723	ASF1B	protein_coding	HGNC Symbol	anti-silencing function 1B histone chaperone [Source:HGNC Symbol;Acc:HGNC:20996]	1.32261	0.854098	1.79112	1.45629	5.92403	1.23177e-05	0.000355404	3.44413	2.50118	-1.06688	2.98933	1.74057	-0.15059	3.12779	1.7893	0.138379	2.95658	1.58211
ENSG00000170734	5429	POLH	protein_coding	HGNC Symbol	DNA polymerase eta [Source:HGNC Symbol;Acc:HGNC:9181]	0.700551	0.45231	0.948791	5.22515	5.92205	1.23686e-05	0.000356585	3.24364	1.62512	5.19702	5.61639	4.78991	5.18538	5.60921	4.89132	5.09629	5.59599	5.04486
ENSG00000012232	2137	EXTL3	protein_coding	HGNC Symbol	exostosin like glycosyltransferase 3 [Source:HGNC Symbol;Acc:HGNC:3518]	-0.81843	-1.10854	-0.528324	7.16021	-5.92012	1.24185e-05	0.00035745	2.92991	-1.76349	6.28728	6.91369	7.96701	6.21991	7.00181	7.88527	6.27342	7.70513	8.18841
ENSG00000099901	5902	RANBP1	protein_coding	HGNC Symbol	RAN binding protein 1 [Source:HGNC Symbol;Acc:HGNC:9847]	0.627362	0.404988	0.849735	6.28309	5.92026	1.24148e-05	0.00035745	3.09779	1.54474	6.15228	6.88347	6.14558	6.04095	6.64013	6.09203	5.88146	6.65307	6.05887
ENSG00000132953	64328	XPO4	protein_coding	HGNC Symbol	exportin 4 [Source:HGNC Symbol;Acc:HGNC:17796]	0.619738	0.400029	0.839447	6.32731	5.91925	1.2441e-05	0.000357524	3.11446	1.5366	6.56751	6.67277	5.97276	6.29667	6.56671	5.9472	6.46247	6.49748	5.9622
ENSG00000136718	92856	IMP4	protein_coding	HGNC Symbol	IMP4 homolog, U3 small nucleolar ribonucleoprotein [Source:HGNC Symbol;Acc:HGNC:30856]	0.615465	0.397257	0.833673	6.82922	5.91886	1.24509e-05	0.000357524	3.03384	1.53205	6.96781	7.31601	6.54739	6.68065	7.07623	6.4891	6.68496	7.09437	6.60644
ENSG00000153774	10428	CFDP1	protein_coding	HGNC Symbol	craniofacial development protein 1 [Source:HGNC Symbol;Acc:HGNC:1873]	0.799207	0.515867	1.08255	4.99424	5.91912	1.24442e-05	0.000357524	3.26223	1.74014	5.05445	5.56817	4.68175	4.79549	5.33742	4.79137	4.87607	5.40276	4.44072
ENSG00000026508	960	CD44	protein_coding	HGNC Symbol	CD44 molecule (Indian blood group) [Source:HGNC Symbol;Acc:HGNC:1681]	-0.606781	-0.822056	-0.391505	7.84379	-5.91483	1.25558e-05	0.000359674	2.90901	-1.52286	8.28575	7.35632	8.22098	8.17428	7.42948	7.81727	8.18255	7.28575	7.84176
ENSG00000109171	57606	SLAIN2	protein_coding	HGNC Symbol	SLAIN motif family member 2 [Source:HGNC Symbol;Acc:HGNC:29282]	0.664691	0.42889	0.900491	6.37628	5.91536	1.25421e-05	0.000359674	3.09152	1.58523	6.52442	6.73414	5.9885	6.18461	6.60389	5.96566	6.3764	6.8125	6.19645
ENSG00000113263	3702	ITK	protein_coding	HGNC Symbol	IL2 inducible T-cell kinase [Source:HGNC Symbol;Acc:HGNC:6171]	-1.74077	-2.35834	-1.12321	1.55653	-5.91512	1.25484e-05	0.000359674	3.40306	-3.34214	0.847386	1.29801	3.1122	0.817701	1.54282	2.44439	0.779925	0.310588	2.85576
ENSG00000128908	54617	INO80	protein_coding	HGNC Symbol	INO80 complex subunit [Source:HGNC Symbol;Acc:HGNC:26956]	0.594536	0.38354	0.805531	5.9753	5.91304	1.26029e-05	0.000360733	3.12795	1.50999	5.78246	6.43269	5.76728	5.83265	6.3021	5.71595	5.77877	6.3493	5.81652
ENSG00000169813	3185	HNRNPF	protein_coding	HGNC Symbol	heterogeneous nuclear ribonucleoprotein F [Source:HGNC Symbol;Acc:HGNC:5039]	0.587023	0.37865	0.795397	7.65313	5.91179	1.26356e-05	0.000361094	2.91639	1.50214	7.98024	7.98268	7.22314	7.72326	7.64906	7.19771	7.87092	7.90304	7.34811
ENSG00000198355	415116	PIM3	protein_coding	HGNC Symbol	Pim-3 proto-oncogene, serine/threonine kinase [Source:HGNC Symbol;Acc:HGNC:19310]	0.685809	0.442379	0.929239	6.40334	5.912	1.26299e-05	0.000361094	3.11326	1.6086	6.90819	6.54407	5.6962	6.761	6.36073	5.76526	6.96975	6.62112	6.0037
ENSG00000129493	25938	HEATR5A	protein_coding	HGNC Symbol	HEAT repeat containing 5A [Source:HGNC Symbol;Acc:HGNC:20276]	-0.784635	-1.06317	-0.506098	4.93525	-5.9114	1.26457e-05	0.000361097	3.24144	-1.72266	4.65264	4.72702	5.62347	4.5714	4.91715	5.46918	4.5633	4.48939	5.40374
ENSG00000113645	23286	WWC1	protein_coding	HGNC Symbol	WW and C2 domain containing 1 [Source:HGNC Symbol;Acc:HGNC:29435]	-1.24949	-1.69308	-0.805897	5.30215	-5.91092	1.26585e-05	0.000361174	3.196	-2.37757	4.8891	5.29653	6.64597	4.94607	5.11621	5.89035	4.59518	4.35336	5.98655
ENSG00000115457	3485	IGFBP2	protein_coding	HGNC Symbol	insulin like growth factor binding protein 2 [Source:HGNC Symbol;Acc:HGNC:5471]	0.454886	0.293355	0.616417	9.72908	5.90952	1.26955e-05	0.000361942	2.56995	1.37068	9.91901	9.73694	9.33303	10.0865	9.70938	9.32265	9.9789	10.0321	9.44316
ENSG00000198793	2475	MTOR	protein_coding	HGNC Symbol	mechanistic target of rapamycin [Source:HGNC Symbol;Acc:HGNC:3942]	0.546612	0.352433	0.74079	7.61686	5.90723	1.27562e-05	0.000363385	2.9033	1.46065	7.76965	7.95903	7.20641	7.58765	7.72069	7.25061	7.76453	7.85405	7.43915
ENSG00000099917	51586	MED15	protein_coding	HGNC Symbol	mediator complex subunit 15 [Source:HGNC Symbol;Acc:HGNC:14248]	0.637303	0.41084	0.863766	5.72388	5.90546	1.28033e-05	0.000363861	3.15879	1.55542	5.76892	5.9829	5.33418	5.8167	6.09362	5.33929	5.79716	5.94264	5.43946
ENSG00000124422	23326	USP22	protein_coding	HGNC Symbol	ubiquitin specific peptidase 22 [Source:HGNC Symbol;Acc:HGNC:12621]	-0.45256	-0.613369	-0.29175	9.95118	-5.90567	1.27976e-05	0.000363861	2.54086	-1.36847	10.3597	9.39768	9.87256	10.3171	9.43257	9.91817	10.5341	9.67034	10.0584
ENSG00000145685	10184	LHFPL2	protein_coding	HGNC Symbol	lipoma HMGIC fusion partner-like 2 [Source:HGNC Symbol;Acc:HGNC:6588]	0.929917	0.599507	1.26033	5.84486	5.90605	1.27874e-05	0.000363861	3.17061	1.90517	6.45366	6.08581	5.35861	6.05632	5.81141	4.93694	6.39614	6.36386	5.14097
ENSG00000105401	11140	CDC37	protein_coding	HGNC Symbol	cell division cycle 37 [Source:HGNC Symbol;Acc:HGNC:1735]	0.612883	0.394905	0.830862	8.10658	5.90023	1.29433e-05	0.000367252	2.82843	1.52931	8.55784	8.42848	7.66005	8.26745	8.04059	7.54019	8.37621	8.33357	7.75482
ENSG00000105401	100302213	CDC37	protein_coding	HGNC Symbol	cell division cycle 37 [Source:HGNC Symbol;Acc:HGNC:1735]	0.612883	0.394905	0.830862	8.10658	5.90023	1.29433e-05	0.000367252	2.82843	1.52931	8.55784	8.42848	7.66005	8.26745	8.04059	7.54019	8.37621	8.33357	7.75482
ENSG00000136490	80774	LIMD2	protein_coding	HGNC Symbol	LIM domain containing 2 [Source:HGNC Symbol;Acc:HGNC:28142]	-0.93149	-1.26281	-0.600175	4.5758	-5.89986	1.29533e-05	0.000367252	3.26527	-1.90725	4.14257	4.197	5.22945	4.75421	4.23258	5.19341	4.34315	4.14441	4.94544
ENSG00000165966	29951	PDZRN4	protein_coding	HGNC Symbol	PDZ domain containing ring finger 4 [Source:HGNC Symbol;Acc:HGNC:30552]	-2.11812	-2.87147	-1.36478	1.80638	-5.90014	1.29459e-05	0.000367252	3.38835	-4.34128	-0.0124367	0.496558	3.13501	1.80158	2.06724	3.69065	0.852075	1.04755	3.1792
ENSG00000105419	56917	MEIS3	protein_coding	HGNC Symbol	Meis homeobox 3 [Source:HGNC Symbol;Acc:HGNC:29537]	-0.702737	-0.952752	-0.452721	5.69912	-5.89836	1.2994e-05	0.000367976	3.11837	-1.62759	5.18542	5.69033	6.16787	5.48698	5.48099	6.3708	5.09629	5.53155	6.28185
ENSG00000105438	10945	KDELR1	protein_coding	HGNC Symbol	KDEL endoplasmic reticulum protein retention receptor 1 [Source:HGNC Symbol;Acc:HGNC:6304]	0.764956	0.492796	1.03712	6.78645	5.89816	1.29993e-05	0.000367976	2.99185	1.69932	6.7839	7.33198	6.36526	6.46987	6.90423	6.47757	6.72394	7.46747	6.55387
ENSG00000134109	9695	EDEM1	protein_coding	HGNC Symbol	ER degradation enhancing alpha-mannosidase like protein 1 [Source:HGNC Symbol;Acc:HGNC:18967]	0.953247	0.614053	1.29244	4.98877	5.89743	1.30192e-05	0.00036825	3.23633	1.93623	5.44578	5.62112	4.57737	5.069	5.16518	4.13752	5.19323	5.24395	4.44575
ENSG00000162368	51727	CMPK1	protein_coding	HGNC Symbol	cytidine/uridine monophosphate kinase 1 [Source:HGNC Symbol;Acc:HGNC:18170]	0.647307	0.416916	0.877698	7.80292	5.8959	1.30606e-05	0.000369129	2.85581	1.56624	8.12427	8.28371	7.41008	7.77216	7.8511	7.32256	7.96238	8.0205	7.47953
ENSG00000136021	55681	SCYL2	protein_coding	HGNC Symbol	SCY1 like pseudokinase 2 [Source:HGNC Symbol;Acc:HGNC:19286]	-0.742269	-1.00652	-0.478021	6.44178	-5.89462	1.30957e-05	0.000369829	3.05445	-1.6728	6.78966	5.87606	6.84413	6.35858	6.01922	6.53309	6.67754	6.07435	6.80336
ENSG00000143850	22874	PLEKHA6	protein_coding	HGNC Symbol	pleckstrin homology domain containing A6 [Source:HGNC Symbol;Acc:HGNC:17053]	-0.848508	-1.15063	-0.546381	5.11363	-5.89349	1.31265e-05	0.000370409	3.19203	-1.80064	4.81199	4.97275	5.64746	5.00357	4.4484	5.51503	4.88469	4.97566	5.76315
ENSG00000094841	139596	UPRT	protein_coding	HGNC Symbol	uracil phosphoribosyltransferase homolog [Source:HGNC Symbol;Acc:HGNC:28334]	-0.78835	-1.06927	-0.507432	4.59808	-5.88905	1.32484e-05	0.000373555	3.25114	-1.7271	4.73053	4.2159	5.03092	4.63646	4.06381	4.84021	4.66695	4.21748	4.9805
ENSG00000130475	23149	FCHO1	protein_coding	HGNC Symbol	FCH domain only 1 [Source:HGNC Symbol;Acc:HGNC:29002]	-1.67482	-2.2718	-1.07784	1.90058	-5.88726	1.32981e-05	0.000374661	3.31351	-3.19279	2.41258	0.652678	2.45354	2.84155	1.18589	2.31214	2.71369	0.199556	2.33361
ENSG00000273564	23359	FAM189A1	protein_coding	HGNC Symbol	family with sequence similarity 189 member A1 [Source:HGNC Symbol;Acc:HGNC:29075]	-2.86435	-3.88549	-1.84322	-3.65216	-5.88637	1.33227e-05	0.00037506	2.43023	-7.28209	-4.76732	-4.63272	-0.952452	-4.67415	-4.647	-2.33172	-4.50548	-4.4443	-1.91432
ENSG00000177694	254827	NAALADL2	protein_coding	HGNC Symbol	N-acetylated alpha-linked acidic dipeptidase like 2 [Source:HGNC Symbol;Acc:HGNC:23219]	1.0549	0.67865	1.43116	3.46072	5.88353	1.34019e-05	0.000376995	3.33833	2.07758	3.93658	3.88691	2.67204	3.60662	3.72369	2.64098	3.78454	3.88213	3.01304
ENSG00000137804	51203	NUSAP1	protein_coding	HGNC Symbol	nucleolar and spindle associated protein 1 [Source:HGNC Symbol;Acc:HGNC:18538]	1.21118	0.779075	1.64328	3.88211	5.88202	1.34441e-05	0.000377887	3.23078	2.31527	2.37223	4.94659	3.40275	2.69217	5.31734	4.27413	2.12388	5.41523	4.39467
ENSG00000164897	83590	TMUB1	protein_coding	HGNC Symbol	transmembrane and ubiquitin like domain containing 1 [Source:HGNC Symbol;Acc:HGNC:21709]	0.699523	0.449785	0.949262	6.4844	5.8779	1.35602e-05	0.000380853	2.99563	1.62397	6.53474	6.95646	6.22214	6.38587	6.58842	6.04939	6.3672	7.05006	6.20537
ENSG00000196866	3013	HIST1H2AD	protein_coding	HGNC Symbol	histone cluster 1 H2A family member d [Source:HGNC Symbol;Acc:HGNC:4729]	0.75727	0.486763	1.02778	5.18311	5.87461	1.36537e-05	0.000383178	3.12498	1.69029	4.68595	5.75422	4.80422	4.55226	5.84985	5.26074	4.80514	5.826	5.10964
ENSG00000182093	7485	WRB	protein_coding	HGNC Symbol	tryptophan rich basic protein [Source:HGNC Symbol;Acc:HGNC:12790]	-0.5695	-0.772974	-0.366026	6.82289	-5.87341	1.36878e-05	0.000383535	2.96006	-1.48401	7.062	6.56265	6.94438	6.98807	6.2741	7.04028	7.08183	6.4452	7.00753
ENSG00000186480	3638	INSIG1	protein_coding	HGNC Symbol	insulin induced gene 1 [Source:HGNC Symbol;Acc:HGNC:6083]	0.914538	0.587802	1.24127	6.67763	5.87368	1.368e-05	0.000383535	2.98938	1.88497	7.06675	6.85361	5.62145	6.80411	6.88194	6.41312	7.20834	7.13737	6.11201
ENSG00000106633	2645	GCK	protein_coding	HGNC Symbol	glucokinase [Source:HGNC Symbol;Acc:HGNC:4195]	-1.19263	-1.61894	-0.766328	3.55462	-5.87072	1.3765e-05	0.000385398	3.29238	-2.2857	3.10919	2.92952	3.99553	3.47051	2.88438	4.19498	3.33373	3.44444	4.62927
ENSG00000166407	4004	LMO1	protein_coding	HGNC Symbol	LIM domain only 1 [Source:HGNC Symbol;Acc:HGNC:6641]	-3.04938	-4.13998	-1.95878	-2.62939	-5.86746	1.38589e-05	0.000387726	2.40854	-8.27856	-3.18236	-3.04776	-0.952452	-2.35222	-4.647	-1.48372	-2.92051	-4.4443	-0.634208
ENSG00000092445	7301	TYRO3	protein_coding	HGNC Symbol	TYRO3 protein tyrosine kinase [Source:HGNC Symbol;Acc:HGNC:12446]	-0.757098	-1.02793	-0.486266	6.27736	-5.86623	1.38946e-05	0.000388421	2.97791	-1.69009	5.65579	6.28688	6.77864	5.95064	5.78241	6.80117	5.98136	6.25354	7.00582
ENSG00000156966	93010	B3GNT7	protein_coding	HGNC Symbol	UDP-GlcNAc:betaGal beta-1,3-N-acetylglucosaminyltransferase 7 [Source:HGNC Symbol;Acc:HGNC:18811]	-1.95042	-2.64828	-1.25256	0.667088	-5.86499	1.39305e-05	0.000389123	3.20844	-3.86488	-0.860434	0.122163	1.79887	-0.0302956	0.710551	2.31214	0.0180846	-0.356837	2.28956
ENSG00000126391	83786	FRMD8	protein_coding	HGNC Symbol	FERM domain containing 8 [Source:HGNC Symbol;Acc:HGNC:25462]	-0.813822	-1.10503	-0.522613	5.75776	-5.86448	1.39452e-05	0.00038923	3.04407	-1.75786	5.54896	5.55091	6.48106	5.33007	5.2793	6.14483	5.21733	5.826	6.44135
ENSG00000156052	2776	GNAQ	protein_coding	HGNC Symbol	G protein subunit alpha q [Source:HGNC Symbol;Acc:HGNC:4390]	-0.697612	-0.947371	-0.447852	6.20106	-5.86134	1.40371e-05	0.000391492	3.01464	-1.62182	6.4645	5.80918	6.55693	6.22142	5.60211	6.29982	6.3764	5.9253	6.55387
ENSG00000105671	54555	DDX49	protein_coding	HGNC Symbol	DEAD-box helicase 49 [Source:HGNC Symbol;Acc:HGNC:18684]	0.631781	0.405471	0.85809	6.50349	5.85826	1.41275e-05	0.000393708	2.95101	1.54948	6.55178	7.02861	6.16372	6.37638	6.68448	6.17052	6.40816	6.83124	6.31656
ENSG00000198892	149345	SHISA4	protein_coding	HGNC Symbol	shisa family member 4 [Source:HGNC Symbol;Acc:HGNC:27139]	-0.824198	-1.11946	-0.528935	6.02475	-5.85772	1.41437e-05	0.000393852	3.01552	-1.77055	5.82607	5.4901	6.183	5.91175	5.60448	6.5405	6.0729	5.87424	6.71972
ENSG00000126259	84063	KIRREL2	protein_coding	HGNC Symbol	kin of IRRE like 2 (Drosophila) [Source:HGNC Symbol;Acc:HGNC:18816]	-2.22513	-3.02262	-1.42764	0.88921	-5.85513	1.42201e-05	0.000395367	3.0141	-4.67554	1.49946	-1.17329	1.8549	1.92576	-0.74011	1.57517	1.90391	-0.0519824	1.20907
ENSG00000160211	2539	G6PD	protein_coding	HGNC Symbol	glucose-6-phosphate dehydrogenase [Source:HGNC Symbol;Acc:HGNC:4057]	0.692435	0.444268	0.940603	5.85887	5.85517	1.42191e-05	0.000395367	3.03279	1.61601	5.96315	6.26285	5.51025	5.73418	6.01922	5.42717	5.87498	6.34115	5.59687
ENSG00000197586	955	ENTPD6	protein_coding	HGNC Symbol	ectonucleoside triphosphate diphosphohydrolase 6 (putative) [Source:HGNC Symbol;Acc:HGNC:3368]	0.695654	0.446306	0.945002	7.40394	5.85454	1.42378e-05	0.000395555	2.81123	1.61962	7.53045	7.97715	7.19492	7.29703	7.53694	6.97526	7.11245	7.88466	7.12656
ENSG00000111247	10635	RAD51AP1	protein_coding	HGNC Symbol	RAD51 associated protein 1 [Source:HGNC Symbol;Acc:HGNC:16956]	1.59679	1.02437	2.16922	1.13185	5.85378	1.42603e-05	0.000395873	3.26332	3.0247	0.186872	2.48622	0.350111	0.61125	2.47194	0.961064	0.0180846	2.09486	1.00625
ENSG00000076554	7163	TPD52	protein_coding	HGNC Symbol	tumor protein D52 [Source:HGNC Symbol;Acc:HGNC:12005]	-1.29837	-1.76387	-0.832876	3.023	-5.85312	1.42801e-05	0.000396116	3.29897	-2.45952	3.43725	2.62466	3.47605	3.0874	2.09447	3.85018	3.32107	1.99864	3.31725
ENSG00000164237	134147	CMBL	protein_coding	HGNC Symbol	carboxymethylenebutenolidase homolog [Source:HGNC Symbol;Acc:HGNC:25090]	-0.995521	-1.35308	-0.637958	4.18121	-5.84256	1.45988e-05	0.000404645	3.21759	-1.9938	4.75035	3.43874	4.298	4.57615	3.21719	4.32077	5.02785	3.49234	4.50955
ENSG00000100522	64841	GNPNAT1	protein_coding	HGNC Symbol	glucosamine-phosphate N-acetyltransferase 1 [Source:HGNC Symbol;Acc:HGNC:19980]	1.06385	0.681685	1.44601	3.89732	5.84168	1.46256e-05	0.000405074	3.20732	2.0905	3.95719	4.74014	3.69908	3.64326	4.4797	3.10791	3.75662	4.23869	3.45325
ENSG00000147804	55630	SLC39A4	protein_coding	HGNC Symbol	solute carrier family 39 member 4 [Source:HGNC Symbol;Acc:HGNC:17129]	-1.91682	-2.60557	-1.22807	0.544043	-5.84019	1.46711e-05	0.000406022	3.01233	-3.7759	0.590228	-0.725834	1.2904	0.6834	-0.559538	1.45488	0.852075	-0.196372	1.50715
ENSG00000112039	2178	FANCE	protein_coding	HGNC Symbol	Fanconi anemia complementation group E [Source:HGNC Symbol;Acc:HGNC:3586]	-1.04702	-1.42327	-0.670777	3.46228	-5.83969	1.46866e-05	0.000406137	3.2541	-2.06626	3.91567	2.92952	3.64448	3.78118	2.71932	3.97206	3.86521	2.56693	3.76617
ENSG00000101400	6640	SNTA1	protein_coding	HGNC Symbol	syntrophin alpha 1 [Source:HGNC Symbol;Acc:HGNC:11167]	-1.05295	-1.4314	-0.674504	3.59284	-5.8386	1.47202e-05	0.000406754	3.22827	-2.07477	3.38749	2.86712	4.0385	3.58794	2.97505	4.14402	3.53344	3.50407	4.29792
ENSG00000160460	57731	SPTBN4	protein_coding	HGNC Symbol	spectrin beta, non-erythrocytic 4 [Source:HGNC Symbol;Acc:HGNC:14896]	-1.29979	-1.76713	-0.832453	3.74674	-5.83642	1.47874e-05	0.000408297	3.2512	-2.46194	4.48297	2.08152	3.83762	4.88618	2.85285	4.05026	4.93123	2.83182	3.76617
ENSG00000121871	22865	SLITRK3	protein_coding	HGNC Symbol	SLIT and NTRK like family member 3 [Source:HGNC Symbol;Acc:HGNC:23501]	1.68568	1.07956	2.29181	2.03345	5.83605	1.47989e-05	0.000408299	3.25727	3.21692	-1.30789	3.36163	1.93507	0.455131	4.09109	2.44439	0.538917	4.38542	2.39727
ENSG00000106078	23242	COBL	protein_coding	HGNC Symbol	cordon-bleu WH2 repeat protein [Source:HGNC Symbol;Acc:HGNC:22199]	-0.985359	-1.33999	-0.630726	4.8015	-5.8307	1.49655e-05	0.000412579	3.07941	-1.97981	4.35938	4.03616	5.52112	4.18694	4.95477	5.58356	4.25939	4.73809	5.5741
ENSG00000099804	997	CDC34	protein_coding	HGNC Symbol	cell division cycle 34 [Source:HGNC Symbol;Acc:HGNC:1734]	0.570286	0.364939	0.775634	7.06875	5.82786	1.50544e-05	0.000414395	2.76759	1.48482	6.4812	7.57337	7.03585	6.38857	7.50877	7.01922	6.59847	7.85577	7.15753
ENSG00000135535	8763	CD164	protein_coding	HGNC Symbol	CD164 molecule [Source:HGNC Symbol;Acc:HGNC:1632]	0.74444	0.476395	1.01248	9.29785	5.82811	1.50466e-05	0.000414395	2.46231	1.67532	9.45207	9.46391	8.46357	9.30501	9.4971	8.97332	9.51159	9.85898	9.15513
ENSG00000111834	345895	RSPH4A	protein_coding	HGNC Symbol	radial spoke head 4 homolog A [Source:HGNC Symbol;Acc:HGNC:21558]	-2.57799	-3.50669	-1.64929	0.454181	-5.8252	1.51385e-05	0.000416389	3.04845	-5.97106	-0.679861	-0.240407	2.91544	-0.281834	-1.18757	1.82209	-0.11316	0.199556	1.65337
ENSG00000198909	4215	MAP3K3	protein_coding	HGNC Symbol	mitogen-activated protein kinase kinase kinase 3 [Source:HGNC Symbol;Acc:HGNC:6855]	1.01907	0.651927	1.38621	5.09799	5.82472	1.51536e-05	0.000416486	3.01001	2.02661	3.94348	5.78407	4.68175	4.38384	5.95198	5.04853	4.31151	6.41756	5.35915
ENSG00000142166	3454	IFNAR1	protein_coding	HGNC Symbol	interferon alpha and beta receptor subunit 1 [Source:HGNC Symbol;Acc:HGNC:5432]	0.461594	0.295251	0.627936	7.6146	5.82321	1.52017e-05	0.000417488	2.72562	1.37706	7.73327	7.87928	7.33449	7.64298	7.75734	7.36142	7.75926	7.75199	7.31141
ENSG00000073111	4171	MCM2	protein_coding	HGNC Symbol	minichromosome maintenance complex component 2 [Source:HGNC Symbol;Acc:HGNC:6944]	0.747378	0.478029	1.01673	6.07241	5.82277	1.52156e-05	0.000417552	2.89011	1.67874	5.33202	7.15068	6.00097	5.35514	6.71549	6.11702	5.36026	6.54651	6.07356
ENSG00000073910	10129	FRY	protein_coding	HGNC Symbol	FRY microtubule binding protein [Source:HGNC Symbol;Acc:HGNC:20367]	-0.856227	-1.16489	-0.547565	5.35701	-5.82119	1.5266e-05	0.000418616	3.01701	-1.8103	5.07345	4.8531	5.72843	5.21915	5.39055	5.93226	5.32266	4.75782	5.93565
ENSG00000125170	55715	DOK4	protein_coding	HGNC Symbol	docking protein 4 [Source:HGNC Symbol;Acc:HGNC:19868]	-0.763637	-1.03897	-0.488305	4.8208	-5.82018	1.52985e-05	0.000419187	3.06894	-1.69777	4.54329	4.64572	5.38026	4.58088	4.34452	5.22747	4.62123	4.69269	5.35113
ENSG00000137338	84547	PGBD1	protein_coding	HGNC Symbol	piggyBac transposable element derived 1 [Source:HGNC Symbol;Acc:HGNC:19398]	-0.992239	-1.35031	-0.634169	3.61311	-5.81507	1.54631e-05	0.000423373	3.1866	-1.98927	3.6463	2.89866	4.09776	3.65228	3.20475	4.02231	3.99038	3.02331	3.98223
ENSG00000137133	84681	HINT2	protein_coding	HGNC Symbol	histidine triad nucleotide binding protein 2 [Source:HGNC Symbol;Acc:HGNC:18344]	-0.901713	-1.22727	-0.576158	4.26101	-5.81232	1.55522e-05	0.000424578	3.1425	-1.86828	4.72252	3.43874	4.3574	4.61817	3.6973	4.45226	4.85866	3.58361	4.6204
ENSG00000148396	9919	SEC16A	protein_coding	HGNC Symbol	SEC16 homolog A, endoplasmic reticulum export factor [Source:HGNC Symbol;Acc:HGNC:29006]	0.607957	0.388497	0.827417	6.68514	5.8133	1.55204e-05	0.000424578	2.81889	1.5241	6.62982	7.14823	6.45863	6.30813	6.97642	6.39824	6.44216	7.18369	6.62096
ENSG00000171444	4163	MCC	protein_coding	HGNC Symbol	mutated in colorectal cancers [Source:HGNC Symbol;Acc:HGNC:6935]	0.75161	0.480246	1.02298	7.46523	5.81226	1.55544e-05	0.000424578	2.72139	1.68367	7.57725	8.03239	7.03964	7.20275	7.53508	7.02011	7.69511	7.91956	7.16517
ENSG00000184454	400746	NCMAP	protein_coding	HGNC Symbol	non-compact myelin associated protein [Source:HGNC Symbol;Acc:HGNC:29332]	-1.94398	-2.64577	-1.24218	0.870807	-5.81283	1.55355e-05	0.000424578	3.16014	-3.84764	-1.30789	0.652678	2.17408	0.455131	-0.0031445	2.64098	-0.11316	0.841102	2.4975
ENSG00000077514	10714	POLD3	protein_coding	HGNC Symbol	DNA polymerase delta 3, accessory subunit [Source:HGNC Symbol;Acc:HGNC:20932]	0.838045	0.535414	1.14068	4.11074	5.81112	1.55915e-05	0.000425216	3.11238	1.78763	3.81388	4.86113	3.91873	3.80563	4.71713	3.91241	3.59781	4.56413	3.80581
ENSG00000132182	23225	NUP210	protein_coding	HGNC Symbol	nucleoporin 210 [Source:HGNC Symbol;Acc:HGNC:30052]	0.723946	0.462504	0.985388	4.90496	5.81081	1.56014e-05	0.000425216	3.03876	1.65169	4.57919	5.3938	4.59393	4.71171	5.28226	4.6108	4.77297	5.45203	4.74797
ENSG00000152795	9987	HNRNPDL	protein_coding	HGNC Symbol	heterogeneous nuclear ribonucleoprotein D like [Source:HGNC Symbol;Acc:HGNC:5037]	0.44762	0.285815	0.609425	8.26318	5.80528	1.57832e-05	0.000429845	2.58159	1.36379	8.24058	8.54485	8.03604	8.39211	8.50386	7.98003	8.33707	8.31829	8.01579
ENSG00000162302	8986	RPS6KA4	protein_coding	HGNC Symbol	ribosomal protein S6 kinase A4 [Source:HGNC Symbol;Acc:HGNC:10433]	0.664119	0.423944	0.904294	5.6674	5.80261	1.58719e-05	0.000431606	2.93706	1.5846	5.52615	6.06511	5.42952	5.61241	6.22413	5.3784	5.43557	5.91874	5.4166
ENSG00000162695	148867	SLC30A7	protein_coding	HGNC Symbol	solute carrier family 30 member 7 [Source:HGNC Symbol;Acc:HGNC:19306]	0.735191	0.469329	1.00105	6.75626	5.80296	1.58602e-05	0.000431606	2.80758	1.66462	7.10111	7.23262	6.36164	6.56962	6.94312	6.22364	6.76774	7.11364	6.49326
ENSG00000107036	57589	RIC1	protein_coding	HGNC Symbol	RIC1 homolog, RAB6A GEF complex partner 1 [Source:HGNC Symbol;Acc:HGNC:17686]	0.674673	0.430625	0.91872	5.66743	5.80128	1.59161e-05	0.000432479	2.92924	1.59623	5.37861	6.14945	5.44786	5.41728	5.92948	5.47692	5.52932	6.27936	5.39857
ENSG00000155827	56254	RNF20	protein_coding	HGNC Symbol	ring finger protein 20 [Source:HGNC Symbol;Acc:HGNC:10062]	-0.514274	-0.700335	-0.328212	6.97913	-5.80022	1.59517e-05	0.000432796	2.77935	-1.42827	7.21816	6.66132	7.20843	7.07614	6.60152	7.10499	7.16651	6.64383	7.13125
ENSG00000166979	59271	EVA1C	protein_coding	HGNC Symbol	eva-1 homolog C [Source:HGNC Symbol;Acc:HGNC:13239]	-1.37867	-1.8775	-0.879841	2.54245	-5.79983	1.59648e-05	0.000432796	3.18528	-2.60028	1.57253	2.52715	4.26219	1.59263	2.53291	3.36316	1.22244	2.12556	3.68347
ENSG00000186193	89958	SAPCD2	protein_coding	HGNC Symbol	suppressor APC domain containing 2 [Source:HGNC Symbol;Acc:HGNC:28055]	1.15315	0.735921	1.57038	3.48056	5.79984	1.59643e-05	0.000432796	3.12937	2.22399	3.07188	4.78302	3.20135	2.70955	4.07068	3.2351	2.36489	4.46559	3.42299
ENSG00000196526	60312	AFAP1	protein_coding	HGNC Symbol	actin filament associated protein 1 [Source:HGNC Symbol;Acc:HGNC:24017]	0.594086	0.379122	0.80905	7.35705	5.79949	1.59759e-05	0.000432796	2.71081	1.50952	7.37765	7.7229	7.12543	7.31489	7.42211	6.89662	7.5047	7.76302	7.08609
ENSG00000118322	23120	ATP10B	protein_coding	HGNC Symbol	ATPase phospholipid transporting 10B (putative) [Source:HGNC Symbol;Acc:HGNC:13543]	-1.10587	-1.50616	-0.705579	2.13765	-5.79739	1.60463e-05	0.000434375	3.15816	-2.15229	0.361959	2.98933	4.05654	-0.426224	2.7367	3.92755	-1.33555	2.9394	3.98914
ENSG00000007516	8938	BAIAP3	protein_coding	HGNC Symbol	BAI1 associated protein 3 [Source:HGNC Symbol;Acc:HGNC:948]	-1.28361	-1.74835	-0.818867	4.11921	-5.79598	1.6094e-05	0.000435338	3.10568	-2.43447	3.91567	3.57185	4.54367	4.49327	3.83278	5.1521	3.9662	2.99033	4.607
ENSG00000137845	102	ADAM10	protein_coding	HGNC Symbol	ADAM metallopeptidase domain 10 [Source:HGNC Symbol;Acc:HGNC:188]	0.624895	0.398559	0.851231	7.61764	5.79375	1.61695e-05	0.000437052	2.66919	1.5421	7.8277	7.84123	7.11829	7.67982	7.61715	7.17251	7.8682	8.07706	7.35681
ENSG00000026103	355	FAS	protein_coding	HGNC Symbol	Fas cell surface death receptor [Source:HGNC Symbol;Acc:HGNC:11920]	0.810591	0.516929	1.10425	4.41086	5.79242	1.62145e-05	0.000437938	3.08429	1.75393	4.84922	4.60329	3.7143	4.80361	4.55022	3.80168	4.97228	4.59736	3.80581
ENSG00000181026	64782	AEN	protein_coding	HGNC Symbol	apoptosis enhancing nuclease [Source:HGNC Symbol;Acc:HGNC:25722]	0.898319	0.57273	1.22391	7.97791	5.78984	1.63024e-05	0.000439981	2.62558	1.86389	8.48549	8.32963	7.35467	8.18325	7.89046	6.9346	8.49892	8.45864	7.66554
ENSG00000221890	23467	NPTXR	protein_coding	HGNC Symbol	neuronal pentraxin receptor [Source:HGNC Symbol;Acc:HGNC:7954]	-1.01417	-1.38181	-0.646542	4.02404	-5.78902	1.63305e-05	0.00044041	3.07257	-2.01975	3.08442	3.91802	4.60622	3.58794	3.60566	4.88745	3.84767	3.79887	4.8801
ENSG00000135912	9654	TTLL4	protein_coding	HGNC Symbol	tubulin tyrosine ligase like 4 [Source:HGNC Symbol;Acc:HGNC:28976]	0.627739	0.400144	0.855334	5.95999	5.78791	1.63687e-05	0.000441106	2.82233	1.54514	5.10766	6.76334	6.03623	5.17604	6.50718	6.18949	5.04334	6.83008	5.98655
ENSG00000135148	10906	TRAFD1	protein_coding	HGNC Symbol	TRAF-type zinc finger domain containing 1 [Source:HGNC Symbol;Acc:HGNC:24808]	-0.561257	-0.764836	-0.357678	6.55726	-5.78542	1.64544e-05	0.000443085	2.80626	-1.47555	6.81246	6.14945	6.79216	6.61989	6.16918	6.73383	6.7143	6.27765	6.74644
ENSG00000106341	10842	PPP1R17	protein_coding	HGNC Symbol	protein phosphatase 1 regulatory subunit 17 [Source:HGNC Symbol;Acc:HGNC:16973]	-3.53905	-4.82389	-2.2542	-1.12054	-5.78018	1.66362e-05	0.000447644	2.01928	-11.6241	-0.519397	-2.3108	0.695246	0.183829	-3.06204	0.300551	-0.598587	-4.4443	-0.329353
ENSG00000272886	55802	DCP1A	protein_coding	HGNC Symbol	decapping mRNA 1A [Source:HGNC Symbol;Acc:HGNC:18714]	0.631006	0.401832	0.86018	5.40295	5.77794	1.67144e-05	0.000449411	2.89975	1.54864	5.07345	5.90546	5.26607	4.9424	5.89893	5.3222	4.90179	5.99761	5.31862
ENSG00000197122	6714	SRC	protein_coding	HGNC Symbol	SRC proto-oncogene, non-receptor tyrosine kinase [Source:HGNC Symbol;Acc:HGNC:11283]	-0.926008	-1.26255	-0.58947	4.33789	-5.77412	1.68491e-05	0.000452695	3.02104	-1.90001	3.89445	3.64805	4.83936	4.05036	4.15713	5.01347	4.17048	4.27338	4.99429
ENSG00000100325	84164	ASCC2	protein_coding	HGNC Symbol	activating signal cointegrator 1 complex subunit 2 [Source:HGNC Symbol;Acc:HGNC:24103]	0.707584	0.450345	0.964822	5.43584	5.77228	1.69144e-05	0.00045381	2.89805	1.63307	5.39381	5.98106	5.2027	5.03148	5.77191	5.10624	5.27752	5.92093	5.23688
ENSG00000157741	254048	UBN2	protein_coding	HGNC Symbol	ubinuclein 2 [Source:HGNC Symbol;Acc:HGNC:21931]	0.652977	0.415589	0.890366	5.66578	5.77224	1.69159e-05	0.00045381	2.8531	1.57241	5.29202	6.13298	5.44786	5.13803	6.15955	5.66264	5.17224	6.38304	5.60363
ENSG00000149115	85456	TNKS1BP1	protein_coding	HGNC Symbol	tankyrase 1 binding protein 1 [Source:HGNC Symbol;Acc:HGNC:19081]	0.535661	0.34089	0.730431	7.48118	5.77128	1.69499e-05	0.000454385	2.66877	1.44961	8.05146	7.54625	7.00987	7.93849	7.32059	6.8889	8.057	7.58464	6.93341
ENSG00000105429	1954	MEGF8	protein_coding	HGNC Symbol	multiple EGF like domains 8 [Source:HGNC Symbol;Acc:HGNC:3233]	-0.443865	-0.605379	-0.28235	8.9488	-5.76694	1.71049e-05	0.000458198	2.38745	-1.36024	8.97341	8.67604	9.11749	8.97432	8.55037	9.05877	9.1022	8.85905	9.22752
ENSG00000088179	5775	PTPN4	protein_coding	HGNC Symbol	protein tyrosine phosphatase, non-receptor type 4 [Source:HGNC Symbol;Acc:HGNC:9656]	0.647721	0.411944	0.883497	5.87891	5.7649	1.71782e-05	0.000458819	2.84234	1.56669	5.90775	6.28986	5.60928	5.86598	6.03862	5.4111	5.97127	6.23078	5.58553
ENSG00000103355	260429	PRSS33	protein_coding	HGNC Symbol	protease, serine 33 [Source:HGNC Symbol;Acc:HGNC:30405]	-4.28429	-5.84382	-2.72476	-0.313168	-5.76488	1.71792e-05	0.000458819	2.12103	-19.4849	-0.375007	-3.04776	1.07139	0.280045	-4.647	1.72139	1.37717	-0.74386	1.54512
ENSG00000182872	8241	RBM10	protein_coding	HGNC Symbol	RNA binding motif protein 10 [Source:HGNC Symbol;Acc:HGNC:9896]	0.483633	0.307595	0.659672	6.85782	5.76521	1.71673e-05	0.000458819	2.65018	1.39826	6.12976	7.59037	6.99202	6.04267	7.46772	7.04462	6.04623	7.41485	6.99215
ENSG00000185787	10933	MORF4L1	protein_coding	HGNC Symbol	mortality factor 4 like 1 [Source:HGNC Symbol;Acc:HGNC:16989]	0.505579	0.321554	0.689604	6.77028	5.76525	1.71658e-05	0.000458819	2.67034	1.41969	6.1358	7.39622	6.88927	6.09651	7.41741	6.94021	6.00529	7.28914	6.76265
ENSG00000151233	283464	GXYLT1	protein_coding	HGNC Symbol	glucoside xylosyltransferase 1 [Source:HGNC Symbol;Acc:HGNC:27482]	1.04578	0.664929	1.42662	5.90676	5.76227	1.72734e-05	0.000460354	2.86186	2.06448	6.65737	6.52273	5.38977	6.05462	5.83581	5.01701	6.35483	6.26737	5.06133
ENSG00000160685	51043	ZBTB7B	protein_coding	HGNC Symbol	zinc finger and BTB domain containing 7B [Source:HGNC Symbol;Acc:HGNC:18668]	0.756145	0.480756	1.03153	6.16747	5.76187	1.72879e-05	0.000460354	2.80529	1.68897	6.40448	6.43941	5.6052	6.18926	6.28004	5.61431	6.28487	6.73623	5.9534
ENSG00000168487	649	BMP1	protein_coding	HGNC Symbol	bone morphogenetic protein 1 [Source:HGNC Symbol;Acc:HGNC:1067]	0.676794	0.430343	0.923245	7.78889	5.76277	1.72553e-05	0.000460354	2.59628	1.59858	8.35599	7.91874	7.17167	8.03213	7.68755	7.13222	8.24544	8.15026	7.406
ENSG00000189127	340120	ANKRD34B	protein_coding	HGNC Symbol	ankyrin repeat domain 34B [Source:HGNC Symbol;Acc:HGNC:33736]	-2.90032	-3.95658	-1.84405	-1.25385	-5.76207	1.72809e-05	0.000460354	2.36183	-7.46591	-1.5974	-1.82537	0.695246	-3.08919	-3.06204	1.01878	-2.92051	-1.27437	0.770182
ENSG00000259330	NA	INAFM2	antisense	HGNC Symbol	InaF motif containing 2 [Source:HGNC Symbol;Acc:HGNC:35165]	1.45375	0.9242	1.98331	2.35875	5.76084	1.73254e-05	0.000461009	3.12198	2.7392	2.33071	3.3729	2.08317	1.86501	2.94546	1.12771	2.38934	3.20675	1.90769
ENSG00000100883	6729	SRP54	protein_coding	HGNC Symbol	signal recognition particle 54 [Source:HGNC Symbol;Acc:HGNC:11301]	0.791137	0.502892	1.07938	6.52687	5.75964	1.73694e-05	0.000461156	2.75275	1.73044	6.9266	7.11169	6.02406	6.39664	6.64359	6.04245	6.63471	6.8219	6.14019
ENSG00000101343	51340	CRNKL1	protein_coding	HGNC Symbol	crooked neck pre-mRNA splicing factor 1 [Source:HGNC Symbol;Acc:HGNC:15762]	-0.585797	-0.799226	-0.372368	6.21054	-5.75969	1.73675e-05	0.000461156	2.80851	-1.50087	6.53131	5.71268	6.39981	6.46476	5.77401	6.35968	6.57734	5.79768	6.27762
ENSG00000108582	1362	CPD	protein_coding	HGNC Symbol	carboxypeptidase D [Source:HGNC Symbol;Acc:HGNC:2301]	0.502559	0.319473	0.685645	8.33807	5.7602	1.73487e-05	0.000461156	2.45167	1.41673	8.09938	8.68483	8.16804	8.03773	8.52621	8.11516	8.27322	8.86589	8.27215
ENSG00000184743	25923	ATL3	protein_coding	HGNC Symbol	atlastin GTPase 3 [Source:HGNC Symbol;Acc:HGNC:24526]	0.652076	0.414333	0.889819	6.85095	5.75567	1.75146e-05	0.000464325	2.68899	1.57143	7.01526	7.34991	6.629	6.69381	6.9955	6.38047	6.8327	7.1964	6.56546
ENSG00000197563	23556	PIGN	protein_coding	HGNC Symbol	phosphatidylinositol glycan anchor biosynthesis class N [Source:HGNC Symbol;Acc:HGNC:8967]	0.692763	0.440186	0.945339	5.66072	5.75568	1.75142e-05	0.000464325	2.85345	1.61638	5.92005	6.02994	5.14207	5.59614	5.95755	5.35338	5.73651	5.89221	5.31862
ENSG00000131828	5160	PDHA1	protein_coding	HGNC Symbol	pyruvate dehydrogenase (lipoamide) alpha 1 [Source:HGNC Symbol;Acc:HGNC:8806]	-0.633577	-0.86464	-0.402514	6.28355	-5.75407	1.75737e-05	0.000465547	2.80929	-1.55141	7.04285	5.72373	6.17477	6.84598	5.60921	6.35828	6.91079	5.58775	6.29861
ENSG00000070540	55062	WIPI1	protein_coding	HGNC Symbol	WD repeat domain, phosphoinositide interacting 1 [Source:HGNC Symbol;Acc:HGNC:25471]	0.867332	0.550917	1.18375	5.26888	5.75219	1.76432e-05	0.000467023	2.91029	1.82429	5.84462	5.3799	4.38621	5.45126	5.49127	4.65242	5.68064	5.64978	4.88381
ENSG00000118985	22936	ELL2	protein_coding	HGNC Symbol	elongation factor for RNA polymerase II 2 [Source:HGNC Symbol;Acc:HGNC:17064]	1.06833	0.678565	1.45809	4.6791	5.75186	1.76554e-05	0.000467023	2.99984	2.097	5.75918	5.09008	4.0141	5.55827	4.64532	3.51126	5.56733	4.48348	3.4829
ENSG00000215386	NA	MIR99AHG	lincRNA	HGNC Symbol	mir-99a-let-7c cluster host gene [Source:HGNC Symbol;Acc:HGNC:1274]	0.788665	0.500804	1.07653	6.3395	5.7493	1.77507e-05	0.0004692	2.7548	1.72748	6.30615	6.7396	5.93426	6.65284	6.92617	5.98388	6.37793	6.36547	5.76918
ENSG00000234622	NA	RP13-297E16.5	lincRNA	Clone-based (Vega)		3.08811	1.96083	4.21538	-3.504	5.74868	1.77738e-05	0.000469464	2.19926	8.50379	-4.76732	-1.82537	-4.85934	-4.67415	-1.83965	-4.65365	-2.92051	-1.27437	-4.72167
ENSG00000138356	316	AOX1	protein_coding	HGNC Symbol	aldehyde oxidase 1 [Source:HGNC Symbol;Acc:HGNC:553]	-1.98325	-2.70761	-1.25888	0.249073	-5.74546	1.78945e-05	0.000471707	2.90388	-3.95383	-0.679861	-0.384797	1.44444	-0.0302956	-0.254683	1.6862	-1.33555	-0.196372	1.99257
ENSG00000150907	2308	FOXO1	protein_coding	HGNC Symbol	forkhead box O1 [Source:HGNC Symbol;Acc:HGNC:3819]	-0.789119	-1.07734	-0.500895	4.89636	-5.74537	1.78981e-05	0.000471707	2.92559	-1.72802	5.17958	4.47318	5.3945	4.91644	4.46934	5.10957	5.04334	4.34034	5.14097
ENSG00000214189	NA	ZNF788	protein_coding	HGNC Symbol	zinc finger family member 788 [Source:HGNC Symbol;Acc:HGNC:33112]	1.20826	0.766979	1.64955	3.31081	5.74576	1.78832e-05	0.000471707	3.06496	2.3106	3.26058	4.20333	2.54154	3.72245	3.67041	2.74723	3.56598	3.55005	2.53572
ENSG00000122592	3204	HOXA7	protein_coding	HGNC Symbol	homeobox A7 [Source:HGNC Symbol;Acc:HGNC:5108]	-2.52572	-3.44854	-1.6029	0.596534	-5.74346	1.79699e-05	0.00047325	2.81884	-5.7586	0.0906568	-1.82537	1.64845	1.15874	-0.559538	1.65014	0.986376	0.199556	2.0198
ENSG00000145386	890	CCNA2	protein_coding	HGNC Symbol	cyclin A2 [Source:HGNC Symbol;Acc:HGNC:1578]	1.5024	0.953411	2.0514	2.9415	5.74282	1.79942e-05	0.000473544	3.00338	2.83315	0.186872	4.31856	2.50698	1.25659	4.92096	3.43911	0.986376	5.02127	3.83675
ENSG00000160072	83858	ATAD3B	protein_coding	HGNC Symbol	ATPase family, AAA domain containing 3B [Source:HGNC Symbol;Acc:HGNC:24007]	0.714669	0.453487	0.975851	5.74187	5.74206	1.80229e-05	0.000473953	2.81758	1.64111	5.81293	6.22136	5.35619	5.97421	6.04037	5.41379	5.83993	5.82833	5.18972
ENSG00000001461	57185	NIPAL3	protein_coding	HGNC Symbol	NIPA like domain containing 3 [Source:HGNC Symbol;Acc:HGNC:25233]	-0.909907	-1.24251	-0.577307	4.65733	-5.74092	1.80665e-05	0.000474684	2.91276	-1.87892	3.90156	4.24072	5.11076	4.49327	4.43781	5.46918	4.32425	4.55288	5.38555
ENSG00000260916	9236	CCPG1	protein_coding	HGNC Symbol	cell cycle progression 1 [Source:HGNC Symbol;Acc:HGNC:24227]	0.941607	0.597403	1.28581	4.36606	5.74063	1.80771e-05	0.000474684	2.98266	1.92067	4.62284	4.74449	3.4938	4.84352	4.46413	3.74296	5.07384	4.57529	3.73366
ENSG00000260916	693213	CCPG1	protein_coding	HGNC Symbol	cell cycle progression 1 [Source:HGNC Symbol;Acc:HGNC:24227]	0.941607	0.597403	1.28581	4.36606	5.74063	1.80771e-05	0.000474684	2.98266	1.92067	4.62284	4.74449	3.4938	4.84352	4.46413	3.74296	5.07384	4.57529	3.73366
ENSG00000136636	51133	KCTD3	protein_coding	HGNC Symbol	potassium channel tetramerization domain containing 3 [Source:HGNC Symbol;Acc:HGNC:21305]	-0.677832	-0.925774	-0.42989	5.64529	-5.73691	1.82194e-05	0.000477893	2.87204	-1.59973	6.67614	4.76602	5.48606	6.61067	4.80215	5.54234	6.68373	4.83415	5.40632
ENSG00000171055	9637	FEZ2	protein_coding	HGNC Symbol	fasciculation and elongation protein zeta 2 [Source:HGNC Symbol;Acc:HGNC:3660]	-0.591207	-0.807469	-0.374945	7.11645	-5.73674	1.8226e-05	0.000477893	2.63519	-1.50651	7.52701	6.69314	7.35407	7.27385	6.7608	7.29582	7.48214	6.53941	7.12186
ENSG00000125459	55154	MSTO1	protein_coding	HGNC Symbol	misato 1, mitochondrial distribution and morphology regulator [Source:HGNC Symbol;Acc:HGNC:29678]	1.20127	0.761469	1.64107	3.39178	5.73177	1.84173e-05	0.000482557	3.01133	2.29942	3.13354	4.58886	3.28532	2.99118	3.86475	2.62248	2.87823	4.12175	3.03988
ENSG00000110713	4928	NUP98	protein_coding	HGNC Symbol	nucleoporin 98 [Source:HGNC Symbol;Acc:HGNC:8068]	0.512116	0.324598	0.699635	6.69603	5.731	1.84473e-05	0.000482991	2.62469	1.42614	6.27639	7.10579	6.68707	6.17369	7.19731	6.59131	6.23515	7.25831	6.7393
ENSG00000071655	53615	MBD3	protein_coding	HGNC Symbol	methyl-CpG binding domain protein 3 [Source:HGNC Symbol;Acc:HGNC:6918]	-0.516759	-0.706039	-0.327479	7.57209	-5.72913	1.85201e-05	0.000484545	2.52591	-1.43074	7.48977	7.23185	7.85855	7.56991	7.22066	7.74376	7.62863	7.51099	7.89465
ENSG00000066117	6602	SMARCD1	protein_coding	HGNC Symbol	SWI/SNF related, matrix associated, actin dependent regulator of chromatin, subfamily d, member 1 [Source:HGNC Symbol;Acc:HGNC:11106]	-0.560826	-0.766335	-0.355317	6.33107	-5.72668	1.86156e-05	0.00048669	2.70821	-1.47511	6.45607	5.97553	6.53244	6.33638	6.0595	6.57818	6.48958	5.97039	6.58154
ENSG00000144560	9686	VGLL4	protein_coding	HGNC Symbol	vestigial like family member 4 [Source:HGNC Symbol;Acc:HGNC:28966]	-0.521818	-0.713116	-0.330521	7.69428	-5.72422	1.87125e-05	0.000488865	2.50777	-1.43576	7.88709	7.21707	7.84175	7.69953	7.34204	7.91122	7.90206	7.54261	7.90518
ENSG00000173653	9986	RCE1	protein_coding	HGNC Symbol	Ras converting CAAX endopeptidase 1 [Source:HGNC Symbol;Acc:HGNC:13721]	0.719312	0.45538	0.983243	4.9222	5.71915	1.89132e-05	0.000493751	2.8732	1.6464	5.18542	5.10029	4.47828	5.19467	5.11289	4.38253	5.3067	5.17592	4.36314
ENSG00000139636	55716	LMBR1L	protein_coding	HGNC Symbol	limb development membrane protein 1 like [Source:HGNC Symbol;Acc:HGNC:18268]	0.579895	0.367022	0.792768	6.45359	5.71655	1.9017e-05	0.000496099	2.61789	1.49474	5.72553	6.92138	6.35194	5.91924	7.04169	6.52315	5.84657	7.20361	6.54921
ENSG00000176490	148252	DIRAS1	protein_coding	HGNC Symbol	DIRAS family GTPase 1 [Source:HGNC Symbol;Acc:HGNC:19127]	-1.03708	-1.41802	-0.65614	4.28136	-5.71298	1.91604e-05	0.000499477	2.93457	-2.05207	4.73849	3.30391	4.54367	4.50327	3.36981	4.48335	4.87607	3.99449	4.7192
ENSG00000132639	6616	SNAP25	protein_coding	HGNC Symbol	synaptosome associated protein 25 [Source:HGNC Symbol;Acc:HGNC:11132]	1.32692	0.839209	1.81462	3.12293	5.70939	1.93058e-05	0.000502903	2.99362	2.50866	3.03358	4.27116	2.60826	3.00533	3.28964	2.33504	2.99437	3.97776	2.59121
ENSG00000129946	25759	SHC2	protein_coding	HGNC Symbol	SHC adaptor protein 2 [Source:HGNC Symbol;Acc:HGNC:29869]	-0.984932	-1.34701	-0.622851	4.99526	-5.70828	1.93511e-05	0.000503717	2.82378	-1.97922	4.79301	4.32438	5.42721	5.03838	5.00584	5.84121	4.74955	4.36627	5.41147
ENSG00000113083	4015	LOX	protein_coding	HGNC Symbol	lysyl oxidase [Source:HGNC Symbol;Acc:HGNC:6664]	1.36513	0.86318	1.86708	2.57467	5.70714	1.93977e-05	0.000504566	2.99235	2.576	2.07817	4.22214	2.60826	0.880437	3.62446	2.21672	1.4718	3.57251	2.4975
ENSG00000128833	55930	MYO5C	protein_coding	HGNC Symbol	myosin VC [Source:HGNC Symbol;Acc:HGNC:7604]	-1.16782	-1.59726	-0.738369	2.77393	-5.70651	1.94234e-05	0.000504868	3.00102	-2.24671	2.68389	2.23764	3.72186	2.24471	2.5914	3.57036	2.38934	2.2422	3.28395
ENSG00000178078	55620	STAP2	protein_coding	HGNC Symbol	signal transducing adaptor family member 2 [Source:HGNC Symbol;Acc:HGNC:30430]	-1.03764	-1.41926	-0.656012	3.8146	-5.70577	1.94538e-05	0.000504926	2.95861	-2.05286	4.29607	2.98933	4.25179	4.15557	2.88438	3.85018	4.29218	3.38225	4.22961
ENSG00000185043	10519	CIB1	protein_coding	HGNC Symbol	calcium and integrin binding 1 [Source:HGNC Symbol;Acc:HGNC:16920]	0.847969	0.536101	1.15984	5.89876	5.70578	1.94535e-05	0.000504926	2.70264	1.79997	5.95121	6.72428	5.60111	5.49703	6.08686	5.51503	5.72934	6.41911	5.56489
ENSG00000163249	151195	CCNYL1	protein_coding	HGNC Symbol	cyclin Y like 1 [Source:HGNC Symbol;Acc:HGNC:26868]	1.03651	0.655064	1.41796	3.13504	5.70223	1.95994e-05	0.000508035	2.97541	2.05126	3.13354	3.58159	2.52436	3.12675	3.80008	2.79757	2.75191	3.77002	2.72954
ENSG00000163249	100616361	CCNYL1	protein_coding	HGNC Symbol	cyclin Y like 1 [Source:HGNC Symbol;Acc:HGNC:26868]	1.03651	0.655064	1.41796	3.13504	5.70223	1.95994e-05	0.000508035	2.97541	2.05126	3.13354	3.58159	2.52436	3.12675	3.80008	2.79757	2.75191	3.77002	2.72954
ENSG00000169992	57555	NLGN2	protein_coding	HGNC Symbol	neuroligin 2 [Source:HGNC Symbol;Acc:HGNC:14290]	-0.698986	-0.956224	-0.441749	5.52805	-5.70217	1.96018e-05	0.000508035	2.72038	-1.62336	4.827	5.28166	6.10572	5.20083	5.42312	6.12032	4.93539	5.64714	6.21128
ENSG00000188674	389073	C2orf80	protein_coding	HGNC Symbol	chromosome 2 open reading frame 80 [Source:HGNC Symbol;Acc:HGNC:34352]	-1.8056	-2.47022	-1.14099	1.52807	-5.70109	1.96468e-05	0.000508833	2.97855	-3.49575	0.724529	0.652678	3.21212	1.34822	1.33028	2.48591	1.10923	0.600094	2.28956
ENSG00000071127	9948	WDR1	protein_coding	HGNC Symbol	WD repeat domain 1 [Source:HGNC Symbol;Acc:HGNC:12754]	0.536971	0.33929	0.734652	9.03542	5.70022	1.9683e-05	0.000509403	2.29548	1.45092	10.075	8.94953	8.38695	9.74469	8.95697	8.3011	9.8741	8.70719	8.32324
ENSG00000057252	6646	SOAT1	protein_coding	HGNC Symbol	sterol O-acyltransferase 1 [Source:HGNC Symbol;Acc:HGNC:11177]	-0.667744	-0.913788	-0.4217	5.81887	-5.69511	1.9896e-05	0.000514546	2.7222	-1.58859	6.26403	5.44008	6.06473	6.03923	5.18114	5.95646	6.09908	5.36466	5.96045
ENSG00000175906	379	ARL4D	protein_coding	HGNC Symbol	ADP ribosylation factor like GTPase 4D [Source:HGNC Symbol;Acc:HGNC:656]	-1.48033	-2.0259	-0.934751	1.9032	-5.69388	1.99478e-05	0.000515514	2.9579	-2.79012	2.63356	0.724827	2.43528	2.62047	0.779264	2.19184	2.23599	1.11029	2.39727
ENSG00000116661	26232	FBXO2	protein_coding	HGNC Symbol	F-box protein 2 [Source:HGNC Symbol;Acc:HGNC:13581]	-1.5233	-2.08508	-0.961514	3.81964	-5.69012	2.01064e-05	0.000518659	2.95588	-2.87447	4.83816	2.26209	3.93182	4.8157	2.36423	3.51126	5.27424	2.83182	4.54746
ENSG00000144057	84620	ST6GAL2	protein_coding	HGNC Symbol	ST6 beta-galactoside alpha-2,6-sialyltransferase 2 [Source:HGNC Symbol;Acc:HGNC:10861]	-1.40252	-1.91978	-0.885267	1.79946	-5.68997	2.01128e-05	0.000518659	2.96785	-2.64364	1.70841	0.921864	2.59187	1.55467	1.37537	2.31214	1.7983	1.17041	2.76215
ENSG00000183762	83999	KREMEN1	protein_coding	HGNC Symbol	kringle containing transmembrane protein 1 [Source:HGNC Symbol;Acc:HGNC:17550]	-0.783474	-1.07242	-0.49453	4.53979	-5.69004	2.01096e-05	0.000518659	2.80334	-1.72127	3.8437	4.41984	5.25049	3.80563	4.27484	5.2874	3.93331	4.77729	5.26559
ENSG00000104953	79816	TLE6	protein_coding	HGNC Symbol	transducin like enhancer of split 6 [Source:HGNC Symbol;Acc:HGNC:30788]	-2.12602	-2.91068	-1.34136	1.63371	-5.68582	2.02898e-05	0.000522847	2.88134	-4.36512	2.10304	-0.545262	1.82716	2.93318	0.482282	2.50623	2.38934	0.509897	2.4975
ENSG00000128268	4248	MGAT3	protein_coding	HGNC Symbol	mannosyl (beta-1,4-)-glycoprotein beta-1,4-N-acetylglucosaminyltransferase [Source:HGNC Symbol;Acc:HGNC:7046]	-1.36868	-1.87392	-0.863431	2.562	-5.68465	2.03396e-05	0.000523756	2.97044	-2.58234	2.41258	2.10874	3.13501	2.9769	1.50275	3.16014	3.08698	1.62179	3.05312
ENSG00000150625	2823	GPM6A	protein_coding	HGNC Symbol	glycoprotein M6A [Source:HGNC Symbol;Acc:HGNC:4460]	0.357062	0.225201	0.488923	9.28899	5.68241	2.04362e-05	0.000525866	2.05984	1.28082	8.48697	9.81507	9.61493	8.32673	9.86999	9.50993	8.44963	10.0263	9.50135
ENSG00000157557	2114	ETS2	protein_coding	HGNC Symbol	ETS proto-oncogene 2, transcription factor [Source:HGNC Symbol;Acc:HGNC:3489]	-1.03673	-1.41967	-0.653785	3.54202	-5.68117	2.04898e-05	0.000526869	2.92288	-2.05157	4.03681	2.6434	3.78812	3.70523	3.08771	3.88939	3.78454	2.88662	4.05641
[truncated: 34,260 more rows]

## Sheet: B67 TRIM26i.1 DEGs, FDR < 0.05
Feature_ID	entrezgene	external_gene_name	gene_biotype	external_gene_source	description	logFC	CI.L	CI.R	AveExpr	t	P.Value	adj.P.Val	B	linearFC	sample.b67_sh4051_expt_3	sample.b67_sh4050_expt_3	sample.b67_shc002_expt_3	sample.b67_sh4051_expt_2	sample.b67_sh4050_expt_2	sample.b67_shc002_expt_2	sample.b67_sh4051_expt_1	sample.b67_sh4050_expt_1	sample.b67_shc002_expt_1
[truncated: 5,165 more rows]

[truncated: 2 more sheets: B67 TRIM26i.2 DEGs, B67 TRIM26i.2 DEGs, FDR < 0.05]
