# Supplementary material for: Competitive binding of E3 ligases TRIM26 and WWP2 controls SOX2 in glioblastoma
Source: Nat Commun. 2021 Nov 3;12:6321. doi: 10.1038/s41467-021-26653-6 (PMC8566473; doi:10.1038/s41467-021-26653-6)
Supplement: Supplementary file 6 — Source Data [file 41467_2021_26653_MOESM6_ESM.zip]

Archive with 4 entries (4 files):
- Uncropped Images.FINAL.pdf
- __MACOSX/._Uncropped Images.FINAL.pdf
- Source data statsistical analyses and parameters.FINAL.xlsx
- __MACOSX/._Source data statsistical analyses and parameters.FINAL.xlsx
