# Supplementary material for: Competitive binding of E3 ligases TRIM26 and WWP2 controls SOX2 in glioblastoma
Source: Nat Commun. 2021 Nov 3;12:6321. doi: 10.1038/s41467-021-26653-6 (PMC8566473; doi:10.1038/s41467-021-26653-6)
Supplement: Supplementary file 6 — Source Data [file 41467_2021_26653_MOESM6_ESM.zip › Source data statsistical analyses and parameters.FINAL.xlsx]

## Sheet: Fig 1B
			CELL LINE BT87								CELL LINE B67						CELL LINE B36									CELL LINE B66
EXPT 1							EXPT 1							EXPT 1									EXPT 1
	Time	SOX2	TUBULIN	SOX2 Norm to Tubulin	Norm SOX2 Rel to 0HR			Time	SOX2	TUBULIN	SOX2 Norm to Tubulin	Norm SOX2 Rel to 0HR			Time	SOX2	TUBULIN	SOX2 Norm to Tubulin	Norm SOX2 Rel to 0HR					Time	SOX2	TUBULIN	SOX2 Norm to Tubulin	Norm SOX2 Rel to 0HR
	0HR	31053	19757	1.57175	1			0HR	27718	21212	1.30671	1			0HR	28217	20333	1.38774	1					0HR	25267	18395	1.37358	1
	8HR	28500	16600	1.71687	1.09233			8HR	15170	22442	0.675965	0.517302			8HR	22909	20490	1.11806	0.805666					8HR	18612	19738	0.942953	0.686493
	12HR	26283	17302	1.51907	0.966487			12HR	11762	22663	0.518996	0.397176			16HR	12372	21849	0.56625	0.408036					16HR	10326	19992	0.516507	0.37603
	16HR	19414	18250	1.06378	0.676814
EXPT 2							EXPT 2							EXPT 2									EXPT 2
	Time	SOX2	TUBULIN	SOX2 Norm to Tubulin	Norm SOX2 Rel to 0HR			Time	SOX2	TUBULIN	SOX2 Norm to Tubulin	Norm SOX2 Rel to 0HR			Time	SOX2	TUBULIN	SOX2 Norm to Tubulin	Norm SOX2 Rel to 0HR					Time	SOX2	TUBULIN	SOX2 Norm to Tubulin	Norm SOX2 Rel to 0HR
	0HR	25334	20269	1.24989	1			0HR	25378	22141	1.1462	1			0HR	26803	18836	1.42297	1					0HR	28887	22528	1.28227	1
	8HR	25440	17178	1.48096	1.18488			8HR	15822	20890	0.757396	0.660789			8HR	18992	17602	1.07897	0.758253					8HR	16844	21099	0.798332	0.622592
	12HR	22066	18991	1.16192	0.929618			12HR	12810	23307	0.54962	0.479515			16HR	14085	17693	0.796078	0.559449					16HR	13613	20074	0.678141	0.528859
	16HR	16960	18867	0.898924	0.719203
							EXPT 3							EXPT 3									EXPT 3
								Time	SOX2	TUBULIN	SOX2 Norm to Tubulin	Norm SOX2 Rel to 0HR			Time	SOX2	TUBULIN	SOX2 Norm to Tubulin	Norm SOX2 Rel to 0HR					Time	SOX2	TUBULIN	SOX2 Norm to Tubulin	Norm SOX2 Rel to 0HR
								0HR	29234	22262	1.31318	1			0HR	25101	17617	1.42482	1					0HR	26254	21306	1.23224	1
								8HR	16924	22051	0.767494	0.584454			8HR	11943	20974	0.569419	0.399644					8HR	19582	21960	0.891712	0.723654
								12HR	14089	21844	0.644983	0.491161			16HR	9167	18874	0.485695	0.340882					16HR	13110	18874	0.694606	0.563696
								B67 0HR vs 8HR Unpaired t test							B36 0HR vs 8HR Unpaired t test									B66 0HR vs 8HR Unpaired t test
								P value	0.0006						P value	0.0544								P value	0.0004
								P value summary	***						P value summary	ns								P value summary	***
								Significantly different (P < 0.05)?	Yes						Significantly different (P < 0.05)?	No								Significantly different (P < 0.05)?	Yes
								One- or two-tailed P value?	Two-tailed						One- or two-tailed P value?	Two-tailed								One- or two-tailed P value?	Two-tailed
								t, df	t=9.952, df=4						t, df	t=2.695, df=4								t, df	t=10.92, df=4
								B67 0HR vs 12HR Unpaired t test							B36 0HR vs 16HR Unpaired t test									B66 0HR vs 16HR Unpaired t test
								P value	<0.0001						P value	0.001								P value	0.0009
								P value summary	****						P value summary	***								P value summary	***
								Significantly different (P < 0.05)?	Yes						Significantly different (P < 0.05)?	Yes								Significantly different (P < 0.05)?	Yes
								One- or two-tailed P value?	Two-tailed						One- or two-tailed P value?	Two-tailed								One- or two-tailed P value?	Two-tailed
								t, df	t=18.39, df=4						t, df	t=8.724, df=4								t, df	t=8.857, df=4

## Sheet: Fig 1H
	TRIM26 mRNA expression (log2) - RNA-seq
	Normal	GBM			Normal vs GBM, Unpaired t test
	9.60665	10.0366			P value	0.0076
	9.49908	10.4547			P value summary	**
	9.36675	10.5312			Significantly different (P < 0.05)?	Yes
	9.64013	9.89762			One- or two-tailed P value?	Two-tailed
		10.19			t, df	t=2.709, df=144
		9.82018
		9.58552
		9.66916
		10.197
		9.90165
		10.0591
		10.2033
		10.4317
		10.1161
		10.0804
		9.40472
		9.87829
		10.5851
		10.2875
		9.83659
		9.69431
		9.31575
		10.0938
		9.72772
		10.1106
		10.3658
		9.88212
		10.0215
		10.0825
		9.94332
		9.86514
		9.70874
		10.0338
		10.5284
		10.197
		10.073
		10.3269
		10.2994
		10.0187
		9.99942
		9.70929
		9.92324
		9.97211
		9.85027
		10.2024
		10.6206
		10.0691
		10.5904
		9.60325
		9.93699
		9.89122
		10.1146
		9.7763
		9.82796
		9.76569
		9.49688
		10.2163
		10.5932
		10.5151
		9.9696
		10.0286
		10.7968
		10.4066
		9.95966
		9.80052
		9.10998
		10.9424
		9.69561
		9.94099
		9.65668
		10.0128
		10.0298
		10.1432
		9.47813
		10.4681
		9.3873
		9.96409
		8.6396
		9.45244
		10.1245
		10.7383
		10.1984
		10.364
		10.7443
		10.399
		10.207
		10.1428
		10.6055
		10.1882
		9.3908
		10.6573
		9.9834
		10.1624
		10.3343
		10.404
		10.2647
		10.3385
		8.65544
		9.91597
		10.1173
		10.7094
		10.3366
		10.5098
		10.0457
		9.97876
		9.71201
		10.2755
		10.5479
		10.3246
		9.76444
		10.0348
		9.8686
		10.5078
		10.4397
		10.0201
		10.2788
		9.73701
		10.1452
		10.2229
		10.1124
		9.54537
		10.6683
		9.77812
		9.8292
		10.4856
		10.7582
		10.6832
		10.3184
		10.0602
		9.35778
		10.2547
		10.2179
		10.1475
		9.43459
		10.0823
		9.47666
		10.1092
		10.3874
		9.88059
		9.54391
		10.1305
		10.0783

## Sheet: Fig 1J
Neftel et al. Cell. 2019
Smart-seq2 data
Sample	macro.trim26	malig.trim26	oligo.trim26	tcell.trim26
MGH101-P1-A04	0	0	0	0
MGH101-P1-A05	0	0	0	0
MGH101-P1-A07	0	0	0	0
MGH101-P1-A09	0	0	0	0
MGH101-P1-A10	0.0747772	0.0747772	0.0747772	0.0747772
MGH101-P1-A11	0.256523	0.256523	0.256523	0.256523
MGH101-P1-B03	0	0	0	0
MGH101-P1-B04	0	0	0	0
MGH101-P1-B06	0	0	0	0
MGH101-P1-B09	0	0	0	0
MGH101-P1-B10	0	0	0	0
MGH101-P1-B11	0	0	0	0
MGH101-P1-B12	0	0	0	0
MGH101-P1-C03	0	0	0	0
MGH101-P1-C04	0	0	0	0
MGH101-P1-C05	0	0	0	0
MGH101-P1-C06	0	0	0	0
MGH101-P1-C07	0	0	0	0
MGH101-P1-C09	0	0	0	0
MGH101-P1-C12	0	0	0	0
MGH101-P1-D04	0	0	0	0
MGH101-P1-D05	0	0	0	0
MGH101-P1-D07	0	0	0	0
MGH101-P1-D08	0	0	0	0
MGH101-P1-D09	0	0	0	0
MGH101-P1-D10	0	0	0	0
MGH101-P1-D11	0	0	0	0
MGH101-P1-D12	0	0	0	0
MGH101-P1-E03	0	0	0	0
MGH101-P1-E04	2.5272	2.5272	2.5272	2.5272
MGH101-P1-E09	0	0	0	0
MGH101-P1-E10	0	0	0	0
MGH101-P1-E12	0	0	0	0
MGH101-P1-F04	0	0	0	0
MGH101-P1-F06	0	0	0	0
MGH101-P1-F08	0	0	0	0
MGH101-P1-F09	0	0	0	0
MGH101-P1-F10	0.436826	0.436826	0.436826	0.436826
MGH101-P1-F11	0	0	0	0
MGH101-P1-G02	0	0	0	0
MGH101-P1-G03	0	0	0	0
MGH101-P1-G10	0	0	0	0
MGH101-P1-G11	0	0	0	0
MGH101-P1-G12	0	0	0	0
MGH101-P1-H04	0	0	0	0
MGH101-P1-H10	0	0	0	0
MGH101-P1-H12	0	0	0	0
MGH102-P1-B02	1.30241	1.30241	1.30241	1.30241
MGH102-P1-B03	0	0	0	0
MGH102-P1-B07	0	0	0	0
MGH102-P1-B12	0	0	0	0
MGH102-P1-C06	0	0	0	0
MGH102-P1-C09	0	0	0	0
MGH102-P1-C12	1.05974	1.05974	1.05974	1.05974
MGH102-P1-D10	0	0	0	0
MGH102-P1-E02	0.484926	0.484926	0.484926	0.484926
MGH102-P1-E03	0	0	0	0
MGH102-P1-E05	0	0	0	0
MGH102-P1-E07	0.824858	0.824858	0.824858	0.824858
MGH102-P1-G07	0	0	0	0
MGH102-P1-G08	0.153519	0.153519	0.153519	0.153519
MGH102-P1-H04	0	0	0	0
MGH102-P1-H06	0	0	0	0
MGH102-P1-H09	1.0944	1.0944	1.0944	1.0944
MGH102-P11-A02	1.29848	1.29848	1.29848	1.29848
MGH102-P11-A03	0	0	0	0
MGH102-P11-A04	0	0	0	0
MGH102-P11-A06	0	0	0	0
MGH102-P11-A08	1.14113	1.14113	1.14113	1.14113
MGH102-P11-A09	0	0	0	0
MGH102-P11-A10	0	0	0	0
MGH102-P11-A11	0	0	0	0
MGH102-P11-B02	0	0	0	0
MGH102-P11-B03	1.18377	1.18377	1.18377	1.18377
MGH102-P11-B04	0	0	0	0
MGH102-P11-B06	0	0	0	0
MGH102-P11-B07	0.902947	0.902947	0.902947	0.902947
MGH102-P11-B09	0	0	0	0
MGH102-P11-B10	1.77875	1.77875	1.77875	1.77875
MGH102-P11-B11	0	0	0	0
MGH102-P11-C03	1.11765	1.11765	1.11765	1.11765
MGH102-P11-C04	0	0	0	0
MGH102-P11-C05	0	0	0	0
MGH102-P11-C07	0	0	0	0
MGH102-P11-C08	0	0	0	0
MGH102-P11-C09	0	0	0	0
MGH102-P11-C10	0	0	0	0
MGH102-P11-C11	0	0	0	0
MGH102-P11-D01	0	0	0	0
MGH102-P11-D02	0	0	0	0
MGH102-P11-D06	0	0	0	0
MGH102-P11-D07	0	0	0	0
MGH102-P11-D09	1.45119	1.45119	1.45119	1.45119
MGH102-P11-D12	0	0	0	0
MGH102-P11-E01	0	0	0	0
MGH102-P11-E04	0	0	0	0
MGH102-P11-E06	0	0	0	0
MGH102-P11-E08	0	0	0	0
MGH102-P11-E11	1.08221	1.08221	1.08221	1.08221
MGH102-P11-F01	0.964678	0.964678	0.964678	0.964678
MGH102-P11-F02	0	0	0	0
MGH102-P11-F04	0.633856	0.633856	0.633856	0.633856
MGH102-P11-F05	0.783849	0.783849	0.783849	0.783849
MGH102-P11-F08	0	0	0	0
MGH102-P11-F09	1.51226	1.51226	1.51226	1.51226
MGH102-P11-F11	0	0	0	0
MGH102-P11-G04	0.977007	0.977007	0.977007	0.977007
MGH102-P11-G05	1.44949	1.44949	1.44949	1.44949
MGH102-P11-G06	0	0	0	0
MGH102-P11-G07	0.290116	0.290116	0.290116	0.290116
MGH102-P11-G09	0	0	0	0
MGH102-P11-H03	0	0	0	0
MGH102-P11-H05	1.36445	1.36445	1.36445	1.36445
MGH102-P11-H08	0	0	0	0
MGH102-P11-H10	0	0	0	0
MGH102-P11-H11	0	0	0	0
MGH102-P3-A02	0	0	0	0
MGH102-P3-A04	0	0	0	0
MGH102-P3-A12	0	0	0	0
MGH102-P3-B05	0	0	0	0
MGH102-P3-D01	0.91367	0.91367	0.91367	0.91367
MGH102-P3-D02	0	0	0	0
MGH102-P3-D04	0	0	0	0
MGH102-P3-D10	0.42297	0.42297	0.42297	0.42297
MGH102-P3-E01	1.21646	1.21646	1.21646	1.21646
MGH102-P3-E08	0	0	0	0
MGH102-P3-G02	1.28671	1.28671	1.28671	1.28671
MGH102-P3-G11	0	0	0	0
MGH102-P4-A09	0	0	0	0
MGH102-P4-B10	0	0	0	0
MGH102-P4-D10	0	0	0	0
MGH102-P4-E10	0	0	0	0
MGH102-P4-E12	1.35821	1.35821	1.35821	1.35821
MGH102-P4-F09	0	0	0	0
MGH102-P4-F11	0	0	0	0
MGH102-P4-G05	1.06788	1.06788	1.06788	1.06788
MGH102-P4-G10	0	0	0	0
MGH102-P4-H01	0	0	0	0
MGH102-P5-A12	0	0	0	0
MGH102-P5-B06	0	0	0	0
MGH102-P5-C05	0	0	0	0
MGH102-P5-E04	0	0	0	0
MGH102-P5-F09	0	0	0	0
MGH105A-A02	0	0	0	0
MGH105A-A03	0	0	0	0
MGH105A-A05	0	0	0	0
MGH105A-A07	0	0	0	0
MGH105A-A09	0	0	0	0
MGH105A-A10	0	0	0	0
MGH105A-A11	0	0	0	0
MGH105A-B02	0	0	0	0
MGH105A-B03	0.707992	0.707992	0.707992	0.707992
MGH105A-B04	0	0	0	0
MGH105A-B05	0	0	0	0
MGH105A-B07	0	0	0	0
MGH105A-B12	0	0	0	0
MGH105A-C03	0	0	0	0
MGH105A-C04	0	0	0	0
MGH105A-C05	0	0	0	0
MGH105A-C07	0	0	0	0
MGH105A-C10	0.683762	0.683762	0.683762	0.683762
MGH105A-C11	0	0	0	0
MGH105A-C12	0.955295	0.955295	0.955295	0.955295
MGH105A-D01	0	0	0	0
MGH105A-D03	0	0	0	0
MGH105A-D04	0	0	0	0
MGH105A-D05	0	0	0	0
MGH105A-D09	0.644766	0.644766	0.644766	0.644766
MGH105A-D10	0	0	0	0
MGH105A-E01	0	0	0	0
MGH105A-E02	1.11847	1.11847	1.11847	1.11847
MGH105A-E03	0	0	0	0
MGH105A-E04	0	0	0	0
MGH105A-E05	0	0	0	0
MGH105A-E08	0	0	0	0
MGH105A-E09	0	0	0	0
MGH105A-E10	0	0	0	0
MGH105A-F01	0	0	0	0
MGH105A-F02	0	0	0	0
MGH105A-F03	0	0	0	0
MGH105A-F04	0	0	0	0
MGH105A-F07	0	0	0	0
MGH105A-F08	0	0	0	0
MGH105A-F12	0	0	0	0
MGH105A-G04	0	0	0	0
MGH105A-G06	0	0	0	0
MGH105A-G07	0	0	0	0
MGH105A-G08	1.59462	1.59462	1.59462	1.59462
MGH105A-G10	0	0	0	0
MGH105A-G12	1.11489	1.11489	1.11489	1.11489
MGH105A-H01	0	0	0	0
MGH105A-H03	0	0	0	0
MGH105A-H04	0	0	0	0
MGH105A-H12	0	0	0	0
MGH105A-P1-D11	0.451229	0.451229	0.451229	0.451229
MGH105B-A02	0	0	0	0
MGH105B-A06	0	0	0	0
MGH105B-A07	1.39277	1.39277	1.39277	1.39277
MGH105B-A08	0.281563	0.281563	0.281563	0.281563
MGH105B-A09	0	0	0	0
MGH105B-A10	0	0	0	0
MGH105B-A11	0	0	0	0
MGH105B-B02	0.180771	0.180771	0.180771	0.180771
MGH105B-B03	0	0	0	0
MGH105B-B04	0.30878	0.30878	0.30878	0.30878
MGH105B-B05	0	0	0	0
MGH105B-B09	1.06666	1.06666	1.06666	1.06666
MGH105B-C03	0	0	0	0
MGH105B-C07	0	0	0	0
MGH105B-C09	0.0951845	0.0951845	0.0951845	0.0951845
MGH105B-C10	0.789701	0.789701	0.789701	0.789701
MGH105B-D05	0	0	0	0
MGH105B-D06	0.255409	0.255409	0.255409	0.255409
MGH105B-D07	0	0	0	0
MGH105B-D08	0	0	0	0
MGH105B-D12	0	0	0	0
MGH105B-E12	0	0	0	0
MGH105B-F01	0	0	0	0
MGH105B-F08	0	0	0	0
MGH105B-F09	0.80999	0.80999	0.80999	0.80999
MGH105B-F10	0	0	0	0
MGH105B-F12	0	0	0	0
MGH105B-G02	0.992226	0.992226	0.992226	0.992226
MGH105B-G03	0	0	0	0
MGH105B-G05	0.837256	0.837256	0.837256	0.837256
MGH105B-G09	0	0	0	0
MGH105B-H02	0	0	0	0
MGH105B-H04	0	0	0	0
MGH105B-H05	0.880824	0.880824	0.880824	0.880824
MGH105B-H06	1.29207	1.29207	1.29207	1.29207
MGH105B-P2-F12	0	0	0	0
MGH105C-A01	0	0	0	0
MGH105C-A02	1.60868	1.60868	1.60868	1.60868
MGH105C-A03	0.19438	0.19438	0.19438	0.19438
MGH105C-A05	0	0	0	0
MGH105C-A06	1.51638	1.51638	1.51638	1.51638
MGH105C-A08	0	0	0	0
MGH105C-A09	0	0	0	0
MGH105C-B01	0.44887	0.44887	0.44887	0.44887
MGH105C-B02	0	0	0	0
MGH105C-B10	0	0	0	0
MGH105C-B11	1.02122	1.02122	1.02122	1.02122
MGH105C-C01	0.948283	0.948283	0.948283	0.948283
MGH105C-C02	0	0	0	0
MGH105C-C03	0	0	0	0
MGH105C-C07	0	0	0	0
MGH105C-C10	0	0	0	0
MGH105C-C11	0.811846	0.811846	0.811846	0.811846
MGH105C-C12	0	0	0	0
MGH105C-D02	0	0	0	0
MGH105C-D04	0	0	0	0
MGH105C-D05	0	0	0	0
MGH105C-D07	0	0	0	0
MGH105C-D09	1.12795	1.12795	1.12795	1.12795
MGH105C-D10	0	0	0	0
MGH105C-E01	1.13961	1.13961	1.13961	1.13961
MGH105C-E05	0	0	0	0
MGH105C-E07	0	0	0	0
MGH105C-E10	0	0	0	0
MGH105C-F01	0	0	0	0
MGH105C-F02	0	0	0	0
MGH105C-F05	0	0	0	0
MGH105C-F06	1.14061	1.14061	1.14061	1.14061
MGH105C-F07	0	0	0	0
MGH105C-F08	1.49913	1.49913	1.49913	1.49913
MGH105C-F09	0	0	0	0
MGH105C-F10	0.779539	0.779539	0.779539	0.779539
MGH105C-F12	1.35078	1.35078	1.35078	1.35078
MGH105C-G01	0	0	0	0
MGH105C-G02	0	0	0	0
MGH105C-G03	0	0	0	0
MGH105C-G05	1.17587	1.17587	1.17587	1.17587
MGH105C-G06	0	0	0	0
MGH105C-G09	0	0	0	0
MGH105C-G11	0	0	0	0
MGH105C-G12	1.29431	1.29431	1.29431	1.29431
MGH105C-H01	1.50905	1.50905	1.50905	1.50905
MGH105C-H03	0	0	0	0
MGH105C-H10	0.89176	0.89176	0.89176	0.89176
MGH105C-H11	0	0	0	0
MGH105C-H12	1.41123	1.41123	1.41123	1.41123
MGH105C-P3-A01	0	0	0	0
MGH105D-A04	0	0	0	0
MGH105D-A06	0.161421	0.161421	0.161421	0.161421
MGH105D-A07	1.54238	1.54238	1.54238	1.54238
MGH105D-A09	1.2102	1.2102	1.2102	1.2102
MGH105D-A10	0	0	0	0
MGH105D-A11	0	0	0	0
MGH105D-B01	0	0	0	0
MGH105D-B03	0	0	0	0
MGH105D-B04	0	0	0	0
MGH105D-B05	0	0	0	0
MGH105D-B06	0	0	0	0
MGH105D-B07	1.3627	1.3627	1.3627	1.3627
MGH105D-B10	0	0	0	0
MGH105D-B11	0	0	0	0
MGH105D-C01	0	0	0	0
MGH105D-C02	0	0	0	0
MGH105D-C03	0	0	0	0
MGH105D-C04	0	0	0	0
MGH105D-C05	1.85804	1.85804	1.85804	1.85804
MGH105D-C06	0	0	0	0
MGH105D-C07	0	0	0	0
MGH105D-C08	0.322926	0.322926	0.322926	0.322926
MGH105D-C09	0	0	0	0
MGH105D-C10	0	0	0	0
MGH105D-C11	0	0	0	0
MGH105D-D01	0	0	0	0
MGH105D-D02	0	0	0	0
MGH105D-D03	1.71251	1.71251	1.71251	1.71251
MGH105D-D04	0	0	0	0
MGH105D-D05	0	0	0	0
MGH105D-D06	1.32452	1.32452	1.32452	1.32452
MGH105D-D07	0	0	0	0
MGH105D-D08	1.07625	1.07625	1.07625	1.07625
MGH105D-D09	1.61472	1.61472	1.61472	1.61472
MGH105D-D11	0	0	0	0
MGH105D-E02	0	0	0	0
MGH105D-E05	0	0	0	0
MGH105D-E06	0	0	0	0
MGH105D-E07	0.296806	0.296806	0.296806	0.296806
MGH105D-E08	0	0	0	0
MGH105D-E09	0	0	0	0
MGH105D-E10	0	0	0	0
MGH105D-E11	0	0	0	0
MGH105D-F01	0	0	0	0
MGH105D-F02	0	0	0	0
MGH105D-F04	1.74411	1.74411	1.74411	1.74411
MGH105D-F05	0	0	0	0
MGH105D-F07	0	0	0	0
MGH105D-F08	0	0	0	0
MGH105D-F09	0	0	0	0
MGH105D-G02	0	0	0	0
MGH105D-G03	0	0	0	0
MGH105D-G04	1.50654	1.50654	1.50654	1.50654
MGH105D-G05	0.270374	0.270374	0.270374	0.270374
MGH105D-G07	0	0	0	0
MGH105D-G09	0	0	0	0
MGH105D-G10	0	0	0	0
MGH105D-H01	0	0	0	0
MGH105D-H02	0	0	0	0
MGH105D-H03	0	0	0	0
MGH105D-H10	0	0	0	0
MGH105D-H11	0	0	0	0
MGH106CD3posP1-A02	0	0	0	0
MGH106CD3posP1-D12	0	0	0	0
MGH106CD3posP1-E01	0	0	0	0
MGH106CD3posP1-E10	0	0	0	0
MGH106CD3posP1-F09	0	0	0	0
MGH106CD3posP1-F11	0.334493	0.334493	0.334493	0.334493
MGH106CD3posP1-G08	0.167655	0.167655	0.167655	0.167655
MGH106CD3posP1-H05	0	0	0	0
MGH106CD3posP1-H06	1.8157	1.8157	1.8157	1.8157
MGH110-CD45-P1-A07	1.12915	1.12915	1.12915	1.12915
MGH110-CD45-P1-B07	2.19823	2.19823	2.19823	2.19823
MGH110-CD45-P1-B09	0	0	0	0
MGH110-CD45-P1-C11	0.871899	0.871899	0.871899	0.871899
MGH113-P18-A01	0	0	0	0
MGH113-P18-A03	0	0	0	0
MGH113-P18-A07	0	0	0	0
MGH113-P18-A08	0	0	0	0
MGH113-P18-A11	0	0	0	0
MGH113-P18-B02	1.10658	1.10658	1.10658	1.10658
MGH113-P18-B03	0.257962	0.257962	0.257962	0.257962
MGH113-P18-B07	1.03589	1.03589	1.03589	1.03589
MGH113-P18-B10	0	0	0	0
MGH113-P18-B11	0.183918	0.183918	0.183918	0.183918
MGH113-P18-C01	0	0	0	0
MGH113-P18-C03	0	0	0	0
MGH113-P18-C07	1.52083	1.52083	1.52083	1.52083
MGH113-P18-C08	0	0	0	0
MGH113-P18-C10	0	0	0	0
MGH113-P18-D01	1.25295	1.25295	1.25295	1.25295
MGH113-P18-D04	0	0	0	0
MGH113-P18-D06	1.37737	1.37737	1.37737	1.37737
MGH113-P18-D08	0	0	0	0
MGH113-P18-D12	0	0	0	0
MGH113-P18-E01	1.4742	1.4742	1.4742	1.4742
MGH113-P18-E03	1.36049	1.36049	1.36049	1.36049
MGH113-P18-E06	1.00326	1.00326	1.00326	1.00326
MGH113-P18-E07	0	0	0	0
MGH113-P18-E11	0	0	0	0
MGH113-P18-F02	0	0	0	0
MGH113-P18-F04	0	0	0	0
MGH113-P18-F08	0	0	0	0
MGH113-P18-F10	0	0	0	0
MGH113-P18-G01	0.987949	0.987949	0.987949	0.987949
MGH113-P18-G03	0	0	0	0
MGH113-P18-G04	0	0	0	0
MGH113-P18-G05	0	0	0	0
MGH113-P18-G08	0	0	0	0
MGH113-P18-G09	0	0	0	0
MGH113-P18-G10	0	0	0	0
MGH113-P18-G12	0	0	0	0
MGH113-P18-H03	0	0	0	0
MGH113-P18-H04	0	0	0	0
MGH113-P18-H05	0	0	0	0
MGH113-P18-H12	0	0	0	0
MGH113-P9-F03	0	0	0	0
MGH115-P4-D09	0	0	0	0
MGH115-P5-E12	0.0309033	0.0309033	0.0309033	0.0309033
MGH115-P6-C11	0.871451	0.871451	0.871451	0.871451
MGH115-P6-F06	0	0	0	0
MGH115-P6-G12	0	0	0	0
MGH122-CD45pos-P1-A02	0.737596	0.737596	0.737596	0.737596
MGH122-CD45pos-P1-A03	1.16285	1.16285	1.16285	1.16285
MGH122-CD45pos-P1-A05	0	0	0	0
MGH122-CD45pos-P1-A09	0	0	0	0
MGH122-CD45pos-P1-A12	0	0	0	0
MGH122-CD45pos-P1-B03	0	0	0	0
MGH122-CD45pos-P1-B04	0	0	0	0
MGH122-CD45pos-P1-B05	0	0	0	0
MGH122-CD45pos-P1-B06	0	0	0	0
MGH122-CD45pos-P1-B07	0	0	0	0
MGH122-CD45pos-P1-B11	0	0	0	0
MGH122-CD45pos-P1-C01	0	0	0	0
MGH122-CD45pos-P1-C02	0	0	0	0
MGH122-CD45pos-P1-C03	0	0	0	0
MGH122-CD45pos-P1-C06	0	0	0	0
MGH122-CD45pos-P1-C07	0	0	0	0
MGH122-CD45pos-P1-C12	0.047824	0.047824	0.047824	0.047824
MGH122-CD45pos-P1-D03	0	0	0	0
MGH122-CD45pos-P1-D05	0	0	0	0
MGH122-CD45pos-P1-D06	0	0	0	0
MGH122-CD45pos-P1-D07	0	0	0	0
MGH122-CD45pos-P1-D09	0	0	0	0
MGH122-CD45pos-P1-D10	0	0	0	0
MGH122-CD45pos-P1-E04	0	0	0	0
MGH122-CD45pos-P1-E06	0	0	0	0
MGH122-CD45pos-P1-E11	0	0	0	0
MGH122-CD45pos-P1-E12	1.0589	1.0589	1.0589	1.0589
MGH122-CD45pos-P1-F02	0	0	0	0
MGH122-CD45pos-P1-F03	0	0	0	0
MGH122-CD45pos-P1-F04	0	0	0	0
MGH122-CD45pos-P1-F06	0.0978027	0.0978027	0.0978027	0.0978027
MGH122-CD45pos-P1-F10	0	0	0	0
MGH122-CD45pos-P1-F11	1.69181	1.69181	1.69181	1.69181
MGH122-CD45pos-P1-G01	0	0	0	0
MGH122-CD45pos-P1-G04	0	0	0	0
MGH122-CD45pos-P1-G05	0	0	0	0
MGH122-CD45pos-P1-G06	0	0	0	0
MGH122-CD45pos-P1-G07	0	0	0	0
MGH122-CD45pos-P1-G10	0	0	0	0
MGH122-CD45pos-P1-G11	0	0	0	0
MGH122-CD45pos-P1-H02	1.88739	1.88739	1.88739	1.88739
MGH122-CD45pos-P1-H04	0.19561	0.19561	0.19561	0.19561
MGH122-CD45pos-P1-H05	0	0	0	0
MGH122-CD45pos-P1-H07	0	0	0	0
MGH122-CD45pos-P1-H08	0.74815	0.74815	0.74815	0.74815
MGH122-CD45pos-P1-H09	0	0	0	0
MGH122-CD45pos-P1-H11	0	0	0	0
MGH122-P1-A12	0.993713	0.993713	0.993713	0.993713
MGH122-P6-F05	0.757467	0.757467	0.757467	0.757467
MGH124-CD45posP2-A01	0	0	0	0
MGH124-CD45posP2-A02	1.16855	1.16855	1.16855	1.16855
MGH124-CD45posP2-A03	1.49855	1.49855	1.49855	1.49855
MGH124-CD45posP2-A04	0.876563	0.876563	0.876563	0.876563
MGH124-CD45posP2-A06	0.849692	0.849692	0.849692	0.849692
MGH124-CD45posP2-A09	1.47558	1.47558	1.47558	1.47558
MGH124-CD45posP2-A10	0	0	0	0
MGH124-CD45posP2-B02	0.927822	0.927822	0.927822	0.927822
MGH124-CD45posP2-B04	0.765858	0.765858	0.765858	0.765858
MGH124-CD45posP2-B06	0	0	0	0
MGH124-CD45posP2-B07	0	0	0	0
MGH124-CD45posP2-B08	0.369917	0.369917	0.369917	0.369917
MGH124-CD45posP2-B09	0	0	0	0
MGH124-CD45posP2-B11	1.325	1.325	1.325	1.325
MGH124-CD45posP2-B12	0	0	0	0
MGH124-CD45posP2-D02	0	0	0	0
MGH124-CD45posP2-D05	0	0	0	0
MGH124-CD45posP2-D06	0	0	0	0
MGH124-CD45posP2-D07	0	0	0	0
MGH124-CD45posP2-D10	1.45519	1.45519	1.45519	1.45519
MGH124-CD45posP2-D12	0	0	0	0
MGH124-CD45posP2-E02	0	0	0	0
MGH124-CD45posP2-E03	0	0	0	0
MGH124-CD45posP2-E04	0.672426	0.672426	0.672426	0.672426
MGH124-CD45posP2-E05	0	0	0	0
MGH124-CD45posP2-E07	0	0	0	0
MGH124-CD45posP2-E09	0	0	0	0
MGH124-CD45posP2-E12	0	0	0	0
MGH124-CD45posP2-F02	0	0	0	0
MGH124-CD45posP2-F03	0	0	0	0
MGH124-CD45posP2-F04	1.55572	1.55572	1.55572	1.55572
MGH124-CD45posP2-F06	0	0	0	0
MGH124-CD45posP2-F07	0.864666	0.864666	0.864666	0.864666
MGH124-CD45posP2-F08	0.124372	0.124372	0.124372	0.124372
MGH124-CD45posP2-F09	0.291978	0.291978	0.291978	0.291978
MGH124-CD45posP2-F10	0.171202	0.171202	0.171202	0.171202
MGH124-CD45posP2-F11	0	0	0	0
MGH124-CD45posP2-G08	0	0	0	0
MGH124-CD45posP2-G09	0	0	0	0
MGH124-CD45posP2-H05	0	0	0	0
MGH124-CD45posP2-H07	0	0	0	0
MGH124-CD45posP2-H09	0	0	0	0
MGH125-P11-A02	0	0	0	0
MGH125-P11-A03	1.26449	1.26449	1.26449	1.26449
MGH125-P11-A06	0	0	0	0
MGH125-P11-A09	0.422682	0.422682	0.422682	0.422682
MGH125-P11-A11	0	0	0	0
MGH125-P11-B01	0	0	0	0
MGH125-P11-B03	0	0	0	0
MGH125-P11-B04	0	0	0	0
MGH125-P11-B06	0.494186	0.494186	0.494186	0.494186
MGH125-P11-B09	0	0	0	0
MGH125-P11-B11	0	0	0	0
MGH125-P11-B12	0	0	0	0
MGH125-P11-C04	0.377139	0.377139	0.377139	0.377139
MGH125-P11-C06	0	0	0	0
MGH125-P11-C09	0	0	0	0
MGH125-P11-C10	0	0	0	0
MGH125-P11-D01	0	0	0	0
MGH125-P11-D04	0.216708	0.216708	0.216708	0.216708
MGH125-P11-D06	0	0	0	0
MGH125-P11-D10	0	0	0	0
MGH125-P11-D11	1.9891	1.9891	1.9891	1.9891
MGH125-P11-D12	0	0	0	0
MGH125-P11-E06	1.69001	1.69001	1.69001	1.69001
MGH125-P11-E07	0	0	0	0
MGH125-P11-E10	0	0	0	0
MGH125-P11-E11	0	0	0	0
MGH125-P11-E12	0	0	0	0
MGH125-P11-F01	0	0	0	0
MGH125-P11-F02	0	0	0	0
MGH125-P11-F06	0	0	0	0
MGH125-P11-F07	0	0	0	0
MGH125-P11-F10	0	0	0	0
MGH125-P11-F12	0	0	0	0
MGH125-P11-G06	0	0	0	0
MGH125-P11-G08	2.00753	2.00753	2.00753	2.00753
MGH125-P11-G10	1.3592	1.3592	1.3592	1.3592
MGH125-P11-G11	0	0	0	0
MGH125-P11-H01	0	0	0	0
MGH125-P11-H02	0	0	0	0
MGH125-P11-H12	0	0	0	0
BT1187-P1-A03	0	0	0	0
BT1187-P1-A04	0	0	0	0
BT1187-P1-A07	0	0	0	0
BT1187-P1-A08	0	0	0	0
BT1187-P1-A09	1.59275	1.59275	1.59275	1.59275
BT1187-P1-A10	0	0	0	0
BT1187-P1-A11	0	0	0	0
BT1187-P1-A12	0	0	0	0
BT1187-P1-B01	0	0	0	0
BT1187-P1-B02	0	0	0	0
BT1187-P1-B03	0	0	0	0
BT1187-P1-B05	0	0	0	0
BT1187-P1-B08	0	0	0	0
BT1187-P1-B09	0	0	0	0
BT1187-P1-B10	0	0	0	0
BT1187-P1-B11	0	0	0	0
BT1187-P1-C01	0	0	0	0
BT1187-P1-C02	0	0	0	0
BT1187-P1-C04	0	0	0	0
BT1187-P1-C05	0.553304	0.553304	0.553304	0.553304
BT1187-P1-C06	0	0	0	0
BT1187-P1-C08	1.9118	1.9118	1.9118	1.9118
BT1187-P1-C09	1.83567	1.83567	1.83567	1.83567
BT1187-P1-C11	0	0	0	0
BT1187-P1-D01	0	0	0	0
BT1187-P1-D02	1.66093	1.66093	1.66093	1.66093
BT1187-P1-D08	0.562217	0.562217	0.562217	0.562217
BT1187-P1-D09	0	0	0	0
BT1187-P1-E03	0	0	0	0
BT1187-P1-E04	0	0	0	0
BT1187-P1-E05	0	0	0	0
BT1187-P1-E07	0	0	0	0
BT1187-P1-E08	0.293706	0.293706	0.293706	0.293706
BT1187-P1-E09	0.323185	0.323185	0.323185	0.323185
BT1187-P1-E10	0	0	0	0
BT1187-P1-E12	0	0	0	0
BT1187-P1-F01	0	0	0	0
BT1187-P1-F02	1.18285	1.18285	1.18285	1.18285
BT1187-P1-F03	0	0	0	0
BT1187-P1-F04	0.365991	0.365991	0.365991	0.365991
BT1187-P1-F05	0	0	0	0
BT1187-P1-F06	1.83711	1.83711	1.83711	1.83711
BT1187-P1-F07	0	0	0	0
BT1187-P1-F08	0	0	0	0
BT1187-P1-G02	0	0	0	0
BT1187-P1-G03	1.69477	1.69477	1.69477	1.69477
BT1187-P1-G04	1.21473	1.21473	1.21473	1.21473
BT1187-P1-G05	0	0	0	0
BT1187-P1-G07	0	0	0	0
BT1187-P1-G08	0	0	0	0
BT1187-P1-G10	0	0	0	0
BT1187-P1-G11	0	0	0	0
BT1187-P1-G12	1.67067	1.67067	1.67067	1.67067
BT1187-P1-H01	0	0	0	0
BT1187-P1-H05	0	0	0	0
BT1187-P1-H06	0.664846	0.664846	0.664846	0.664846
BT1187-P1-H07	0	0	0	0
BT1187-P1-H08	0	0	0	0
BT1187-P1-H11	1.57248	1.57248	1.57248	1.57248
BT1187-P1-H12	0	0	0	0
BT1187-P2-A02	0	0	0	0
BT1187-P2-A03	0	0	0	0
BT1187-P2-A05	0	0	0	0
BT1187-P2-A06	0	0	0	0
BT1187-P2-A11	0	0	0	0
BT1187-P2-B01	0	0	0	0
BT1187-P2-B06	0.707931	0.707931	0.707931	0.707931
BT1187-P2-B07	1.40875	1.40875	1.40875	1.40875
BT1187-P2-B10	0.537592	0.537592	0.537592	0.537592
BT1187-P2-B11	0	0	0	0
BT1187-P2-C02	0	0	0	0
BT1187-P2-C05	0.483187	0.483187	0.483187	0.483187
BT1187-P2-C07	1.391	1.391	1.391	1.391
BT1187-P2-C10	0	0	0	0
BT1187-P2-D03	0	0	0	0
BT1187-P2-D05	0.443734	0.443734	0.443734	0.443734
BT1187-P2-D07	1.483	1.483	1.483	1.483
BT1187-P2-D08	0	0	0	0
BT1187-P2-D10	0	0	0	0
BT1187-P2-E01	0	0	0	0
BT1187-P2-E05	0	0	0	0
BT1187-P2-E07	0	0	0	0
BT1187-P2-E08	0	0	0	0
BT1187-P2-E09	0	0	0	0
BT1187-P2-F03	0	0	0	0
BT1187-P2-F06	0	0	0	0
BT1187-P2-F07	0	0	0	0
BT1187-P2-F09	0	0	0	0
BT1187-P2-G04	0.821074	0.821074	0.821074	0.821074
BT1187-P2-G05	0.735638	0.735638	0.735638	0.735638
BT1187-P2-G07	0	0	0	0
BT1187-P2-G08	0	0	0	0
BT1187-P2-G09	1.14763	1.14763	1.14763	1.14763
BT1187-P2-H04	0	0	0	0
BT1187-P2-H05	1.55247	1.55247	1.55247	1.55247
BT1187-P2-H06	0.993549	0.993549	0.993549	0.993549
BT1187-P2-H09	0	0	0	0
BT1187-P3-A01	0	0	0	0
BT1187-P3-A03	1.4629	1.4629	1.4629	1.4629
BT1187-P3-A04	0.595727	0.595727	0.595727	0.595727
BT1187-P3-A05	0.19663	0.19663	0.19663	0.19663
BT1187-P3-A06	1.72677	1.72677	1.72677	1.72677
BT1187-P3-A11	0	0	0	0
BT1187-P3-B02	0	0	0	0
BT1187-P3-B03	1.7141	1.7141	1.7141	1.7141
BT1187-P3-B06	0	0	0	0
BT1187-P3-B07	1.57166	1.57166	1.57166	1.57166
BT1187-P3-B08	0	0	0	0
BT1187-P3-B10	0	0	0	0
BT1187-P3-B11	0	0	0	0
BT1187-P3-B12	0	0	0	0
BT1187-P3-C03	0	0	0	0
BT1187-P3-C04	0	0	0	0
BT1187-P3-C05	0.117682	0.117682	0.117682	0.117682
BT1187-P3-C06	0	0	0	0
BT1187-P3-C07	0	0	0	0
BT1187-P3-C09	0	0	0	0
BT1187-P3-C12	0.434458	0.434458	0.434458	0.434458
BT1187-P3-D06	0	0	0	0
BT1187-P3-D08	0	0	0	0
BT1187-P3-D09	0.523057	0.523057	0.523057	0.523057
BT1187-P3-D10	0	0	0	0
BT1187-P3-D12	0.403351	0.403351	0.403351	0.403351
BT1187-P3-E04	1.38687	1.38687	1.38687	1.38687
BT1187-P3-E08	0.403583	0.403583	0.403583	0.403583
BT1187-P3-E09	0	0	0	0
BT1187-P3-E10	0	0	0	0
BT1187-P3-E11	0	0	0	0
BT1187-P3-E12	0	0	0	0
BT1187-P3-F02	0	0	0	0
BT1187-P3-F03	1.55316	1.55316	1.55316	1.55316
BT1187-P3-F04	0	0	0	0
BT1187-P3-F05	0	0	0	0
BT1187-P3-F06	0	0	0	0
BT1187-P3-F07	0	0	0	0
BT1187-P3-F08	0.939521	0.939521	0.939521	0.939521
BT1187-P3-F12	0	0	0	0
BT1187-P3-G03	1.6919	1.6919	1.6919	1.6919
BT1187-P3-G06	1.34973	1.34973	1.34973	1.34973
BT1187-P3-G08	0	0	0	0
BT1187-P3-G09	0	0	0	0
BT1187-P3-H01	0	0	0	0
BT1187-P3-H03	0	0	0	0
BT1187-P3-H05	0	0	0	0
BT1187-P3-H10	1.5364	1.5364	1.5364	1.5364
BT1187-P3-H12	0	0	0	0
BT1187-P4-A01	1.46355	1.46355	1.46355	1.46355
BT1187-P4-A03	0	0	0	0
BT1187-P4-A05	0	0	0	0
BT1187-P4-A07	0	0	0	0
BT1187-P4-A09	0	0	0	0
BT1187-P4-A10	0	0	0	0
BT1187-P4-A11	0	0	0	0
BT1187-P4-B01	0	0	0	0
BT1187-P4-B03	1.23833	1.23833	1.23833	1.23833
BT1187-P4-B04	0.266068	0.266068	0.266068	0.266068
BT1187-P4-B05	0.822931	0.822931	0.822931	0.822931
BT1187-P4-B06	0.181773	0.181773	0.181773	0.181773
BT1187-P4-B08	1.15996	1.15996	1.15996	1.15996
BT1187-P4-B09	0	0	0	0
BT1187-P4-C02	0.846915	0.846915	0.846915	0.846915
BT1187-P4-C03	0	0	0	0
BT1187-P4-C05	0	0	0	0
BT1187-P4-C06	0	0	0	0
BT1187-P4-C07	0	0	0	0
BT1187-P4-C08	0	0	0	0
BT1187-P4-C09	0	0	0	0
BT1187-P4-C12	0	0	0	0
BT1187-P4-D01	0	0	0	0
BT1187-P4-D02	1.48905	1.48905	1.48905	1.48905
BT1187-P4-D05	0	0	0	0
BT1187-P4-D06	0	0	0	0
BT1187-P4-D08	0	0	0	0
BT1187-P4-D09	0	0	0	0
BT1187-P4-E02	0	0	0	0
BT1187-P4-E06	1.78666	1.78666	1.78666	1.78666
BT1187-P4-E07	0	0	0	0
BT1187-P4-E10	1.52025	1.52025	1.52025	1.52025
BT1187-P4-F03	0	0	0	0
BT1187-P4-F04	0	0	0	0
BT1187-P4-F05	0	0	0	0
BT1187-P4-F06	1.68091	1.68091	1.68091	1.68091
BT1187-P4-F07	0	0	0	0
BT1187-P4-F08	0	0	0	0
BT1187-P4-F09	0	0	0	0
BT1187-P4-F10	0	0	0	0
BT1187-P4-F11	0	0	0	0
BT1187-P4-F12	0	0	0	0
BT1187-P4-G04	1.65041	1.65041	1.65041	1.65041
BT1187-P4-G05	1.28091	1.28091	1.28091	1.28091
BT1187-P4-G06	0.136836	0.136836	0.136836	0.136836
BT1187-P4-G07	0.514622	0.514622	0.514622	0.514622
BT1187-P4-G10	0	0	0	0
BT1187-P4-G12	0	0	0	0
BT1187-P4-H01	0	0	0	0
BT1187-P4-H02	0	0	0	0
BT1187-P4-H11	0	0	0	0
BT786-P4-G05	0	0	0	0
BT920-P1-A01	0	0	0	0
BT920-P1-A08	1.27226	1.27226	1.27226	1.27226
BT920-P1-B03	0	0	0	0
BT920-P1-C01	0	0	0	0
BT920-P1-C07	1.42317	1.42317	1.42317	1.42317
BT920-P1-D07	0	0	0	0
BT920-P1-E03	0.694012	0.694012	0.694012	0.694012
BT920-P1-E08	0	0	0	0
BT920-P1-E09	0	0	0	0
BT920-P1-F04	0	0	0	0
BT920-P1-F05	0	0	0	0
BT920-P1-F09	0	0	0	0
BT920-P1-G08	0	0	0	0
BT771-P6-C12	0.0806285	0.0806285	0.0806285	0.0806285
BT771-P6-D07	0	0	0	0
BT771-P6-E03	0	0	0	0
BT771-P6-E12	0	0	0	0
BT771-P6-G06	0	0	0	0
BT771-P7-C01	0.118879	0.118879	0.118879	0.118879
BT771-P8-C12	0	0	0	0
MGH66-P05-D11	0	0	0	0

## Sheet: Fig 2E
	B67 CELL LINE
EXPT 1		Control	TRIM26i.1	TRIM26i.2
	SOX2_Reporter (firefly)	42383	7328	7110
	Norm_Control (Renilla)	1404525	434216	300588
	Normlaized lum	0.030176	0.0168764	0.0236536
	Norm Lum rel to Control RNAi	1	0.559265	0.783855
EXPT 2		Control	TRIM26i.1	TRIM26i.2
	SOX2_Reporter (firefly)	40996	8742	7379
	Norm_Control (Renilla)	1421125	484139	316277
	Normlaized lum	0.0288476	0.0180568	0.0233308
	Norm Lum rel to Control RNAi	1	0.625938	0.808762
EXPT 3		Control	TRIM26i.1	TRIM26i.2
	SOX2_Reporter (firefly)	38754	8440	6736
	Norm_Control (Renilla)	1435138	461035	412436
	Normlaized lum	0.0270037	0.0183066	0.0163322
	Norm Lum rel to Control RNAi	1	0.677931	0.604815
	Ordinary one-way ANOVA
	Bonferroni's multiple comparisons test	Mean Diff.	95.00% CI of diff.	Significant?	Summary	Adjusted P Value	A-?
	Control vs. TRIM26i.1	0.379	0.2024 to 0.5555	Yes	**	0.0014	B	TRIM26i.1
	Control vs. TRIM26i.2	0.2675	0.09097 to 0.4441	Yes	**	0.0082	C	TRIM26i.2
	Test details	Mean 1	Mean 2	Mean Diff.	SE of diff.	n1	n2	t	DF
	Control vs. TRIM26i.1	1	0.621	0.379	0.05947	3	3	6.372	6
	Control vs. TRIM26i.2	1	0.7325	0.2675	0.05947	3	3	4.498	6

## Sheet: Fig 2F
	B67 CELL LINE
EXPT 1		TRIM26i.2	TRIM26i.2 + Wtres	TRIM26i.2 + I18Ares
	SOX2_Reporter (firefly)	22370	54708	45369
	Norm_Control (protein in micrograms)	0.153153	0.211712	0.166667
	Normlaized lum	146063	258408	272214
	Norm Lum rel to TRIM26 RNAi	1	1.76916	1.86368
EXPT 2		Control	TRIM26i.1	TRIM26i.2
	SOX2_Reporter (firefly)	27653	54789	44383
	Norm_Control (protein in micrograms)	0.261261	0.238739	0.184685
	Normlaized lum	105844	229494	240318
	Norm Lum rel to TRIM26 RNAi	1	2.16822	2.27048
EXPT 3		Control	TRIM26i.1	TRIM26i.2
	SOX2_Reporter (firefly)	33745	54566	52950
	Norm_Control (protein in micrograms)	0.184685	0.184685	0.247748
	Normlaized lum	182717	295455	213725
	Norm Lum rel to TRIM26 RNAi	1	1.61701	1.16971
EXPT 4		Control	TRIM26i.1	TRIM26i.2
	SOX2_Reporter (firefly)	27779	54445	53346
	Norm_Control (protein in micrograms)	0.166667	0.207207	0.211712
	Normlaized lum	166674	262756	251975
	Norm Lum rel to TRIM26 RNAi	1	1.57647	1.51178
	Ordinary one-way ANOVA
	Bonferroni's multiple comparisons test	Mean Diff.	95.00% CI of diff.	Below threshold?	Summary	Adjusted P Value	A-?
	TRIM261.2 vs. TRIM26i + WTres	-0.7827	-1.379 to -0.1865	Yes	*	0.0129	B	TRIM26i + WTres
	TRIM261.2 vs. TRIM26i + I18Ares	-0.7039	-1.300 to -0.1077	Yes	*	0.0227	C	TRIM26i + I18Ares
	Test details	Mean 1	Mean 2	Mean Diff.	SE of diff.	n1	n2	t	DF
	TRIM261.2 vs. TRIM26i + WTres	1	1.783	-0.7827	0.2221	4	4	3.525	9
	TRIM261.2 vs. TRIM26i + I18Ares	1	1.704	-0.7039	0.2221	4	4	3.17	9

## Sheet: Fig 2G
STUDY_ID	SAMPLE_ID	TRIM26 (RNAseq V2 RSEM	SOX2 (RNAseq V2 RSEM
gbm_tcga_pub2013	TCGA-02-0047-01	1708	8313		Correlation Analysis
gbm_tcga_pub2013	TCGA-02-0055-01	1546	2267		Pearson r
gbm_tcga_pub2013	TCGA-02-2483-01	2794	25087		r	0.5898
gbm_tcga_pub2013	TCGA-02-2485-01	2946	25334		95% confidence interval	0.4704 to 0.6881
gbm_tcga_pub2013	TCGA-02-2486-01	2426	6700		R squared	0.3479
gbm_tcga_pub2013	TCGA-06-0125-01	2340	17836
gbm_tcga_pub2013	TCGA-06-0129-01	3092	27782		P value
gbm_tcga_pub2013	TCGA-06-0130-01	2264	2024		P (two-tailed)	<0.0001
gbm_tcga_pub2013	TCGA-06-0132-01	1498	4576		P value summary	****
gbm_tcga_pub2013	TCGA-06-0141-01	1585	8292		Significant? (alpha = 0.05)	Yes
gbm_tcga_pub2013	TCGA-06-0157-01	2206	14195
gbm_tcga_pub2013	TCGA-06-0158-01	2676	17636		Number of XY Pairs	141
gbm_tcga_pub2013	TCGA-06-0168-01	602	2674
gbm_tcga_pub2013	TCGA-06-0174-01	2146	15668
gbm_tcga_pub2013	TCGA-06-0178-01	881	9401
gbm_tcga_pub2013	TCGA-06-0184-01	1918	11727
gbm_tcga_pub2013	TCGA-06-0190-01	2266	7881
gbm_tcga_pub2013	TCGA-06-0210-01	1888	7669
gbm_tcga_pub2013	TCGA-06-0211-01	2073	17031
gbm_tcga_pub2013	TCGA-06-0219-01	976	7543
gbm_tcga_pub2013	TCGA-06-0238-01	1894	10634
gbm_tcga_pub2013	TCGA-06-0644-01	1825	11049
gbm_tcga_pub2013	TCGA-06-0645-01	2114	7810
gbm_tcga_pub2013	TCGA-06-0646-01	2629	10043
gbm_tcga_pub2013	TCGA-06-0649-01	1456	10239
gbm_tcga_pub2013	TCGA-06-0686-01	936	5755
gbm_tcga_pub2013	TCGA-06-0743-01	2045	16204
gbm_tcga_pub2013	TCGA-06-0744-01	1822	14906
gbm_tcga_pub2013	TCGA-06-0745-01	2197	18748
gbm_tcga_pub2013	TCGA-06-0747-01	1843	24400
gbm_tcga_pub2013	TCGA-06-0749-01	1842	9475
gbm_tcga_pub2013	TCGA-06-0750-01	2706	9601
gbm_tcga_pub2013	TCGA-06-0878-01	1107	7799
gbm_tcga_pub2013	TCGA-06-0882-01	2294	11637
gbm_tcga_pub2013	TCGA-06-1804-01	2787	19259
gbm_tcga_pub2013	TCGA-06-2557-01	3033	14202
gbm_tcga_pub2013	TCGA-06-2558-01	2053	13264
gbm_tcga_pub2013	TCGA-06-2559-01	1950	9601
gbm_tcga_pub2013	TCGA-06-2561-01	1485	11327
gbm_tcga_pub2013	TCGA-06-2562-01	2167	11283
gbm_tcga_pub2013	TCGA-06-2563-01	2127	14643
gbm_tcga_pub2013	TCGA-06-2564-01	2306	19323
gbm_tcga_pub2013	TCGA-06-2565-01	2770	17364
gbm_tcga_pub2013	TCGA-06-2567-01	3703	22586
gbm_tcga_pub2013	TCGA-06-2569-01	2275	175
gbm_tcga_pub2013	TCGA-06-2570-01	2572	18450
gbm_tcga_pub2013	TCGA-06-5408-01	3489	26317
gbm_tcga_pub2013	TCGA-06-5410-01	1520	5723
gbm_tcga_pub2013	TCGA-06-5411-01	2128	6450
gbm_tcga_pub2013	TCGA-06-5412-01	1791	6147
gbm_tcga_pub2013	TCGA-06-5413-01	2356	11961
gbm_tcga_pub2013	TCGA-06-5414-01	2234	16872
gbm_tcga_pub2013	TCGA-06-5415-01	3183	29509
gbm_tcga_pub2013	TCGA-06-5418-01	1753	9127
gbm_tcga_pub2013	TCGA-06-5856-01	1500	15440
gbm_tcga_pub2013	TCGA-06-5858-01	2609	13379
gbm_tcga_pub2013	TCGA-06-5859-01	3465	16047
gbm_tcga_pub2013	TCGA-08-0386-01	3202	19791
gbm_tcga_pub2013	TCGA-12-0616-01	1181	9225
gbm_tcga_pub2013	TCGA-12-0618-01	2658	31664
gbm_tcga_pub2013	TCGA-12-0619-01	3900	12149
gbm_tcga_pub2013	TCGA-12-0821-01	2868	16185
gbm_tcga_pub2013	TCGA-12-3650-01	1041	6668
gbm_tcga_pub2013	TCGA-12-3652-01	859	9765
gbm_tcga_pub2013	TCGA-12-3653-01	2713	10799
gbm_tcga_pub2013	TCGA-12-5295-01	1287	9277
gbm_tcga_pub2013	TCGA-12-5299-01	2297	18248
gbm_tcga_pub2013	TCGA-14-0781-01	1627	8566
gbm_tcga_pub2013	TCGA-14-0787-01	1423	13715
gbm_tcga_pub2013	TCGA-14-0789-01	1654	8524
gbm_tcga_pub2013	TCGA-14-0790-01	1656	10828
gbm_tcga_pub2013	TCGA-14-0817-01	1257	10655
gbm_tcga_pub2013	TCGA-14-0871-01	286	53
gbm_tcga_pub2013	TCGA-14-1034-01	2346	15802
gbm_tcga_pub2013	TCGA-14-1823-01	892	10406
gbm_tcga_pub2013	TCGA-14-1825-01	597	6549
gbm_tcga_pub2013	TCGA-14-1829-01	546	7271
gbm_tcga_pub2013	TCGA-14-2554-01	1452	17321
gbm_tcga_pub2013	TCGA-15-0742-01	2120	17446
gbm_tcga_pub2013	TCGA-15-1444-01	3173	19058
gbm_tcga_pub2013	TCGA-16-0846-01	2980	13993
gbm_tcga_pub2013	TCGA-16-1045-01	1885	7072
gbm_tcga_pub2013	TCGA-19-1390-01	3316	17087
gbm_tcga_pub2013	TCGA-19-2619-01	2845	20071
gbm_tcga_pub2013	TCGA-19-2620-01	1234	7173
gbm_tcga_pub2013	TCGA-19-2624-01	3775	16629
gbm_tcga_pub2013	TCGA-19-2625-01	2277	17809
gbm_tcga_pub2013	TCGA-19-2629-01	4651	31354
gbm_tcga_pub2013	TCGA-19-5960-01	1463	38216
gbm_tcga_pub2013	TCGA-26-1442-01	2487	15825
gbm_tcga_pub2013	TCGA-26-5132-01	3335	17905
gbm_tcga_pub2013	TCGA-26-5133-01	2017	16399
gbm_tcga_pub2013	TCGA-26-5134-01	559	3144
gbm_tcga_pub2013	TCGA-26-5135-01	2039	6124
gbm_tcga_pub2013	TCGA-26-5136-01	898	7403
gbm_tcga_pub2013	TCGA-26-5139-01	2170	12232
gbm_tcga_pub2013	TCGA-27-1830-01	2485	12466
gbm_tcga_pub2013	TCGA-27-1831-01	488	6006
gbm_tcga_pub2013	TCGA-27-1832-01	2138	15779
gbm_tcga_pub2013	TCGA-27-1834-01	2004	14245
gbm_tcga_pub2013	TCGA-27-1835-01	2499	10788
gbm_tcga_pub2013	TCGA-27-1837-01	1100	4858
gbm_tcga_pub2013	TCGA-27-2519-01	2708	14514
gbm_tcga_pub2013	TCGA-27-2521-01	2153	23141
gbm_tcga_pub2013	TCGA-27-2523-01	2686	17074
gbm_tcga_pub2013	TCGA-27-2524-01	1684	8701
gbm_tcga_pub2013	TCGA-27-2526-01	1492	15867
gbm_tcga_pub2013	TCGA-27-2528-01	2603	18517
gbm_tcga_pub2013	TCGA-28-1747-01	3063	15229
gbm_tcga_pub2013	TCGA-28-1753-01	1196	4346
gbm_tcga_pub2013	TCGA-28-2509-01	1735	14521
gbm_tcga_pub2013	TCGA-28-2513-01	1757	6709
gbm_tcga_pub2013	TCGA-28-2514-01	2028	10748
gbm_tcga_pub2013	TCGA-28-5204-01	2924	13995
gbm_tcga_pub2013	TCGA-28-5207-01	2571	15988
gbm_tcga_pub2013	TCGA-28-5208-01	2167	16434
gbm_tcga_pub2013	TCGA-28-5209-01	2789	23020
gbm_tcga_pub2013	TCGA-28-5213-01	626	3653
gbm_tcga_pub2013	TCGA-28-5215-01	2627	16913
gbm_tcga_pub2013	TCGA-28-5216-01	1713	11885
gbm_tcga_pub2013	TCGA-28-5218-01	1717	154
gbm_tcga_pub2013	TCGA-28-5220-01	1306	12766
gbm_tcga_pub2013	TCGA-32-1970-01	3322	13951
gbm_tcga_pub2013	TCGA-32-1980-01	1654	4775
gbm_tcga_pub2013	TCGA-32-1982-01	538	2077
gbm_tcga_pub2013	TCGA-32-2615-01	3318	11647
gbm_tcga_pub2013	TCGA-32-2632-01	3133	11728
gbm_tcga_pub2013	TCGA-32-2634-01	4326	19009
gbm_tcga_pub2013	TCGA-32-2638-01	3247	16990
gbm_tcga_pub2013	TCGA-32-4213-01	763	3743
gbm_tcga_pub2013	TCGA-32-5222-01	1304	14754
gbm_tcga_pub2013	TCGA-41-2571-01	2074	6565
gbm_tcga_pub2013	TCGA-41-2572-01	1951	10693
gbm_tcga_pub2013	TCGA-41-3915-01	1721	9765
gbm_tcga_pub2013	TCGA-41-4097-01	901	6162
gbm_tcga_pub2013	TCGA-41-5651-01	1778	19024
gbm_tcga_pub2013	TCGA-76-4925-01	1661	20602
gbm_tcga_pub2013	TCGA-76-4926-01	2345	16490
gbm_tcga_pub2013	TCGA-76-4928-01	2150	9824
gbm_tcga_pub2013	TCGA-76-4929-01	1336	15658
gbm_tcga_pub2013	TCGA-76-4931-01	2381	17057

## Sheet: Fig 2H
Neftel et al. Cell. 2019
10X data, pseudobulk analysis
Sample	SOX2	TRIM26
102	442.659	12.3648
105	19.129	5.46543
105A	40.657	6.57082
114	374.651	15.2919
115	699.355	16.2281
124	685.961	22.0143
125	764.9	22.5452
126	271.236	9.35296
143	750.39	12.9804

## Sheet: Fig 2I
	B67 RNA-seq
	sh4050 refers to TRIM26i.1
	sh4051 refers to TRIM26i.2
	shared DEGs, directionally consistent between RNAi, FDR < 0.05
gene	sh4051_3	sh4050_3	control_3	sh4051_2	sh4050_2	control_2	sh4051_1	sh4050_1	control_1
NT5E	8.46104	8.52636	5.8175	8.33305	8.40302	5.82512	8.50137	8.80496	6.03572
MRAS	3.51345	3.81436	6.12721	3.66124	3.87264	6.19576	3.54437	4.42914	6.33429
DCX	3.12142	2.8019	5.83676	3.30884	3.30137	5.58834	2.99437	2.2422	5.64137
FRZB	2.02709	2.23764	5.32925	2.26836	2.34168	4.83218	2.12388	2.52148	5.07761
HAS2	2.02709	2.7336	5.18368	1.4756	2.55267	4.9992	1.72334	2.18506	4.78017
ARPC3	6.6916	6.39311	4.26736	6.16584	6.15309	4.26223	6.23515	6.18597	4.11438
HOPX	0.960596	-0.725834	4.59393	1.20849	-0.74011	4.49864	1.60305	-1.27437	3.91132
ADGRV1	3.45668	5.045	7.488	3.65228	5.4258	6.94208	3.63918	4.69269	6.9512
P2RY1	3.95719	3.72042	6.08683	3.56902	3.54776	5.77994	4.26601	4.22459	6.0054
NLGN3	2.43235	2.26209	5.21346	3.55947	2.88438	5.56189	2.61346	2.58912	5.2741
FAIM2	2.63356	3.77242	5.70003	3.30884	3.43515	5.57878	3.54437	3.80837	5.89763
FLG	7.3979	8.79393	5.55534	7.69844	7.71959	4.76631	7.4469	7.69301	5.17769
NTRK2	4.15452	3.29209	6.26672	3.78118	4.3159	5.67615	3.81194	3.90885	5.80287
ADCYAP1R1	-1.30789	-0.725834	3.36466	-1.8668	-0.74011	2.71268	-1.69812	-2.12237	2.80971
CXCL5	1.16341	0.576729	3.68369	0.455131	1.02542	3.40705	0.538917	0.413681	3.09211
ID3	3.31482	6.64398	8.56417	2.58324	5.37675	7.81116	2.61346	5.73934	7.90061
TSPOAP1	1.29876	0.321472	4.17132	2.12026	1.61979	3.88163	1.22244	0.509897	3.4829
HPCAL4	-1.95997	-0.109163	2.60826	-0.973712	-0.946561	2.81396	-1.69812	-0.984868	2.26701
LMO2	-0.519397	1.0952	4.22547	-0.0302956	1.08092	3.60845	-1.69812	1.04755	3.40245
LHFPL3	-3.18236	-3.04776	0.426059	-1.8668	-4.647	0.900943	-4.50548	-4.4443	0.13631
F3	2.49006	3.76388	5.90967	2.04009	2.57217	5.11949	2.15273	2.37588	5.05147
NKAIN1	-0.0124367	0.225256	2.35983	-0.0302956	-0.946561	2.19184	0.0180846	-1.27437	2.59121
S1PR1	2.19846	2.52715	4.20944	2.09403	2.09447	3.78515	1.86956	1.17041	4.19421
DMTN	-0.0124367	0.122163	2.45354	0.6834	-0.399073	2.31214	0.138379	0.0792622	2.33361
SPARCL1	5.38623	6.45009	9.345	5.35789	7.07196	8.57262	4.71127	5.59599	8.16802
KCNJ9	0.658941	1.43336	4.14347	2.12026	2.70173	4.91811	1.72334	2.18506	4.63808
CAMK2A	-1.95997	-3.04776	0.922017	-1.8668	-3.06204	0.475637	-1.69812	-4.4443	0.13631
WNT7B	1.29876	1.20017	3.01717	0.998274	0.397393	2.93881	0.352504	1.22813	3.40245
NAT16	-1.5974	-0.932285	1.5836	-1.50423	-0.946561	1.4961	-1.69812	-0.984868	1.78612
GJB1	-4.76732	-3.04776	1.16302	-4.67415	-3.06204	1.12771	-4.50548	-2.12237	2.14869
MT1F	-0.860434	0.652678	2.54154	-0.767261	-0.0031445	2.14077	-1.33555	0.199556	2.64465
CDH1	-0.679861	-0.240407	2.83414	-2.35222	-0.123439	2.03285	-0.598587	0.199556	2.80971
SLC16A6	3.59462	3.73796	-0.467025	3.56902	3.86475	0.300551	3.82991	2.18506	-0.329353
SCN1A	-1.5974	-0.725834	3.76637	-0.586689	1.33028	3.21054	-1.69812	-0.0519824	2.62706
ACAN	-3.18236	-1.17329	1.36948	-4.67415	-0.74011	2.21672	-2.92051	-1.27437	2.14869
DGKI	-0.375007	0.576729	2.92856	0.752113	0.779264	2.64098	-0.805038	0.765154	2.53572
CER1	-3.18236	-4.63272	0.0948535	-3.08919	-3.06204	-1.19421	-2.92051	-4.4443	-0.634208
FOXJ1	3.37733	4.13876	6.76042	3.65228	3.96402	5.80476	2.8954	3.26306	5.2741
C1QL1	-1.5974	3.39518	6.29484	-1.50423	2.91524	5.17449	-1.69812	1.89555	4.64246
NKAIN4	-0.123468	-0.384797	3.21212	0.535302	1.79594	3.29472	-0.598587	0.413681	2.80971
SGSM1	-0.860434	-3.04776	2.03547	1.39194	-1.47708	3.18556	-1.04605	-1.63694	2.28956
MT1M	-1.95997	-3.04776	-0.467025	-2.35222	-3.06204	0.390749	-2.92051	-4.4443	-0.0778145
SLIT1	0.518078	-0.109163	2.86176	0.880437	1.02542	2.9086	-1.33555	0.413681	2.64465
ARSI	0.186872	-0.384797	1.82716	-0.973712	-0.123439	2.03285	-0.11316	-0.0519824	1.81749
FAM69C	-0.519397	0.859128	3.0773	-1.21472	-0.559538	2.31214	-1.33555	0.509897	2.26701
STMN4	-1.06688	-3.04776	1.20675	-0.973712	-1.47708	2.79757	-2.92051	-2.85934	1.61818
PDZRN4	-0.0124367	0.496558	3.13501	1.80158	2.06724	3.69065	0.852075	1.04755	3.1792
FAM189A1	-4.76732	-4.63272	-0.952452	-4.67415	-4.647	-2.33172	-4.50548	-4.4443	-1.91432
RSPH4A	-0.679861	-0.240407	2.91544	-0.281834	-1.18757	1.82209	-0.11316	0.199556	1.65337
ANKRD34B	-1.5974	-1.82537	0.695246	-3.08919	-3.06204	1.01878	-2.92051	-1.27437	0.770182
C11orf96	-3.18236	-0.545262	2.17408	-0.973712	-0.946561	1.32363	-1.33555	-2.12237	1.38685
SLC34A2	-1.5974	-2.3108	1.61639	-1.8668	-0.399073	1.229	-2.18355	-2.85934	0.704594
LINC00890	-1.06688	-0.384797	1.40744	-1.21472	-0.559538	1.17924	-1.04605	-2.12237	1.20907
C5orf49	-1.95997	-0.932285	2.12934	-2.35222	-0.946561	0.961064	-0.805038	-1.27437	1.16097
SOWAHA	-1.30789	-3.04776	-0.104455	-1.8668	-4.647	-0.00978942	-2.92051	-2.12237	0.232526
FOXL2NB	-4.76732	-4.63272	-0.952452	-4.67415	-4.647	-2.33172	-4.50548	-4.4443	-2.39974
TEX26	-4.76732	-3.04776	-0.952452	-4.67415	-4.647	-1.84629	-4.50548	-4.4443	-1.02123
FAM198A	-2.4454	-0.240407	1.16302	-2.35222	-2.32507	1.65014	-2.18355	-0.0519824	1.58211
CMTM5	-4.76732	-2.3108	0.695246	-1.21472	-4.647	0.900943	-1.33555	-2.12237	0.893039
COLEC11	-4.76732	-4.63272	-2.05199	-4.67415	-4.647	-2.33172	-4.50548	-4.4443	-1.91432
RP11-92A5.2	-2.4454	-1.82537	0.813083	-1.50423	-4.647	0.475637	-1.69812	-1.63694	0.232526
RP11-624M8.1	-4.76732	-4.63272	-2.53741	-4.67415	-4.647	-2.33172	-4.50548	-4.4443	-1.02123
RP4-607I7.1	-3.18236	-3.04776	-0.467025	-4.67415	-4.647	-1.48372	-4.50548	-4.4443	-1.55175
MIR7-3HG	-4.76732	-3.04776	0.426059	-3.08919	-3.06204	-0.566183	-4.50548	-4.4443	-1.02123
RBP7	-1.5974	-3.04776	-0.00136184	-3.08919	-2.32507	0.204335	-2.92051	-2.12237	0.13631
RP11-456H18.2	-4.76732	-3.04776	-1.39991	-4.67415	-4.647	-1.84629	-4.50548	-4.4443	-1.26224
C8orf34	-3.18236	-4.63272	-0.611415	-4.67415	-4.647	-1.48372	-2.18355	-2.85934	-1.26224
AMER2	-4.76732	-1.17329	1.16302	-2.35222	0.307196	2.52626	-2.18355	-0.196372	2.22084
LINC01392	0.27707	-0.725834	-2.53741	0.280045	-0.946561	-4.65365	-0.11316	0.0792622	-3.13671
RP11-536K7.3	-1.95997	-0.545262	-3.27438	-1.21472	-2.32507	-4.65365	-2.92051	-1.27437	-4.72167
LRRC37A7P	-1.95997	-2.3108	0.0948535	-1.8668	-3.06204	-0.00978942	-2.92051	-1.63694	0.0332168
AC092664.1	-3.18236	-4.63272	-2.53741	-4.67415	-4.647	-1.84629	-4.50548	-4.4443	-1.91432
CCK	1.16341	0.496558	-2.53741	0.880437	0.710551	-0.953206	1.32741	1.17041	-0.634208
RP11-532F12.5	-4.76732	-3.04776	-1.68942	-4.67415	-4.647	-0.953206	-4.50548	-4.4443	-1.91432
BMP5	-2.4454	-1.17329	1.67982	-1.21472	-0.946561	0.631757	-1.33555	-2.12237	0.407612
INTS6P1	-2.4454	-1.82537	-4.85934	-2.35222	-3.06204	-4.65365	-2.92051	-2.12237	-4.72167
DRC1	-0.243762	-1.82537	2.34033	-0.973712	-0.946561	1.229	-2.18355	-0.537409	0.635881
MYCNOS	-4.76732	-3.04776	-0.952452	-1.8668	-4.647	-1.84629	-4.50548	-4.4443	-0.81478
SYT8	-1.5974	-0.725834	-4.85934	-1.21472	-1.83965	-4.65365	-1.69812	-2.12237	-3.13671
NEBL-AS1	-3.18236	-4.63272	-0.77188	-4.67415	-2.32507	-1.84629	-4.50548	-4.4443	-0.329353
KRT18P27	-4.76732	-4.63272	-1.68942	-4.67415	-3.06204	-1.48372	-4.50548	-4.4443	-1.91432
PRELP	-4.76732	-3.04776	0.26994	-2.35222	-4.647	-0.405718	-1.69812	-1.63694	0.232526
CHST9	-3.18236	-4.63272	-0.611415	-2.35222	-2.32507	-0.00978942	-2.92051	-2.85934	-1.02123
HTRA3	2.43235	2.89866	0.185051	2.14603	1.18589	-0.746755	3.04142	2.52148	0.704594
FAM107A	-1.95997	-0.240407	2.15188	-0.973712	-1.83965	0.300551	-2.18355	-1.27437	1.38685
FLJ16779	-1.06688	-1.17329	0.566922	-2.35222	-3.06204	0.475637	-4.50548	-4.4443	-0.0778145
GPR1	-3.18236	-1.82537	1.20675	-0.281834	-0.559538	0.838207	-1.04605	-1.63694	0.832918
RP11-127I20.7	-1.30789	-1.82537	-4.85934	-0.767261	-0.399073	-3.06868	-1.69812	-0.356837	-3.13671
MIR320A	-1.5974	-1.4628	-4.85934	-1.8668	-2.32507	-4.65365	-2.92051	-0.984868	-3.13671
ADGRB1	-3.18236	-1.82537	0.813083	-0.281834	-1.83965	1.36872	-1.04605	-0.537409	0.635881
RLBP1	-3.18236	-4.63272	0.350111	-3.08919	-1.47708	0.703906	-4.50548	-1.27437	-0.0778145
C1orf158	-4.76732	-4.63272	0.63251	-3.08919	-2.32507	-0.953206	-4.50548	-2.85934	-0.634208
FCGR2B	-4.76732	-4.63272	-1.68942	-4.67415	-2.32507	-0.746755	-2.92051	-4.4443	-0.81478
SLC6A12	-3.18236	-4.63272	-0.467025	-3.08919	-3.06204	-0.405718	-1.69812	-1.63694	-0.473743
GFAP	-0.679861	2.3785	6.15677	-0.767261	0.710551	3.95738	-0.598587	-0.74386	2.91495
RP11-505P4.6	-4.76732	-4.63272	-0.215487	-2.35222	-2.32507	0.204335	-2.92051	-1.63694	-0.329353
ABCG4	-4.76732	-1.82537	-0.00136184	-1.8668	-2.32507	1.01878	-1.04605	-1.27437	1.34442
H19	-1.30789	-2.3108	0.185051	-4.67415	-2.32507	0.390749	-2.18355	-2.12237	-0.198109
WISP1	-4.76732	-4.63272	-0.611415	-4.67415	-1.47708	-0.405718	-4.50548	-4.4443	-1.55175
ZNF648	-4.76732	-2.3108	0.185051	-0.973712	-4.647	0.555808	-2.18355	-0.74386	0.563731
CCDC170	-4.76732	-1.82537	0.0948535	-2.35222	-3.06204	-0.00978942	-4.50548	-2.85934	-0.473743
TDRD10	-4.76732	-3.04776	-0.335781	-3.08919	-1.83965	-0.953206	-4.50548	-4.4443	-0.198109
RP11-330C7.3	-4.76732	-4.63272	-2.05199	-3.08919	-3.06204	-1.19421	-4.50548	-4.4443	-1.91432
GSX2	-4.76732	-1.82537	0.973547	-2.35222	-1.47708	0.300551	-1.04605	-2.85934	-0.0778145
TNFRSF10D	-2.4454	-1.82537	-4.85934	-2.35222	-2.32507	-4.65365	-1.69812	-1.63694	-3.13671
RP4-666F24.3	-2.4454	-4.63272	-2.05199	-4.67415	-3.06204	-0.953206	-4.50548	-4.4443	-1.91432
TNFAIP8L3	-3.18236	-3.04776	-0.00136184	-3.08919	-4.647	-1.48372	-4.50548	-2.85934	-1.55175
RP11-190C22.8	-2.4454	-1.4628	-4.85934	-1.21472	-1.18757	-4.65365	-1.69812	-2.85934	-3.13671
RPS11P7	-2.4454	-1.82537	-3.27438	-2.35222	-2.32507	-4.65365	-1.69812	-2.12237	-4.72167
CD6	-4.76732	-3.04776	-0.335781	-2.35222	-2.32507	-0.566183	-2.92051	-2.12237	-0.198109
COX7A1	-1.5974	-1.4628	-4.85934	-1.50423	-1.47708	-2.33172	-1.04605	-1.63694	-4.72167
GLRA2	-3.18236	-4.63272	-0.952452	-3.08919	-1.83965	-0.566183	-2.92051	-2.85934	-0.81478
AC144450.1	-1.5974	-2.3108	-4.85934	-1.8668	-3.06204	-4.65365	-1.69812	-2.85934	-4.72167
IFNLR1	-3.18236	-3.04776	0.185051	-4.67415	-2.32507	-0.566183	-1.04605	-2.85934	-0.473743
MYL1	-0.0124367	0.0111316	-4.85934	0.455131	-0.0031445	-2.33172	-0.11316	0.0792622	-0.329353
OR2L13	-4.76732	-4.63272	-1.68942	-4.67415	-3.06204	-1.84629	-2.92051	-4.4443	-1.91432
GZMM	-1.95997	-3.04776	-4.85934	-0.973712	-0.946561	-4.65365	-1.69812	-1.63694	-3.13671
SLC6A14	-4.76732	-4.63272	-1.39991	-4.67415	-3.06204	-2.33172	-4.50548	-4.4443	-2.39974
ANKFN1	-3.18236	-2.3108	-0.215487	-4.67415	-3.06204	-0.261328	-2.92051	-2.12237	-1.02123
EMCN	-4.76732	-2.3108	-1.68942	-4.67415	-4.647	-1.48372	-4.50548	-4.4443	-1.91432
ARL5C	-3.18236	-3.04776	-1.68942	-4.67415	-4.647	-2.33172	-4.50548	-4.4443	-1.91432
TRIM67	-2.4454	-4.63272	-1.39991	-4.67415	-2.32507	-1.84629	-4.50548	-4.4443	-1.26224
GPR45	-4.76732	-4.63272	-2.05199	-2.35222	-2.32507	-0.953206	-4.50548	-4.4443	-1.26224
LINC00052	1.67562	0.859128	-1.39991	-0.281834	-0.254683	-2.33172	0.779925	0.509897	-1.55175
RP11-4C20.3	-2.4454	-4.63272	-2.05199	-4.67415	-3.06204	-2.33172	-4.50548	-4.4443	-1.26224
STYK1	0.518078	0.981985	-0.77188	-0.586689	0.482282	-4.65365	0.448719	-0.196372	-0.81478
SMYD1	-1.30789	-1.82537	-0.335781	-3.08919	-4.647	-1.19421	-4.50548	-2.85934	-0.473743
AC005255.3	-2.4454	-3.04776	-4.85934	-1.21472	-1.47708	-4.65365	-2.18355	-1.63694	-3.13671
CFHR3	-1.30789	-1.4628	-2.53741	-1.21472	-1.18757	-3.06868	-1.33555	-1.63694	-4.72167
KCNQ1	-4.76732	-3.04776	-1.68942	-4.67415	-4.647	-1.19421	-2.18355	-2.85934	-0.634208
LECT1	-3.18236	-1.82537	0.26994	-4.67415	-1.47708	-0.566183	-2.18355	-4.4443	-0.634208
CTC-246B18.8	-1.95997	-2.3108	-4.85934	-1.50423	-1.83965	-2.33172	-1.33555	-0.984868	-4.72167
BPI	-0.519397	-0.109163	-2.53741	0.61125	-0.946561	-3.06868	-1.69812	-0.984868	-3.13671
HRH3	-3.18236	-3.04776	-2.53741	-4.67415	-4.647	-1.19421	-4.50548	-4.4443	-2.39974
RP11-817O13.9	-3.18236	-3.04776	-2.53741	-4.67415	-4.647	-1.19421	-4.50548	-4.4443	-2.39974
SLC26A9	-3.18236	-2.3108	0.185051	-4.67415	-3.06204	-2.33172	-2.92051	-4.4443	-0.634208
GALR1	-3.18236	-2.3108	-1.39991	-4.67415	-4.647	-0.405718	-2.92051	-2.85934	-1.55175
AC003090.1	-4.76732	-3.04776	-2.05199	-4.67415	-4.647	-0.405718	-4.50548	-2.85934	-1.91432
HOXA11-AS	-4.76732	-4.63272	-1.39991	-4.67415	-1.83965	-2.33172	-4.50548	-4.4443	-1.02123
ARMC3	-3.18236	-2.3108	0.63251	-4.67415	-4.647	-3.06868	-4.50548	-4.4443	-1.55175
NRAP	-2.4454	-0.384797	0.695246	-2.35222	-1.47708	-0.746755	-1.69812	-4.4443	0.322723

## Sheet: Fig 2L
	B67 RNA-seq
	sh4050 refers to TRIM26i.1
	sh4051 refers to TRIM26i.2
	shared DEGs, directionally consistent between RNAi, FDR < 0.05
gene	sh4051_3	sh4050_3	control_3	sh4051_2	sh4050_2	control_2	sh4051_1	sh4050_1	control_1
NTRK2	4.15452	3.29209	6.26672	3.78118	4.3159	5.67615	3.81194	3.90885	5.80287
ID3	3.31482	6.64398	8.56417	2.58324	5.37675	7.81116	2.61346	5.73934	7.90061
PROM1	2.91216	3.59128	5.46146	2.79345	3.06036	4.79963	2.69419	2.95658	4.85008
DLL3	3.2383	2.9447	4.70861	3.82967	2.98962	4.67951	2.80741	3.03952	5.06786
ID4	6.27365	6.7846	8.59225	5.79039	5.77612	7.71186	5.90921	5.9253	7.73699
SALL2	6.4645	6.56388	7.46174	6.75891	6.87214	7.57547	6.9002	6.83241	7.55707
CXCR4	5.62177	5.94565	7.48579	5.59614	6.12861	6.79292	5.54301	5.26478	6.83723
ASCL1	2.8101	4.17785	5.45467	3.27422	4.93984	5.92661	3.08698	4.64051	6.09931
ID2	4.38496	6.48686	7.25733	4.19313	5.60211	6.70005	4.07572	6.04655	6.9145
SOX2	8.79169	8.87866	9.40062	8.53667	8.91154	9.43125	8.6514	9.2247	9.46514
OLIG2	6.71195	6.23533	7.13182	6.72513	6.96172	7.89638	6.78397	7.40315	7.92781
PDGFRB	3.62069	5.20805	5.7415	4.86307	5.4258	6.1737	4.2122	5.59599	6.03572

## Sheet: Fig 3A
		EXPT 1	EXPT 2	EXPT 3
		% Stem cell Freq	% Stem cell Freq	% Stem cell Freq
	Control	52.6316	37.8788	37.8788
	TRIM26i.1	7.28332	9.54198	11.6686
	TRIM26i.2	15.0602	19.2678	15.7729
	Ordinary one-way ANOVA
	Bonferroni's multiple comparisons test	Mean Diff.	95.00% CI of diff.	Significant?	Summary	Adjusted P Value
	Control vs. TRIM26i.1	33.3	20.59 to 46.00	Yes	***	0.0005
	Control vs. TRIM26i.2	26.1	13.39 to 38.80	Yes	**	0.0018
	Test details	Mean 1	Mean 2	Mean Diff.	SE of diff.	n1	n2	t	DF
	Control vs. TRIM26i.1	42.8	9.498	33.3	4.28	3	3	7.78	6
	Control vs. TRIM26i.2	42.8	16.7	26.1	4.28	3	3	6.097	6

[truncated: 19 more sheets: Fig 3B, Fig 3C, Fig 3G, Fig 4F, Fig 5G, Fig 6B, Fig 6C, Fig 6D, Fig 6F, Fig 6G, Fig S1A, Fig S3B, Fig S4A, Fig S4B, Fig S4C, Fig S4D, Fig S5A, Fig S5B, Fig S6A]
